# Supplementary material for: De Novo Transcriptome Analysis of Warburgia ugandensis to Identify Genes Involved in Terpenoids and Unsaturated Fatty Acids Biosynthesis
Source: PLoS One. 2015 Aug 25;10(8):e0135724. doi: 10.1371/journal.pone.0135724 (PMC4549110; doi:10.1371/journal.pone.0135724)
Supplement: S1 Table — (XLSX) [file pone.0135724.s005.xlsx]

## Sheet: Sheet1
Pathway	Pathway_type	gene_list	gene_num	percent
ko01200,Carbon metabolism	Metabolism/Overview	CL8699Contig1;comp20524_c0_seq1;comp69822_c0_seq2;comp31547_c0_seq1;CL14754Contig1;comp22352_c0_seq1;comp183647_c0_seq1;CL20931Contig1;comp76706_c0_seq1;comp76706_c1_seq1;CL13759Contig1;CL6673Contig1;CL546Contig1;CL13048Contig1;comp169170_c0_seq1;comp180277_c0_seq1;CL6945Contig1;CL27371Contig1;CL26191Contig1;CL361Contig1;CL361Contig2;CL9781Contig1;comp155398_c0_seq1;comp103584_c0_seq1;CL1Contig85…	550	0.0847588
ko03010,Ribosome	Genetic Information Processing/Translation	CL1Contig5522;CL1Contig9071;comp94268_c0_seq2;comp123943_c0_seq1;comp59341_c0_seq2;CL24048Contig1;CL37548Contig1;CL29947Contig1;comp183296_c0_seq1;CL24922Contig1;CL29064Contig1;CL19145Contig1;CL2437Contig1;CL16298Contig1;CL10402Contig1;CL33405Contig1;CL23147Contig1;CL13065Contig1;comp133858_c0_seq1;CL27338Contig1;CL1Contig5975;CL1Contig7026;comp47056_c0_seq4;comp59207_c0_seq2;CL13118Contig1;CL720…	510	0.0785945
ko01230,Biosynthesis of amino acids	Metabolism/Overview	CL1Contig8734;CL23350Contig1;comp93695_c0_seq3;comp94585_c1_seq2;CL35626Contig1;CL27685Contig1;CL8272Contig1;comp95512_c0_seq4;comp95611_c0_seq2;comp95611_c1_seq2;comp95304_c0_seq42;CL32161Contig1;CL29783Contig1;comp83732_c0_seq2;comp83732_c1_seq1;CL8297Contig1;comp184394_c0_seq1;comp86403_c0_seq1;CL28366Contig1;CL7109Contig1;comp119624_c0_seq1;comp62023_c0_seq1;comp83230_c1_seq4;CL1Contig6733;CL…	349	0.0537833
ko04141,Protein processing in endoplasmic reticulum	Genetic Information Processing/Folding, sorting and degradation	comp116834_c0_seq1;CL9112Contig1;CL27468Contig1;CL16250Contig1;comp74390_c0_seq1;comp74811_c0_seq1;CL1293Contig2;comp145686_c0_seq1;CL7300Contig1;comp165762_c0_seq1;CL18392Contig1;CL31544Contig1;CL36736Contig1;CL10898Contig1;CL30877Contig1;CL28472Contig1;CL1Contig8227;CL30213Contig1;CL27699Contig1;CL13367Contig1;CL1Contig6202;CL13601Contig1;CL1Contig7858;CL23773Contig1;comp87982_c0_seq1;comp87982…	283	0.0436123
ko00190,Oxidative phosphorylation	Metabolism/Energy metabolism	comp114540_c0_seq1;CL1980Contig1;CL1Contig471;CL1Contig985;comp172752_c0_seq1;comp96181_c0_seq18;CL35424Contig1;CL9703Contig1;CL9186Contig1;CL20646Contig1;CL18763Contig1;comp90943_c0_seq17;CL1Contig2770;comp96016_c0_seq1;CL23511Contig1;CL35030Contig1;CL1Contig9576;CL10821Contig1;CL38329Contig1;CL1Contig5899;CL1Contig8432;CL34948Contig1;CL5058Contig1;CL5058Contig2;CL26857Contig1;comp148445_c0_seq1…	280	0.0431499
ko00500,Starch and sucrose metabolism	Metabolism/Carbohydrate metabolism	CL27634Contig1;CL34107Contig1;CL25126Contig1;comp64936_c0_seq1;comp93125_c1_seq1;CL15809Contig1;CL21059Contig1;CL30458Contig1;CL38476Contig1;CL1Contig8766;comp94648_c0_seq1;CL9727Contig1;CL3096Contig1;comp32829_c0_seq2;comp43905_c0_seq4;comp94966_c0_seq1;CL9353Contig1;CL12492Contig1;CL27931Contig1;CL7160Contig1;CL171Contig1;CL26757Contig1;comp50306_c0_seq1;comp54943_c0_seq1;CL16251Contig1;CL1142C…	268	0.0413007
ko05010,Alzheimer's disease	Human Diseases/Neurodegenerative diseases	comp94553_c2_seq14;CL27685Contig1;CL8272Contig1;comp95512_c0_seq4;comp95611_c0_seq2;comp95611_c1_seq2;CL35664Contig1;CL29936Contig1;CL3896Contig1;CL34867Contig1;comp61733_c0_seq2;comp78217_c0_seq4;comp62327_c0_seq1;comp75046_c0_seq1;comp94413_c1_seq5;comp135078_c0_seq1;comp161027_c0_seq1;CL7321Contig1;CL29420Contig1;comp23950_c0_seq1;CL21810Contig1;CL36087Contig1;CL33012Contig1;CL25411Contig1;CL1…	256	0.0394514
ko05016,Huntington's disease	Human Diseases/Neurodegenerative diseases	CL1Contig8397;CL10932Contig1;comp98508_c1_seq1;CL406Contig1;CL406Contig2;CL406Contig3;CL406Contig4;comp184416_c0_seq1;comp43382_c0_seq1;CL10877Contig1;comp98357_c0_seq1;CL10695Contig1;CL11590Contig1;CL24318Contig1;CL35295Contig1;comp90922_c1_seq24;CL15995Contig1;CL16597Contig1;CL28028Contig1;comp171934_c0_seq1;CL27877Contig1;comp55642_c0_seq1;CL29712Contig1;CL1Contig8933;comp80944_c0_seq4;CL6998C…	256	0.0394514
ko00010,Glycolysis / Gluconeogenesis	Metabolism/Carbohydrate metabolism	CL8699Contig1;comp20524_c0_seq1;comp69822_c0_seq2;comp31547_c0_seq1;CL14754Contig1;comp22352_c0_seq1;comp183647_c0_seq1;CL20931Contig1;comp76706_c0_seq1;comp76706_c1_seq1;CL13759Contig1;CL6673Contig1;CL546Contig1;CL13048Contig1;comp169170_c0_seq1;comp180277_c0_seq1;CL6945Contig1;CL27371Contig1;CL26191Contig1;CL361Contig1;CL361Contig2;CL9781Contig1;comp155398_c0_seq1;comp103584_c0_seq1;CL1Contig85…	250	0.0385267
ko03013,RNA transport	Genetic Information Processing/Translation	comp96212_c2_seq102;CL1Contig9113;CL1Contig9013;CL21657Contig1;comp81833_c0_seq8;comp82869_c0_seq1;CL27088Contig1;CL5311Contig1;CL5311Contig2;comp86740_c0_seq1;comp88908_c0_seq3;CL375Contig2;CL1Contig5533;CL4662Contig2;CL37810Contig1;CL1201Contig2;CL28166Contig1;comp34261_c0_seq1;CL8971Contig1;CL12913Contig1;CL20070Contig1;CL18241Contig1;comp96194_c1_seq1;comp44005_c0_seq1;comp81965_c0_seq2;comp8…	229	0.0352905
ko03040,Spliceosome	Genetic Information Processing/Transcription	CL1Contig9873;CL13665Contig1;comp147912_c0_seq1;comp55630_c1_seq1;CL4231Contig1;comp15488_c0_seq1;comp45353_c0_seq1;CL34923Contig1;CL30797Contig1;comp97717_c0_seq15;comp92333_c0_seq1;CL15974Contig1;CL29114Contig1;CL1Contig8943;comp94204_c4_seq3;CL28015Contig1;CL26836Contig1;CL38736Contig1;CL16337Contig1;CL21369Contig1;CL36893Contig1;CL22933Contig1;comp96201_c0_seq8;comp96201_c1_seq4;comp91794_c0_…	224	0.03452
ko05012,Parkinson's disease	Human Diseases/Neurodegenerative diseases	CL1Contig9846;comp138831_c0_seq1;CL5147Contig1;CL8354Contig1;comp43994_c0_seq1;comp49697_c0_seq1;CL4978Contig1;CL8358Contig1;CL29773Contig1;CL28834Contig1;comp5595_c0_seq1;CL21584Contig1;CL18763Contig1;comp90943_c0_seq17;CL1Contig2770;comp96016_c0_seq1;CL23511Contig1;CL35030Contig1;CL1Contig9576;CL10821Contig1;CL38329Contig1;CL1Contig5899;CL1Contig8432;comp61733_c0_seq2;comp78217_c0_seq4;comp6232…	219	0.0337494
ko04932,Non-alcoholic fatty liver disease (NAFLD)	Human Diseases/Endocrine and metabolic diseases	CL1Contig9943;comp42934_c0_seq1;comp43186_c0_seq1;comp93755_c0_seq3;CL27845Contig1;CL56Contig3;CL56Contig4;comp51120_c0_seq1;comp73866_c0_seq4;CL6723Contig1;comp11294_c0_seq1;CL1318Contig1;CL1318Contig2;CL27265Contig1;comp15248_c0_seq1;CL1Contig3977;CL1Contig9546;comp94581_c0_seq1;CL3156Contig2;CL30130Contig1;CL3439Contig1;CL6042Contig1;comp97064_c0_seq29;comp97064_c2_seq7;comp98201_c1_seq24;CL64…	217	0.0334412
ko05169,Epstein-Barr virus infection	Human Diseases/Infectious diseases	CL15995Contig1;CL16597Contig1;CL28028Contig1;comp171934_c0_seq1;CL27877Contig1;comp55642_c0_seq1;CL29712Contig1;comp75941_c0_seq1;comp64225_c0_seq1;comp64225_c1_seq1;comp81069_c0_seq2;CL1Contig8933;comp80944_c0_seq4;CL6998Contig1;CL1Contig8481;CL24167Contig1;CL21458Contig1;CL1Contig214;comp175110_c0_seq1;CL35704Contig1;CL28107Contig1;comp90803_c0_seq2;CL1Contig4400;CL27224Contig1;CL1Contig9399;co…	208	0.0320542
ko00620,Pyruvate metabolism	Metabolism/Carbohydrate metabolism	comp172522_c0_seq1;comp6876_c0_seq1;CL18065Contig1;CL36165Contig1;comp41851_c0_seq1;comp41851_c1_seq1;CL27638Contig1;CL6Contig3;CL14930Contig1;comp85201_c0_seq4;CL4910Contig1;CL19234Contig1;CL31986Contig1;comp158280_c0_seq1;CL5421Contig1;CL33263Contig1;comp152258_c0_seq1;comp160902_c0_seq1;CL29982Contig1;comp75238_c0_seq1;comp91916_c0_seq1;comp61559_c0_seq1;comp91916_c1_seq3;CL30487Contig1;CL3542…	205	0.0315919
ko04151,PI3K-Akt signaling pathway	Environmental Information Processing/Signal transduction	CL23939Contig1;comp88451_c0_seq1;comp88685_c0_seq1;CL1554Contig1;CL27799Contig1;CL1Contig8867;CL1Contig9636;comp93582_c0_seq4;comp94151_c0_seq1;comp96700_c1_seq4;CL18207Contig1;CL28649Contig1;comp108270_c0_seq1;comp120830_c0_seq1;comp77946_c0_seq1;CL37066Contig1;CL10099Contig1;comp46826_c0_seq1;comp73391_c0_seq1;CL26304Contig1;CL16125Contig1;comp98332_c2_seq1;CL11208Contig1;comp86632_c0_seq17;CL8…	203	0.0312837
ko00520,Amino sugar and nucleotide sugar metabolism	Metabolism/Carbohydrate metabolism	CL1Contig130;CL1Contig2208;CL1Contig2670;CL1Contig4562;CL1Contig7225;comp139833_c0_seq1;comp142376_c0_seq1;comp178910_c0_seq1;comp73759_c0_seq1;comp74801_c0_seq1;comp81625_c0_seq2;comp82785_c0_seq1;CL24016Contig1;CL22721Contig1;CL27705Contig1;CL32176Contig1;comp86219_c0_seq1;comp87529_c0_seq1;CL29354Contig1;CL35278Contig1;comp3233_c0_seq1;comp48202_c0_seq1;CL25283Contig1;CL5032Contig1;CL5032Conti…	193	0.0297426
ko00940,Phenylpropanoid biosynthesis	Metabolism/Biosynthesis of other secondary metabolites	comp96232_c2_seq2;comp96718_c0_seq1;CL11834Contig1;CL27190Contig1;CL34373Contig1;CL41Contig2;CL41Contig3;CL41Contig4;CL7546Contig1;CL28593Contig1;CL1142Contig1;comp137254_c0_seq1;CL4354Contig1;CL4354Contig2;CL21044Contig1;CL21314Contig1;comp93330_c0_seq4;CL7062Contig1;CL8806Contig1;CL26611Contig1;CL29951Contig1;comp165292_c0_seq1;comp73817_c1_seq2;CL30579Contig1;CL27216Contig1;comp62818_c0_seq2;c…	190	0.0292803
ko00230,Purine metabolism	Metabolism/Nucleotide metabolism	CL1Contig9021;CL32416Contig1;CL29344Contig1;comp69810_c0_seq1;comp8517_c0_seq1;comp90201_c1_seq1;CL28458Contig1;comp140267_c0_seq1;CL5262Contig1;CL26472Contig1;CL28412Contig1;CL1Contig9296;CL38269Contig1;comp88851_c0_seq4;comp147220_c0_seq1;comp79868_c0_seq1;comp79868_c1_seq1;CL27435Contig1;CL34287Contig1;CL27280Contig1;CL16633Contig1;CL1Contig9099;CL1Contig8002;CL9914Contig1;CL1Contig8182;CL1Con…	190	0.0292803
ko04146,Peroxisome	Cellular Processes/Transport and catabolism	comp31260_c0_seq1;comp88512_c0_seq7;comp87011_c0_seq3;comp87011_c1_seq10;comp81294_c0_seq2;comp82815_c0_seq1;CL19004Contig1;CL26983Contig1;comp164813_c0_seq1;comp190498_c0_seq1;CL26767Contig1;CL15794Contig1;CL27558Contig1;CL13167Contig1;comp79460_c0_seq1;comp72425_c0_seq3;CL29044Contig1;CL5231Contig2;comp176558_c0_seq1;CL25913Contig1;CL27200Contig1;comp14959_c0_seq1;CL1Contig9493;CL33Contig6;CL35…	187	0.028818
ko04910,Insulin signaling pathway	Organismal Systems/Endocrine system	comp96924_c0_seq1;comp96924_c1_seq14;CL1Contig9943;comp42934_c0_seq1;comp43186_c0_seq1;comp93755_c0_seq3;CL27845Contig1;CL56Contig3;CL56Contig4;comp51120_c0_seq1;comp73866_c0_seq4;CL6723Contig1;comp11294_c0_seq1;CL1318Contig1;CL1318Contig2;CL27265Contig1;comp15248_c0_seq1;CL1Contig8073;comp88414_c1_seq7;CL13362Contig1;CL14914Contig1;CL3753Contig1;CL3753Contig2;CL2000Contig2;comp74185_c0_seq1;comp…	183	0.0282016
ko04626,Plant-pathogen interaction	Organismal Systems/Environmental adaptation	CL1Contig8701;CL1Contig8936;CL1Contig9577;comp94074_c0_seq1;comp94639_c0_seq1;comp95331_c1_seq3;comp169273_c0_seq1;CL605Contig3;CL26187Contig1;CL26989Contig1;CL33364Contig1;CL35340Contig1;comp97667_c4_seq4;CL22699Contig1;CL4696Contig1;CL4696Contig2;CL5427Contig2;CL9638Contig1;CL10944Contig1;comp172873_c0_seq1;comp16766_c0_seq1;CL7854Contig1;CL16624Contig1;comp98143_c0_seq44;CL22406Contig1;comp139…	178	0.027431
ko00630,Glyoxylate and dicarboxylate metabolism	Metabolism/Carbohydrate metabolism	CL34425Contig1;CL16252Contig1;CL16681Contig1;CL37437Contig1;CL9977Contig1;comp48277_c0_seq1;CL3730Contig1;comp69069_c0_seq1;comp93517_c1_seq1;comp93517_c2_seq2;CL18019Contig1;CL26202Contig1;comp149969_c0_seq1;comp175677_c0_seq1;CL25165Contig1;CL37764Contig1;CL18773Contig1;comp11227_c0_seq1;comp144198_c0_seq1;CL25013Contig1;CL3523Contig1;comp166309_c0_seq1;comp80371_c0_seq2;comp96884_c0_seq2;CL387…	174	0.0268146
ko04152,AMPK signaling pathway	Environmental Information Processing/Signal transduction	comp85035_c0_seq2;comp91661_c0_seq11;comp92122_c0_seq2;CL29996Contig1;comp94724_c0_seq2;CL1Contig3977;CL1Contig9546;comp94581_c0_seq1;CL3156Contig2;CL30130Contig1;CL3439Contig1;CL6042Contig1;comp97064_c0_seq29;comp97064_c2_seq7;comp98201_c1_seq24;CL646Contig1;CL544Contig2;CL544Contig3;CL544Contig4;CL2163Contig1;CL32603Contig1;comp73625_c0_seq2;comp78052_c0_seq4;comp82711_c0_seq1;comp86659_c0_seq2…	172	0.0265064
ko01212,Fatty acid metabolism	Metabolism/Overview	CL11477Contig1;CL20206Contig1;CL977Contig1;CL17455Contig1;CL15462Contig1;CL4981Contig1;comp56330_c0_seq1;comp58161_c0_seq1;CL28077Contig1;CL1875Contig1;CL28233Contig1;CL18698Contig1;CL23293Contig1;CL30535Contig1;CL31332Contig1;comp47406_c0_seq1;CL32838Contig1;CL35855Contig1;CL30224Contig1;CL1Contig8777;CL1Contig9235;CL27681Contig1;CL29955Contig1;CL11331Contig1;CL24408Contig1;CL30476Contig1;CL3145…	167	0.0257359
ko00020,Citrate cycle (TCA cycle)	Metabolism/Carbohydrate metabolism	comp97161_c0_seq4;comp13153_c0_seq1;comp189092_c0_seq1;comp179560_c0_seq1;CL4090Contig1;CL4090Contig2;CL15264Contig1;CL10260Contig1;CL27467Contig1;CL21261Contig1;comp95861_c1_seq2;CL7661Contig1;CL22128Contig1;CL9332Contig1;comp167984_c0_seq1;CL30441Contig1;comp97369_c0_seq3;comp97369_c1_seq1;CL21301Contig1;comp125573_c0_seq1;comp9095_c0_seq1;CL877Contig1;CL877Contig2;CL5269Contig2;comp96689_c0_se…	160	0.0246571
ko04075,Plant hormone signal transduction	Environmental Information Processing/Signal transduction	comp95570_c0_seq7;CL2517Contig2;CL30528Contig1;comp27896_c0_seq1;CL32946Contig1;CL444Contig2;comp85413_c0_seq10;CL22808Contig1;CL2750Contig1;CL2750Contig2;CL28948Contig1;CL24833Contig1;CL27533Contig1;comp84273_c0_seq1;comp84273_c1_seq1;CL15294Contig1;CL24598Contig1;CL1Contig9282;CL26398Contig1;CL4653Contig1;comp90913_c0_seq16;CL4415Contig1;CL38316Contig1;CL606Contig1;CL28181Contig1;comp84634_c0_s…	157	0.0241948
ko05203,Viral carcinogenesis	Human Diseases/Cancers	CL1Contig8867;CL1Contig9636;comp93582_c0_seq4;comp94151_c0_seq1;comp96700_c1_seq4;CL18207Contig1;CL28649Contig1;comp108270_c0_seq1;comp120830_c0_seq1;comp77946_c0_seq1;CL37066Contig1;CL10099Contig1;comp46826_c0_seq1;comp73391_c0_seq1;CL26304Contig1;CL16125Contig1;comp98332_c2_seq1;CL11208Contig1;CL18708Contig1;CL12167Contig1;CL1Contig5123;CL24603Contig1;CL17738Contig1;comp69296_c0_seq1;comp69454_…	156	0.0240407
ko00280,Valine, leucine and isoleucine degradation	Metabolism/Amino acid metabolism	CL16923Contig1;CL29113Contig1;CL24098Contig1;CL29218Contig1;CL30594Contig1;CL30931Contig1;CL1Contig8459;comp84106_c0_seq36;CL30038Contig1;CL33261Contig1;CL1036Contig1;comp5883_c0_seq1;comp71231_c0_seq4;comp84693_c0_seq1;comp84693_c1_seq1;CL17505Contig1;CL29219Contig1;CL1Contig9391;CL9394Contig1;CL8101Contig1;CL7896Contig1;CL33805Contig1;CL1Contig7820;comp168935_c0_seq1;CL6615Contig1;comp146990_c0…	152	0.0234243
ko04144,Endocytosis	Cellular Processes/Transport and catabolism	CL9304Contig1;CL26717Contig1;CL1Contig9831;CL1Contig9861;CL27944Contig1;CL9569Contig1;CL27772Contig1;comp195592_c0_seq1;CL287Contig2;comp48831_c0_seq1;CL19788Contig1;CL1Contig5582;CL1587Contig2;CL19028Contig1;CL28146Contig1;CL30973Contig1;CL28179Contig1;CL9554Contig1;CL12345Contig1;CL27854Contig1;CL21058Contig1;CL28034Contig1;CL1Contig8397;CL10932Contig1;comp98508_c1_seq1;CL406Contig1;CL406Contig…	152	0.0234243
ko00040,Pentose and glucuronate interconversions	Metabolism/Carbohydrate metabolism	CL1Contig7280;CL1Contig9900;comp160581_c0_seq1;CL24347Contig1;CL26358Contig1;CL34731Contig1;CL26026Contig1;CL29938Contig1;comp48475_c0_seq1;CL22916Contig1;CL30159Contig1;CL19189Contig1;CL30294Contig1;CL2918Contig1;CL2918Contig2;CL22758Contig1;comp122738_c0_seq1;comp141734_c0_seq1;CL28574Contig1;CL29143Contig1;CL10543Contig1;CL37977Contig1;comp101106_c0_seq1;comp101545_c0_seq1;comp197385_c0_seq1;C…	151	0.0232701
ko05152,Tuberculosis	Human Diseases/Infectious diseases	comp113188_c0_seq1;CL25305Contig1;CL26070Contig1;CL4602Contig1;CL4971Contig2;comp79359_c0_seq4;comp85317_c0_seq4;CL28138Contig1;CL26781Contig1;CL4550Contig1;comp82197_c2_seq1;CL23707Contig1;CL14830Contig1;comp94405_c0_seq1;comp94405_c1_seq2;CL37625Contig1;CL29607Contig1;comp151541_c0_seq1;comp6264_c0_seq1;comp95467_c1_seq3;comp97195_c0_seq2;comp97195_c1_seq1;CL236Contig3;CL16492Contig1;CL4577Cont…	150	0.023116
ko05164,Influenza A	Human Diseases/Infectious diseases	CL1Contig8102;comp49743_c0_seq1;comp174413_c0_seq1;comp62962_c0_seq1;CL2640Contig1;comp94632_c0_seq4;comp94684_c0_seq1;comp94684_c1_seq1;CL36530Contig1;CL568Contig1;comp2824_c0_seq1;comp28414_c0_seq1;CL3522Contig2;CL15884Contig1;CL236Contig2;CL236Contig4;comp91015_c0_seq1;CL16642Contig1;CL20823Contig1;CL33308Contig1;comp97560_c0_seq2;comp98379_c0_seq3;CL1152Contig2;CL11693Contig1;comp147947_c0_se…	145	0.0223455
ko04145,Phagosome	Cellular Processes/Transport and catabolism	CL23738Contig1;CL1Contig9670;comp96629_c0_seq2;comp97379_c0_seq3;CL12292Contig1;CL1Contig5014;comp90064_c0_seq2;CL9671Contig1;CL16321Contig1;CL31262Contig1;CL35992Contig1;comp80026_c0_seq1;CL6345Contig1;CL10255Contig1;CL21922Contig1;CL2113Contig1;comp20390_c0_seq1;comp45562_c0_seq1;CL17733Contig1;CL27033Contig1;comp142336_c0_seq1;comp43298_c0_seq1;comp78063_c0_seq1;comp57276_c0_seq1;comp79946_c1_…	141	0.0217291
ko03015,mRNA surveillance pathway	Genetic Information Processing/Translation	CL30800Contig1;CL24560Contig1;comp39967_c0_seq1;CL20500Contig1;comp98679_c0_seq1;CL29999Contig1;comp98084_c0_seq3;CL6905Contig1;CL26549Contig1;CL29867Contig1;CL2764Contig1;comp95393_c0_seq1;comp95393_c2_seq6;CL22051Contig1;comp43412_c0_seq1;CL35221Contig1;CL3450Contig1;CL13665Contig1;comp147912_c0_seq1;comp55630_c1_seq1;CL4231Contig1;comp15488_c0_seq1;comp45353_c0_seq1;CL34923Contig1;CL27459Conti…	139	0.0214209
ko03018,RNA degradation	Genetic Information Processing/Folding, sorting and degradation	CL24071Contig1;CL30241Contig1;CL23778Contig1;CL1Contig3150;CL13985Contig1;CL1457Contig1;comp146385_c0_seq1;CL1833Contig1;CL1833Contig2;comp91774_c1_seq11;CL38512Contig1;CL1Contig5485;CL15749Contig1;CL27550Contig1;CL28532Contig1;CL28804Contig1;CL32658Contig1;CL28067Contig1;CL28559Contig1;comp92079_c0_seq6;CL2290Contig2;CL2320Contig1;CL28122Contig1;CL1Contig8855;CL1Contig9801;comp97311_c1_seq2;CL28…	137	0.0211127
ko00360,Phenylalanine metabolism	Metabolism/Amino acid metabolism	CL28588Contig1;CL9009Contig1;CL27987Contig1;comp2083_c0_seq1;CL1471Contig1;CL1471Contig2;comp166660_c0_seq1;comp182799_c0_seq1;CL5792Contig1;comp187326_c0_seq1;comp127868_c0_seq1;comp16876_c0_seq1;comp4318_c0_seq1;comp121549_c0_seq1;comp66892_c0_seq1;comp133233_c0_seq1;comp166939_c0_seq1;comp18841_c0_seq1;comp3331_c0_seq1;comp3349_c0_seq1;CL26759Contig1;CL1Contig9126;comp94454_c2_seq3;CL8512Conti…	132	0.0203421
ko00680,Methane metabolism	Metabolism/Energy metabolism	CL1Contig9024;CL1Contig9453;comp97722_c0_seq1;comp97759_c1_seq1;comp98087_c1_seq2;CL2902Contig1;CL8242Contig1;CL12630Contig1;CL6109Contig1;CL33236Contig1;CL17359Contig1;CL25827Contig1;comp94744_c1_seq2;CL4775Contig1;comp94744_c0_seq2;comp22313_c0_seq1;comp23617_c0_seq1;CL3156Contig1;CL8712Contig1;comp62670_c0_seq1;CL33083Contig1;CL4823Contig1;CL4823Contig2;CL29264Contig1;CL15301Contig1;CL18447Con…	132	0.0203421
ko00240,Pyrimidine metabolism	Metabolism/Nucleotide metabolism	CL32412Contig1;CL5Contig5;comp179351_c0_seq1;comp48583_c0_seq1;CL1Contig9716;comp58652_c0_seq1;comp88545_c0_seq1;CL34476Contig1;CL5Contig3;CL1678Contig1;CL7986Contig1;comp59539_c0_seq1;comp97624_c0_seq17;comp61966_c1_seq2;CL5Contig2;CL5Contig6;CL17361Contig1;CL31856Contig1;comp114490_c0_seq1;CL1Contig8593;comp173572_c0_seq1;comp6584_c0_seq1;comp87787_c1_seq11;CL20386Contig1;CL14925Contig1;CL25509…	129	0.0198798
ko00250,Alanine, aspartate and glutamate metabolism	Metabolism/Amino acid metabolism	comp94454_c2_seq3;CL8512Contig1;comp1806_c0_seq1;CL10108Contig1;comp185949_c0_seq1;CL7493Contig1;comp87144_c0_seq2;CL4905Contig1;comp51089_c0_seq1;comp51089_c1_seq1;CL25176Contig1;comp156762_c0_seq1;CL6342Contig1;comp79611_c0_seq1;CL30586Contig1;CL1Contig7108;comp172091_c0_seq1;CL5703Contig1;CL1Contig9420;CL37309Contig1;CL29050Contig1;CL27425Contig1;CL7384Contig1;CL18837Contig1;comp35922_c0_seq1;…	127	0.0195716
ko04722,Neurotrophin signaling pathway	Organismal Systems/Nervous system	CL23939Contig1;comp88451_c0_seq1;comp88685_c0_seq1;CL1554Contig1;CL27799Contig1;CL1Contig8867;CL1Contig9636;comp93582_c0_seq4;comp94151_c0_seq1;comp96700_c1_seq4;CL18207Contig1;CL28649Contig1;comp108270_c0_seq1;comp120830_c0_seq1;comp77946_c0_seq1;CL37066Contig1;CL10099Contig1;comp46826_c0_seq1;comp73391_c0_seq1;CL26304Contig1;CL16125Contig1;comp98332_c2_seq1;CL11208Contig1;CL1Contig9943;comp4293…	126	0.0194175
ko00410,beta-Alanine metabolism	Metabolism/Metabolism of other amino acids	CL1Contig8850;CL29823Contig1;comp153975_c0_seq1;CL1504Contig1;CL1504Contig2;CL34779Contig1;CL9524Contig1;CL5162Contig1;CL15813Contig1;CL7875Contig1;CL2332Contig1;CL2332Contig2;CL32058Contig1;CL15138Contig1;comp85658_c0_seq2;CL23788Contig1;CL1Contig8747;CL1Contig9522;comp105802_c0_seq1;comp93562_c0_seq4;CL1Contig9259;CL27077Contig1;CL28588Contig1;CL9009Contig1;CL27987Contig1;comp2083_c0_seq1;CL147…	123	0.0189552
ko04066,HIF-1 signaling pathway	Environmental Information Processing/Signal transduction	CL23939Contig1;comp88451_c0_seq1;comp88685_c0_seq1;CL1554Contig1;CL27799Contig1;CL1Contig8867;CL1Contig9636;comp93582_c0_seq4;comp94151_c0_seq1;comp96700_c1_seq4;CL18207Contig1;CL28649Contig1;comp108270_c0_seq1;comp120830_c0_seq1;comp77946_c0_seq1;CL37066Contig1;CL10099Contig1;comp46826_c0_seq1;comp73391_c0_seq1;CL26304Contig1;CL16125Contig1;comp98332_c2_seq1;CL11208Contig1;CL28090Contig1;comp170…	119	0.0183387
ko03008,Ribosome biogenesis in eukaryotes	Genetic Information Processing/Translation	comp166886_c0_seq1;CL30573Contig1;comp92421_c0_seq9;CL126Contig4;comp167393_c0_seq1;comp48508_c0_seq1;CL68Contig1;comp41723_c0_seq1;CL26988Contig1;CL27183Contig1;CL29779Contig1;CL13580Contig1;CL27366Contig1;CL5427Contig1;CL28216Contig1;CL27801Contig1;CL28557Contig1;CL1Contig9519;CL1Contig10027;CL28942Contig1;CL24249Contig1;CL5839Contig1;comp88351_c0_seq3;CL32296Contig1;CL10674Contig1;CL1Contig479…	119	0.0183387
ko01210,2-Oxocarboxylic acid metabolism	Metabolism/Overview	comp97161_c0_seq4;comp13153_c0_seq1;comp189092_c0_seq1;comp179560_c0_seq1;CL4090Contig1;CL4090Contig2;CL15264Contig1;CL10260Contig1;CL27467Contig1;CL21261Contig1;CL877Contig1;CL877Contig2;CL5269Contig2;comp96689_c0_seq1;comp73877_c0_seq2;comp97209_c2_seq1;comp97209_c3_seq2;CL30447Contig1;CL12314Contig1;comp10716_c0_seq1;comp155419_c0_seq1;CL27949Contig1;comp94922_c2_seq3;comp143722_c0_seq1;comp14…	119	0.0183387
ko04068,FoxO signaling pathway	Environmental Information Processing/Signal transduction	comp97064_c0_seq29;comp97064_c2_seq7;comp98201_c1_seq24;CL646Contig1;CL544Contig2;CL544Contig3;CL544Contig4;CL2163Contig1;CL32603Contig1;comp73625_c0_seq2;comp78052_c0_seq4;comp82711_c0_seq1;comp86659_c0_seq2;comp197346_c0_seq1;CL6454Contig1;comp87479_c0_seq1;comp58335_c1_seq1;comp11084_c0_seq1;comp194267_c0_seq1;CL32149Contig1;comp96848_c1_seq1;CL3028Contig1;CL3028Contig2;CL27096Contig1;comp9530…	119	0.0183387
ko00071,Fatty acid degradation	Metabolism/Lipid metabolism	CL1Contig8744;CL3433Contig1;CL4911Contig2;CL31287Contig1;comp160589_c0_seq1;comp53290_c0_seq1;CL5247Contig1;CL5247Contig2;comp62484_c0_seq1;comp92291_c0_seq1;comp92291_c1_seq1;comp30408_c0_seq1;comp72397_c0_seq2;CL3930Contig1;CL15659Contig1;comp32839_c0_seq1;CL1168Contig1;CL3678Contig1;CL3678Contig2;comp85512_c0_seq7;comp91178_c0_seq5;CL17878Contig1;CL37825Contig1;CL10465Contig1;CL27955Contig1;CL…	119	0.0183387
ko03050,Proteasome	Genetic Information Processing/Folding, sorting and degradation	CL2720Contig1;comp50421_c1_seq1;comp49179_c0_seq1;comp94926_c0_seq2;CL18500Contig1;comp12639_c0_seq1;comp172152_c0_seq1;comp23221_c0_seq1;CL16528Contig1;CL31619Contig1;CL27424Contig1;comp152631_c0_seq1;comp187794_c0_seq1;CL31952Contig1;CL19425Contig1;CL1Contig8965;CL3936Contig1;comp13158_c0_seq1;comp188138_c0_seq1;CL27804Contig1;CL6260Contig1;CL21335Contig1;CL9935Contig1;CL21090Contig1;CL21418Con…	118	0.0181846
ko00480,Glutathione metabolism	Metabolism/Metabolism of other amino acids	CL9717Contig1;CL20805Contig1;CL1257Contig3;CL28040Contig1;CL18883Contig1;comp96341_c2_seq5;comp96341_c4_seq36;CL35306Contig1;CL108Contig5;CL1Contig8743;CL1Contig10032;CL28188Contig1;CL1Contig1814;CL1Contig8727;CL1Contig9770;comp70506_c0_seq4;CL23180Contig1;CL27485Contig1;CL22913Contig1;CL14056Contig1;CL22822Contig1;CL25590Contig1;CL36883Contig1;CL6308Contig1;CL17260Contig1;CL23493Contig1;comp1005…	117	0.0180305
ko00330,Arginine and proline metabolism	Metabolism/Amino acid metabolism	CL8258Contig1;CL2094Contig1;comp91076_c0_seq3;comp91405_c0_seq4;comp165104_c0_seq1;CL10091Contig1;CL472Contig1;CL1508Contig1;comp87896_c0_seq1;comp87896_c2_seq2;CL32058Contig1;CL15138Contig1;comp85658_c0_seq2;CL23788Contig1;CL27122Contig1;CL37827Contig1;CL1Contig8747;CL1Contig9522;comp105802_c0_seq1;comp93562_c0_seq4;CL1Contig9259;CL27077Contig1;CL1Contig2985;CL1Contig6963;comp94211_c0_seq1;comp9…	115	0.0177223
ko00710,Carbon fixation in photosynthetic organisms	Metabolism/Energy metabolism	CL1Contig6349;CL2193Contig2;CL28129Contig1;CL2307Contig1;CL25711Contig1;CL23719Contig1;comp95304_c0_seq42;CL32161Contig1;CL29783Contig1;comp83732_c0_seq2;comp83732_c1_seq1;CL8297Contig1;comp184394_c0_seq1;CL27685Contig1;CL8272Contig1;comp95512_c0_seq4;comp95611_c0_seq2;comp95611_c1_seq2;CL30035Contig1;CL27427Contig1;CL11035Contig1;CL29105Contig1;CL30598Contig1;CL3621Contig1;comp173111_c0_seq1;CL1…	115	0.0177223
ko05166,HTLV-I infection	Human Diseases/Infectious diseases	CL3198Contig2;comp97735_c0_seq4;CL5218Contig2;CL1Contig5533;CL4662Contig2;CL37810Contig1;comp98589_c1_seq5;comp81214_c1_seq1;comp58614_c0_seq1;comp98687_c0_seq3;CL29368Contig1;CL30415Contig1;CL29827Contig1;CL1Contig9247;comp129067_c0_seq1;CL38048Contig1;CL27445Contig1;CL11195Contig1;comp60369_c0_seq5;CL38519Contig1;CL22729Contig1;CL26798Contig1;comp81101_c0_seq1;CL2170Contig1;CL2170Contig2;CL3361…	114	0.0175682
ko04120,Ubiquitin mediated proteolysis	Genetic Information Processing/Folding, sorting and degradation	CL1Contig9846;comp138831_c0_seq1;CL5147Contig1;CL8354Contig1;comp43994_c0_seq1;comp49697_c0_seq1;CL4978Contig1;CL8358Contig1;CL30721Contig1;CL27148Contig1;CL26904Contig1;CL14696Contig1;CL21247Contig1;CL22955Contig1;CL1Contig8811;comp78764_c0_seq1;comp78764_c1_seq1;CL2735Contig2;CL13741Contig1;CL26195Contig1;comp92463_c0_seq1;comp92463_c1_seq4;CL25593Contig1;CL31574Contig1;CL36214Contig1;CL36412Co…	112	0.01726
ko04114,Oocyte meiosis	Cellular Processes/Cell growth and death	CL23939Contig1;comp88451_c0_seq1;comp88685_c0_seq1;CL1554Contig1;CL27799Contig1;CL1Contig8867;CL1Contig9636;comp93582_c0_seq4;comp94151_c0_seq1;comp96700_c1_seq4;CL18207Contig1;CL28649Contig1;comp108270_c0_seq1;comp120830_c0_seq1;comp77946_c0_seq1;CL37066Contig1;CL10099Contig1;comp46826_c0_seq1;comp73391_c0_seq1;CL26304Contig1;CL16125Contig1;comp98332_c2_seq1;CL11208Contig1;CL1Contig5123;CL24603C…	112	0.01726
ko05145,Toxoplasmosis	Human Diseases/Infectious diseases	CL1Contig151;CL1Contig6954;CL1Contig7047;CL1Contig8043;CL1Contig8208;CL1Contig8404;CL1Contig9876;comp156944_c0_seq1;comp59811_c0_seq5;comp86777_c0_seq3;comp86777_c1_seq1;comp95535_c2_seq68;CL12Contig3;CL58Contig1;CL9547Contig1;CL800Contig2;comp101451_c0_seq1;comp42922_c0_seq1;CL1929Contig2;CL21383Contig1;comp92093_c1_seq4;CL16086Contig1;CL16341Contig1;comp91519_c2_seq2;CL13903Contig1;comp98115_c1…	111	0.0171059
ko04110,Cell cycle	Cellular Processes/Cell growth and death	comp97735_c0_seq4;CL28565Contig1;CL24318Contig1;CL35295Contig1;comp90922_c1_seq24;comp75183_c0_seq6;comp79567_c0_seq1;CL28955Contig1;CL26159Contig1;CL1Contig9943;comp42934_c0_seq1;comp43186_c0_seq1;comp93755_c0_seq3;CL27845Contig1;CL56Contig3;CL56Contig4;comp51120_c0_seq1;comp73866_c0_seq4;CL6723Contig1;comp11294_c0_seq1;CL1318Contig1;CL1318Contig2;CL27265Contig1;comp15248_c0_seq1;CL1Contig8800;c…	110	0.0169518
ko05200,Pathways in cancer	Human Diseases/Cancers	CL1Contig9943;comp42934_c0_seq1;comp43186_c0_seq1;comp93755_c0_seq3;CL27845Contig1;CL56Contig3;CL56Contig4;comp51120_c0_seq1;comp73866_c0_seq4;CL6723Contig1;comp11294_c0_seq1;CL1318Contig1;CL1318Contig2;CL27265Contig1;comp15248_c0_seq1;CL742Contig2;CL28090Contig1;comp170790_c0_seq1;CL21854Contig1;CL23939Contig1;comp88451_c0_seq1;comp88685_c0_seq1;CL1554Contig1;CL27799Contig1;CL1Contig8867;CL1Cont…	109	0.0167977
ko00030,Pentose phosphate pathway	Metabolism/Carbohydrate metabolism	CL6945Contig1;CL27371Contig1;CL26191Contig1;CL361Contig1;CL361Contig2;CL9781Contig1;comp155398_c0_seq1;comp103584_c0_seq1;CL27440Contig1;CL58Contig3;comp56645_c1_seq1;CL36871Contig1;comp47226_c0_seq1;comp94182_c0_seq1;comp94182_c1_seq2;CL34Contig1;CL28762Contig1;CL31813Contig1;CL20892Contig1;CL24131Contig1;CL28962Contig1;CL27074Contig1;comp124246_c0_seq1;comp177477_c0_seq1;CL3518Contig1;CL20235Co…	108	0.0166436
ko00561,Glycerolipid metabolism	Metabolism/Lipid metabolism	CL1Contig2985;CL1Contig6963;comp94211_c0_seq1;comp96313_c1_seq5;CL1852Contig2;CL10373Contig1;comp95399_c1_seq3;comp95783_c1_seq4;comp193856_c0_seq1;comp20717_c0_seq1;comp182385_c0_seq1;comp83134_c0_seq2;comp63643_c0_seq1;comp95399_c0_seq1;comp17_c0_seq1;CL1901Contig1;CL13536Contig1;comp189933_c0_seq1;comp193786_c0_seq1;CL8461Contig1;comp183703_c0_seq1;CL1372Contig1;CL1372Contig2;CL1372Contig3;CL2…	107	0.0164894
ko00640,Propanoate metabolism	Metabolism/Carbohydrate metabolism	comp172522_c0_seq1;comp6876_c0_seq1;CL18065Contig1;CL36165Contig1;comp41851_c0_seq1;comp41851_c1_seq1;CL27638Contig1;CL6Contig3;CL14930Contig1;comp85201_c0_seq4;CL4910Contig1;CL19234Contig1;CL31986Contig1;comp158280_c0_seq1;CL5421Contig1;CL33263Contig1;comp152258_c0_seq1;comp160902_c0_seq1;CL1Contig9391;CL9394Contig1;CL8101Contig1;CL7896Contig1;CL33805Contig1;CL1Contig495;CL1Contig3296;CL1Contig3…	106	0.0163353
ko00260,Glycine, serine and threonine metabolism	Metabolism/Amino acid metabolism	CL27020Contig1;CL6307Contig1;comp31318_c0_seq1;CL35693Contig1;CL27849Contig1;comp92882_c0_seq7;CL27444Contig1;CL1Contig3500;CL1Contig8305;CL1Contig9268;CL16786Contig1;CL16822Contig1;CL3225Contig2;CL1Contig8392;comp85223_c0_seq5;CL4473Contig2;CL28483Contig1;CL5580Contig1;CL10665Contig1;comp46953_c0_seq1;CL27618Contig1;CL21270Contig1;comp86403_c0_seq1;CL28366Contig1;CL7109Contig1;comp119624_c0_seq1…	106	0.0163353
ko00052,Galactose metabolism	Metabolism/Carbohydrate metabolism	CL1Contig6677;comp36417_c0_seq1;CL20845Contig1;CL34752Contig1;CL2791Contig1;CL14767Contig1;comp143842_c0_seq1;comp165421_c0_seq1;comp4116_c0_seq1;CL27324Contig1;comp175979_c0_seq1;CL30761Contig1;CL28840Contig1;CL2773Contig1;comp32376_c0_seq1;comp65343_c0_seq1;CL37163Contig1;comp191319_c0_seq1;CL3861Contig1;CL462Contig3;CL14205Contig1;comp80238_c0_seq1;comp80238_c1_seq1;CL34171Contig1;CL6819Contig…	104	0.0160271
ko00270,Cysteine and methionine metabolism	Metabolism/Amino acid metabolism	CL9971Contig1;CL30252Contig1;CL24729Contig1;CL1Contig8359;comp186895_c0_seq1;CL28300Contig1;CL30669Contig1;CL29526Contig1;comp193993_c0_seq1;comp43763_c0_seq1;comp54788_c0_seq1;comp97632_c0_seq17;comp97801_c0_seq15;CL12462Contig1;CL8805Contig1;CL1844Contig1;comp50723_c0_seq1;comp59136_c0_seq1;CL5650Contig1;CL1Contig6679;CL30429Contig1;comp97690_c0_seq1;CL27570Contig1;CL30686Contig1;CL5100Contig2;…	102	0.0157189
ko04150,mTOR signaling pathway	Environmental Information Processing/Signal transduction	CL742Contig2;comp96924_c0_seq1;comp96924_c1_seq14;CL8781Contig1;CL28090Contig1;comp170790_c0_seq1;CL21854Contig1;CL18864Contig1;CL28029Contig1;comp158623_c0_seq1;comp180216_c0_seq1;comp195449_c0_seq1;comp44359_c0_seq1;comp142660_c0_seq1;comp65974_c0_seq1;CL11971Contig1;comp144946_c0_seq1;comp146184_c0_seq1;CL8279Contig1;comp139632_c0_seq1;comp165865_c0_seq1;comp170639_c0_seq1;comp7907_c0_seq1;CL6…	101	0.0155648
ko01040,Biosynthesis of unsaturated fatty acids	Metabolism/Lipid metabolism	CL11331Contig1;CL24408Contig1;CL30476Contig1;CL31453Contig1;CL3152Contig1;CL7503Contig1;comp160584_c0_seq1;comp186856_c0_seq1;CL7296Contig1;CL33387Contig1;comp81609_c0_seq1;comp86230_c1_seq3;CL5409Contig1;comp188782_c0_seq1;CL36629Contig1;comp94303_c1_seq2;comp94374_c0_seq1;CL12528Contig1;CL14518Contig1;CL24657Contig1;CL38523Contig1;CL26303Contig1;CL522Contig2;comp150991_c0_seq1;comp48669_c0_seq1…	101	0.0155648
ko05134,Legionellosis	Human Diseases/Infectious diseases	comp94605_c0_seq9;CL26811Contig1;CL8792Contig1;CL1559Contig1;CL2547Contig1;comp66659_c0_seq1;comp82439_c0_seq1;comp92251_c1_seq1;CL11885Contig1;comp163730_c0_seq1;comp88983_c1_seq1;CL5109Contig1;comp87359_c0_seq1;CL3098Contig1;comp84599_c3_seq1;comp84599_c4_seq1;comp30657_c0_seq1;comp78675_c0_seq1;comp133301_c0_seq1;CL1Contig9578;comp78707_c0_seq2;CL18875Contig1;CL23047Contig1;comp54666_c1_seq1;C…	98	0.0151025
ko04111,Cell cycle - yeast	Cellular Processes/Cell growth and death	CL2334Contig1;comp9285_c0_seq1;CL19593Contig1;CL3586Contig2;CL9677Contig1;CL4133Contig1;CL9074Contig1;CL1Contig8108;comp74778_c0_seq2;CL19282Contig1;CL38842Contig1;CL26760Contig1;CL1Contig7395;comp92585_c0_seq42;CL27217Contig1;CL27595Contig1;CL26783Contig1;comp89780_c0_seq11;CL17433Contig1;CL1Contig8829;comp86600_c0_seq30;CL28616Contig1;CL1Contig4151;comp17486_c0_seq1;comp22311_c0_seq1;CL9155Cont…	96	0.0147943
ko05162,Measles	Human Diseases/Infectious diseases	CL1Contig9943;comp42934_c0_seq1;comp43186_c0_seq1;comp93755_c0_seq3;CL27845Contig1;CL56Contig3;CL56Contig4;comp51120_c0_seq1;comp73866_c0_seq4;CL6723Contig1;comp11294_c0_seq1;CL1318Contig1;CL1318Contig2;CL27265Contig1;comp15248_c0_seq1;CL1Contig151;CL1Contig6954;CL1Contig7047;CL1Contig8043;CL1Contig8208;CL1Contig8404;CL1Contig9876;comp156944_c0_seq1;comp59811_c0_seq5;comp86777_c0_seq3;comp86777_c…	96	0.0147943
ko00350,Tyrosine metabolism	Metabolism/Amino acid metabolism	comp94454_c2_seq3;CL8512Contig1;comp1806_c0_seq1;CL10108Contig1;comp185949_c0_seq1;CL7493Contig1;comp87144_c0_seq2;CL4905Contig1;comp51089_c0_seq1;comp51089_c1_seq1;CL25176Contig1;comp156762_c0_seq1;CL6342Contig1;comp79611_c0_seq1;CL30586Contig1;CL1Contig7108;comp172091_c0_seq1;CL30001Contig1;CL29929Contig1;CL36946Contig1;CL29890Contig1;comp143355_c0_seq1;comp20028_c0_seq1;CL36185Contig1;comp6812…	96	0.0147943
ko00051,Fructose and mannose metabolism	Metabolism/Carbohydrate metabolism	CL1Contig4574;comp94495_c0_seq2;comp94495_c1_seq1;CL30143Contig1;CL22235Contig1;CL11536Contig1;comp165928_c0_seq1;CL3497Contig1;CL30332Contig1;CL36658Contig1;CL29232Contig1;comp78492_c0_seq1;comp81224_c0_seq1;comp85028_c0_seq2;CL29344Contig1;CL28257Contig1;CL8699Contig1;comp20524_c0_seq1;comp69822_c0_seq2;comp31547_c0_seq1;CL14754Contig1;comp22352_c0_seq1;comp183647_c0_seq1;CL20931Contig1;comp767…	95	0.0146402
ko04921,Oxytocin signaling pathway	Organismal Systems/Endocrine system	CL23939Contig1;comp88451_c0_seq1;comp88685_c0_seq1;CL1554Contig1;CL27799Contig1;CL1Contig8867;CL1Contig9636;comp93582_c0_seq4;comp94151_c0_seq1;comp96700_c1_seq4;CL18207Contig1;CL28649Contig1;comp108270_c0_seq1;comp120830_c0_seq1;comp77946_c0_seq1;CL37066Contig1;CL10099Contig1;comp46826_c0_seq1;comp73391_c0_seq1;CL26304Contig1;CL16125Contig1;comp98332_c2_seq1;CL11208Contig1;CL1Contig9621;CL5878Co…	95	0.0146402
ko00061,Fatty acid biosynthesis	Metabolism/Lipid metabolism	CL11477Contig1;CL20206Contig1;CL977Contig1;CL17455Contig1;CL15462Contig1;CL4981Contig1;comp56330_c0_seq1;comp58161_c0_seq1;CL28077Contig1;CL1875Contig1;CL28233Contig1;CL18698Contig1;CL23293Contig1;CL30535Contig1;CL31332Contig1;comp47406_c0_seq1;CL32838Contig1;CL35855Contig1;CL30224Contig1;CL1Contig8777;CL1Contig9235;CL27681Contig1;CL29955Contig1;CL11331Contig1;CL24408Contig1;CL30476Contig1;CL3145…	94	0.0144861
ko05205,Proteoglycans in cancer	Human Diseases/Cancers	CL23939Contig1;comp88451_c0_seq1;comp88685_c0_seq1;CL1554Contig1;CL27799Contig1;CL1Contig8867;CL1Contig9636;comp93582_c0_seq4;comp94151_c0_seq1;comp96700_c1_seq4;CL18207Contig1;CL28649Contig1;comp108270_c0_seq1;comp120830_c0_seq1;comp77946_c0_seq1;CL37066Contig1;CL10099Contig1;comp46826_c0_seq1;comp73391_c0_seq1;CL26304Contig1;CL16125Contig1;comp98332_c2_seq1;CL11208Contig1;comp86632_c0_seq17;CL8…	93	0.0143319
ko04666,Fc gamma R-mediated phagocytosis	Organismal Systems/Immune system	comp158623_c0_seq1;comp180216_c0_seq1;comp195449_c0_seq1;comp44359_c0_seq1;comp142660_c0_seq1;comp65974_c0_seq1;CL11971Contig1;comp144946_c0_seq1;comp146184_c0_seq1;CL8279Contig1;comp139632_c0_seq1;comp165865_c0_seq1;comp170639_c0_seq1;comp7907_c0_seq1;CL6847Contig1;comp122595_c0_seq1;CL9121Contig1;CL23939Contig1;comp88451_c0_seq1;comp88685_c0_seq1;CL1554Contig1;CL27799Contig1;CL1Contig8867;CL1Co…	93	0.0143319
ko03320,PPAR signaling pathway	Organismal Systems/Endocrine system	CL6750Contig1;comp166529_c0_seq1;CL29632Contig1;CL10614Contig1;CL27023Contig1;CL35573Contig1;CL37488Contig1;CL6424Contig1;CL30599Contig1;comp89726_c0_seq1;comp96104_c0_seq1;comp85168_c0_seq1;comp85168_c1_seq1;CL32022Contig1;CL38564Contig1;CL10170Contig1;CL1Contig2385;CL1Contig6771;comp92186_c0_seq5;CL11737Contig1;comp75973_c0_seq2;CL6120Contig1;comp157742_c0_seq1;comp50447_c0_seq2;CL26854Contig1;…	92	0.0141778
ko04022,cGMP - PKG signaling pathway	Environmental Information Processing/Signal transduction	CL1Contig9247;comp129067_c0_seq1;CL38048Contig1;CL27445Contig1;CL11195Contig1;comp60369_c0_seq5;CL38519Contig1;CL22729Contig1;comp153567_c0_seq1;CL7628Contig1;CL11480Contig1;comp4011_c0_seq4;CL15093Contig1;CL6963Contig1;CL354Contig2;CL26153Contig1;comp78482_c0_seq1;comp87183_c0_seq1;comp96750_c0_seq1;CL13036Contig1;CL9684Contig1;comp23936_c0_seq1;CL168Contig1;CL1231Contig1;comp167103_c0_seq1;comp…	92	0.0141778
ko00380,Tryptophan metabolism	Metabolism/Amino acid metabolism	comp122802_c0_seq1;comp155251_c0_seq1;comp61813_c0_seq1;comp3744_c0_seq1;comp3744_c1_seq1;CL4928Contig1;CL27820Contig1;comp156594_c0_seq1;comp19043_c1_seq1;comp79874_c0_seq1;comp81000_c0_seq1;CL11996Contig1;comp166077_c0_seq1;comp195301_c0_seq1;comp49561_c0_seq2;CL18480Contig1;CL1Contig8744;CL3433Contig1;CL4911Contig2;CL31287Contig1;comp160589_c0_seq1;comp53290_c0_seq1;CL1Contig2985;CL1Contig6963…	91	0.0140237
ko05034,Alcoholism	Human Diseases/Substance dependence	CL24318Contig1;CL35295Contig1;comp90922_c1_seq24;CL1Contig4793;CL28025Contig1;comp74198_c0_seq1;comp74198_c1_seq1;CL21470Contig1;CL6293Contig1;CL15425Contig1;comp113876_c0_seq1;comp67480_c0_seq1;comp88824_c0_seq2;CL23324Contig1;CL4297Contig2;CL3658Contig1;comp146299_c0_seq1;CL25057Contig1;CL36586Contig1;comp78291_c0_seq1;CL4307Contig2;CL19853Contig1;CL1206Contig1;CL34231Contig1;CL5430Contig1;comp…	91	0.0140237
ko05142,Chagas disease (American trypanosomiasis)	Human Diseases/Infectious diseases	CL1Contig151;CL1Contig6954;CL1Contig7047;CL1Contig8043;CL1Contig8208;CL1Contig8404;CL1Contig9876;comp156944_c0_seq1;comp59811_c0_seq5;comp86777_c0_seq3;comp86777_c1_seq1;comp95535_c2_seq68;CL12Contig3;CL58Contig1;CL9547Contig1;CL800Contig2;comp101451_c0_seq1;comp42922_c0_seq1;CL1929Contig2;CL21383Contig1;comp92093_c1_seq4;CL16086Contig1;CL16341Contig1;comp91519_c2_seq2;CL13903Contig1;comp98115_c1…	90	0.0138696
ko00720,Carbon fixation pathways in prokaryotes	Metabolism/Energy metabolism	CL297Contig3;comp96620_c0_seq1;comp98212_c3_seq3;CL12147Contig1;CL15259Contig1;CL12309Contig1;comp133893_c0_seq1;comp60887_c0_seq1;CL37589Contig1;CL9704Contig1;comp53727_c0_seq1;CL1734Contig1;comp145696_c0_seq1;CL1Contig8744;CL3433Contig1;CL4911Contig2;CL31287Contig1;comp160589_c0_seq1;comp53290_c0_seq1;CL9319Contig1;CL21299Contig1;CL587Contig1;comp133549_c0_seq1;comp50862_c0_seq1;comp854_c0_seq1…	88	0.0135614
ko00564,Glycerophospholipid metabolism	Metabolism/Lipid metabolism	comp80889_c0_seq1;comp90143_c0_seq2;CL32773Contig1;comp84890_c0_seq1;CL6218Contig1;CL15947Contig1;CL4232Contig2;CL7649Contig1;CL1Contig9618;CL36026Contig1;CL3412Contig1;CL3412Contig2;CL25556Contig1;CL27406Contig1;CL3976Contig1;CL3976Contig2;CL2725Contig1;comp93879_c0_seq1;comp90741_c0_seq21;CL11113Contig1;CL28068Contig1;CL35313Contig1;CL1Contig158;comp95543_c1_seq32;comp98283_c2_seq21;comp94338_c…	86	0.0132532
ko04810,Regulation of actin cytoskeleton	Cellular Processes/Cell motility	CL23939Contig1;comp88451_c0_seq1;comp88685_c0_seq1;CL1554Contig1;CL27799Contig1;CL1Contig8867;CL1Contig9636;comp93582_c0_seq4;comp94151_c0_seq1;comp96700_c1_seq4;CL18207Contig1;CL28649Contig1;comp108270_c0_seq1;comp120830_c0_seq1;comp77946_c0_seq1;CL37066Contig1;CL10099Contig1;comp46826_c0_seq1;comp73391_c0_seq1;CL26304Contig1;CL16125Contig1;comp98332_c2_seq1;CL11208Contig1;comp86632_c0_seq17;CL8…	86	0.0132532
ko04620,Toll-like receptor signaling pathway	Organismal Systems/Immune system	comp86632_c0_seq17;CL8573Contig1;CL11621Contig1;CL24263Contig1;CL5984Contig1;CL12354Contig1;comp64011_c0_seq1;comp24041_c0_seq1;comp73154_c0_seq1;CL5666Contig1;comp164566_c0_seq1;CL21757Contig1;comp32191_c0_seq1;CL297Contig2;CL23935Contig1;CL37405Contig1;CL1Contig151;CL1Contig6954;CL1Contig7047;CL1Contig8043;CL1Contig8208;CL1Contig8404;CL1Contig9876;comp156944_c0_seq1;comp59811_c0_seq5;comp86777_…	81	0.0124827
ko04721,Synaptic vesicle cycle	Organismal Systems/Nervous system	CL1Contig9499;comp74540_c0_seq4;comp81969_c0_seq5;CL18621Contig1;CL11117Contig1;CL9428Contig1;comp88928_c0_seq2;CL24212Contig1;CL12281Contig1;comp50353_c0_seq1;CL1Contig9138;CL28608Contig1;CL36669Contig1;CL24589Contig1;CL15602Contig1;comp178382_c0_seq1;CL9304Contig1;CL26717Contig1;CL1Contig8397;CL10932Contig1;comp98508_c1_seq1;CL406Contig1;CL406Contig2;CL406Contig3;CL406Contig4;comp184416_c0_seq1…	80	0.0123286
ko04915,Estrogen signaling pathway	Organismal Systems/Endocrine system	comp22128_c0_seq1;CL31366Contig1;CL2420Contig2;CL11086Contig1;comp142101_c0_seq1;CL1961Contig2;comp125967_c0_seq1;comp154498_c0_seq1;CL28677Contig1;comp163735_c0_seq1;comp181239_c0_seq1;comp98470_c0_seq4;CL28696Contig1;CL15726Contig1;comp97874_c0_seq1;comp97874_c2_seq3;CL1Contig9454;CL26945Contig1;CL24303Contig1;CL26900Contig1;comp84142_c0_seq2;comp87154_c0_seq1;CL9729Contig1;CL2640Contig1;comp94…	79	0.0121744
ko04024,cAMP signaling pathway	Environmental Information Processing/Signal transduction	comp74185_c0_seq1;comp193681_c0_seq1;CL4592Contig2;CL17250Contig1;CL21804Contig1;CL26120Contig1;comp40299_c0_seq2;comp41614_c0_seq1;CL14122Contig1;CL23156Contig1;CL29267Contig1;CL1Contig5582;CL1587Contig2;CL19028Contig1;CL28146Contig1;CL30973Contig1;CL28179Contig1;CL9554Contig1;CL12345Contig1;CL27854Contig1;CL21058Contig1;CL28034Contig1;comp86632_c0_seq17;CL8573Contig1;CL11621Contig1;CL24263Conti…	77	0.0118662
ko04612,Antigen processing and presentation	Organismal Systems/Immune system	CL2640Contig1;comp94632_c0_seq4;comp94684_c0_seq1;comp94684_c1_seq1;CL36530Contig1;CL568Contig1;comp2824_c0_seq1;comp28414_c0_seq1;CL3522Contig2;CL15884Contig1;CL236Contig2;CL236Contig4;comp91015_c0_seq1;CL16642Contig1;CL20823Contig1;CL33308Contig1;comp97560_c0_seq2;comp98379_c0_seq3;CL1152Contig2;CL11693Contig1;comp147947_c0_seq1;CL27622Contig1;CL1Contig9102;CL10267Contig1;comp15886_c0_seq1;CL31…	77	0.0118662
ko04014,Ras signaling pathway	Environmental Information Processing/Signal transduction	CL1543Contig1;comp2374_c0_seq1;comp72931_c0_seq1;comp15686_c0_seq1;comp23901_c0_seq1;CL6508Contig1;comp74185_c0_seq1;comp193681_c0_seq1;CL4592Contig2;CL17250Contig1;CL21804Contig1;CL26120Contig1;comp40299_c0_seq2;comp41614_c0_seq1;CL14122Contig1;CL23156Contig1;CL29267Contig1;comp86632_c0_seq17;CL8573Contig1;CL11621Contig1;CL24263Contig1;CL5984Contig1;CL12354Contig1;comp64011_c0_seq1;comp24041_c0_…	77	0.0118662
ko04010,MAPK signaling pathway	Environmental Information Processing/Signal transduction	CL1Contig9247;comp129067_c0_seq1;CL38048Contig1;CL27445Contig1;CL11195Contig1;comp60369_c0_seq5;CL38519Contig1;CL22729Contig1;CL23939Contig1;comp88451_c0_seq1;comp88685_c0_seq1;CL1554Contig1;CL27799Contig1;CL1Contig8867;CL1Contig9636;comp93582_c0_seq4;comp94151_c0_seq1;comp96700_c1_seq4;CL18207Contig1;CL28649Contig1;comp108270_c0_seq1;comp120830_c0_seq1;comp77946_c0_seq1;CL37066Contig1;CL10099Con…	76	0.0117121
ko05133,Pertussis	Human Diseases/Infectious diseases	comp74185_c0_seq1;comp193681_c0_seq1;CL4592Contig2;CL17250Contig1;CL21804Contig1;CL26120Contig1;comp40299_c0_seq2;comp41614_c0_seq1;CL14122Contig1;CL23156Contig1;CL29267Contig1;CL32772Contig1;CL22811Contig1;CL12149Contig1;comp88239_c0_seq2;comp88239_c1_seq5;CL1Contig151;CL1Contig6954;CL1Contig7047;CL1Contig8043;CL1Contig8208;CL1Contig8404;CL1Contig9876;comp156944_c0_seq1;comp59811_c0_seq5;comp867…	76	0.0117121
ko05168,Herpes simplex infection	Human Diseases/Infectious diseases	CL28171Contig1;CL1247Contig2;comp87344_c0_seq1;comp89628_c0_seq2;comp91290_c0_seq1;CL30363Contig1;comp97549_c1_seq8;comp98146_c0_seq4;comp96367_c0_seq2;comp96367_c1_seq2;CL1Contig8073;comp88414_c1_seq7;CL13362Contig1;CL14914Contig1;CL3753Contig1;CL3753Contig2;CL2000Contig2;comp6373_c0_seq1;CL5473Contig1;CL3008Contig1;CL3008Contig2;CL122Contig5;comp188939_c0_seq1;CL30074Contig1;comp83227_c0_seq1;c…	76	0.0117121
ko05110,Vibrio cholerae infection	Human Diseases/Infectious diseases	CL6345Contig1;CL10255Contig1;CL21922Contig1;CL2113Contig1;comp20390_c0_seq1;comp45562_c0_seq1;CL17733Contig1;CL27033Contig1;comp142336_c0_seq1;comp43298_c0_seq1;comp78063_c0_seq1;comp57276_c0_seq1;comp79946_c1_seq2;comp10369_c0_seq1;comp19627_c0_seq1;comp79946_c0_seq4;CL30077Contig1;CL491Contig1;CL18865Contig1;CL30451Contig1;CL16571Contig1;CL4365Contig1;CL29457Contig1;comp74316_c0_seq1;CL37578Con…	76	0.0117121
ko04728,Dopaminergic synapse	Organismal Systems/Nervous system	comp74185_c0_seq1;comp193681_c0_seq1;CL4592Contig2;CL17250Contig1;CL21804Contig1;CL26120Contig1;comp40299_c0_seq2;comp41614_c0_seq1;CL14122Contig1;CL23156Contig1;CL29267Contig1;CL1Contig8073;comp88414_c1_seq7;CL13362Contig1;CL14914Contig1;CL3753Contig1;CL3753Contig2;CL2000Contig2;CL1543Contig1;comp2374_c0_seq1;comp72931_c0_seq1;comp15686_c0_seq1;comp23901_c0_seq1;CL6508Contig1;CL1Contig8950;comp9…	74	0.0114039
ko05014,Amyotrophic lateral sclerosis (ALS)	Human Diseases/Neurodegenerative diseases	CL1Contig9247;comp129067_c0_seq1;CL38048Contig1;CL27445Contig1;CL11195Contig1;comp60369_c0_seq5;CL38519Contig1;CL22729Contig1;comp113188_c0_seq1;CL25305Contig1;CL26070Contig1;CL4602Contig1;CL4971Contig2;CL32158Contig1;CL21786Contig1;CL30798Contig1;comp96264_c0_seq2;comp96264_c1_seq1;CL35351Contig1;CL38361Contig1;CL24691Contig1;comp135823_c0_seq1;CL1Contig8485;CL8288Contig1;comp83389_c1_seq1;CL1Co…	72	0.0110957
ko04142,Lysosome	Cellular Processes/Transport and catabolism	comp162132_c0_seq1;comp194940_c0_seq1;comp47641_c0_seq1;comp118866_c0_seq1;comp140419_c0_seq1;comp145397_c0_seq1;CL29523Contig1;CL17569Contig1;CL14279Contig1;CL3355Contig1;CL3355Contig2;CL24026Contig1;CL15620Contig1;CL6964Contig1;comp15709_c0_seq1;comp177917_c0_seq1;CL36086Contig1;CL24248Contig1;CL29391Contig1;CL5940Contig1;CL4633Contig1;CL1Contig9629;CL3992Contig2;CL29592Contig1;CL2873Contig1;CL…	72	0.0110957
ko04261,Adrenergic signaling in cardiomyocytes	Organismal Systems/Circulatory system	comp74185_c0_seq1;comp193681_c0_seq1;CL4592Contig2;CL17250Contig1;CL21804Contig1;CL26120Contig1;comp40299_c0_seq2;comp41614_c0_seq1;CL14122Contig1;CL23156Contig1;CL29267Contig1;CL1Contig8950;comp90039_c0_seq22;comp94635_c0_seq3;CL37725Contig1;CL867Contig1;CL867Contig2;CL19938Contig1;CL1869Contig1;comp52546_c0_seq1;CL38820Contig1;comp14260_c0_seq1;comp47508_c0_seq1;CL33624Contig1;CL31043Contig1;co…	71	0.0109416
ko04113,Meiosis - yeast	Cellular Processes/Cell growth and death	CL35181Contig1;CL11365Contig1;CL15538Contig1;CL27255Contig1;CL2334Contig1;comp9285_c0_seq1;CL19593Contig1;CL3586Contig2;CL9677Contig1;CL4133Contig1;CL9074Contig1;CL1Contig8108;comp74778_c0_seq2;CL19282Contig1;CL38842Contig1;CL26760Contig1;CL1Contig7395;comp92585_c0_seq42;CL27217Contig1;CL27595Contig1;CL28961Contig1;CL26124Contig1;CL1Contig8073;comp88414_c1_seq7;CL13362Contig1;CL14914Contig1;CL375…	71	0.0109416
ko04310,Wnt signaling pathway	Environmental Information Processing/Signal transduction	CL126Contig4;comp167393_c0_seq1;comp48508_c0_seq1;CL68Contig1;comp166886_c0_seq1;CL30573Contig1;comp92421_c0_seq9;CL1Contig9943;comp42934_c0_seq1;comp43186_c0_seq1;comp93755_c0_seq3;CL27845Contig1;CL56Contig3;CL56Contig4;comp51120_c0_seq1;comp73866_c0_seq4;CL6723Contig1;comp11294_c0_seq1;CL1318Contig1;CL1318Contig2;CL27265Contig1;comp15248_c0_seq1;CL26980Contig1;comp97735_c0_seq4;CL29936Contig1;C…	70	0.0107875
ko05140,Leishmaniasis	Human Diseases/Infectious diseases	CL1Contig151;CL1Contig6954;CL1Contig7047;CL1Contig8043;CL1Contig8208;CL1Contig8404;CL1Contig9876;comp156944_c0_seq1;comp59811_c0_seq5;comp86777_c0_seq3;comp86777_c1_seq1;comp95535_c2_seq68;CL12Contig3;CL58Contig1;CL9547Contig1;CL800Contig2;comp101451_c0_seq1;comp42922_c0_seq1;CL1929Contig2;CL21383Contig1;comp92093_c1_seq4;CL16086Contig1;CL16341Contig1;comp91519_c2_seq2;CL13903Contig1;comp98115_c1…	69	0.0106334
ko00310,Lysine degradation	Metabolism/Amino acid metabolism	CL32701Contig1;CL26561Contig1;CL2495Contig1;CL2495Contig2;comp180570_c0_seq1;comp122802_c0_seq1;comp155251_c0_seq1;comp61813_c0_seq1;comp3744_c0_seq1;comp3744_c1_seq1;CL4928Contig1;CL27820Contig1;comp156594_c0_seq1;comp19043_c1_seq1;comp79874_c0_seq1;comp81000_c0_seq1;CL11229Contig1;comp184943_c0_seq1;comp24968_c0_seq1;comp398_c0_seq1;CL344Contig1;comp77130_c0_seq1;comp78651_c0_seq1;comp78651_c1_…	68	0.0104793
ko04920,Adipocytokine signaling pathway	Organismal Systems/Endocrine system	CL28090Contig1;comp170790_c0_seq1;CL21854Contig1;CL1Contig2385;CL1Contig6771;comp92186_c0_seq5;CL11737Contig1;comp75973_c0_seq2;CL6120Contig1;comp157742_c0_seq1;comp50447_c0_seq2;CL26854Contig1;CL27215Contig1;CL1606Contig1;comp54320_c1_seq1;CL97Contig1;CL97Contig3;comp55025_c0_seq1;comp59423_c0_seq1;CL12233Contig1;comp14920_c0_seq1;comp152095_c0_seq1;CL10026Contig1;CL14687Contig1;CL28424Contig1;c…	67	0.0103252
ko05210,Colorectal cancer	Human Diseases/Cancers	CL1Contig9943;comp42934_c0_seq1;comp43186_c0_seq1;comp93755_c0_seq3;CL27845Contig1;CL56Contig3;CL56Contig4;comp51120_c0_seq1;comp73866_c0_seq4;CL6723Contig1;comp11294_c0_seq1;CL1318Contig1;CL1318Contig2;CL27265Contig1;comp15248_c0_seq1;CL23939Contig1;comp88451_c0_seq1;comp88685_c0_seq1;CL1554Contig1;CL27799Contig1;CL1Contig8867;CL1Contig9636;comp93582_c0_seq4;comp94151_c0_seq1;comp96700_c1_seq4;C…	66	0.0101711
ko05215,Prostate cancer	Human Diseases/Cancers	CL1Contig8800;comp75183_c0_seq6;comp79567_c0_seq1;CL742Contig2;comp96924_c0_seq1;comp96924_c1_seq14;CL1Contig9943;comp42934_c0_seq1;comp43186_c0_seq1;comp93755_c0_seq3;CL27845Contig1;CL56Contig3;CL56Contig4;comp51120_c0_seq1;comp73866_c0_seq4;CL6723Contig1;comp11294_c0_seq1;CL1318Contig1;CL1318Contig2;CL27265Contig1;comp15248_c0_seq1;CL28090Contig1;comp170790_c0_seq1;CL21854Contig1;CL23939Contig1…	65	0.010017
ko04390,Hippo signaling pathway	Environmental Information Processing/Signal transduction	CL1Contig8950;comp90039_c0_seq22;comp94635_c0_seq3;CL37725Contig1;CL867Contig1;CL867Contig2;CL19938Contig1;CL1869Contig1;comp52546_c0_seq1;CL38820Contig1;comp14260_c0_seq1;comp47508_c0_seq1;CL33624Contig1;CL31043Contig1;comp147638_c0_seq1;comp97201_c0_seq1;comp97408_c0_seq2;CL98Contig2;CL98Contig4;CL13262Contig1;comp97739_c0_seq28;CL609Contig1;CL609Contig2;CL612Contig2;comp22787_c0_seq1;comp59317…	65	0.010017
ko05160,Hepatitis C	Human Diseases/Infectious diseases	comp96367_c0_seq2;comp96367_c1_seq2;CL1Contig9226;CL19938Contig1;CL1869Contig1;comp52546_c0_seq1;CL38820Contig1;comp14260_c0_seq1;comp47508_c0_seq1;CL33624Contig1;CL31043Contig1;comp147638_c0_seq1;comp97201_c0_seq1;comp97408_c0_seq2;CL98Contig2;CL98Contig4;CL13262Contig1;comp97739_c0_seq28;CL609Contig1;CL609Contig2;CL612Contig2;comp22787_c0_seq1;comp59317_c0_seq2;CL1Contig8950;comp90039_c0_seq22;…	65	0.010017
ko04510,Focal adhesion	Cellular Processes/Cellular commiunity	CL1Contig8073;comp88414_c1_seq7;CL13362Contig1;CL14914Contig1;CL3753Contig1;CL3753Contig2;CL2000Contig2;comp96924_c0_seq1;comp96924_c1_seq14;CL1Contig9943;comp42934_c0_seq1;comp43186_c0_seq1;comp93755_c0_seq3;CL27845Contig1;CL56Contig3;CL56Contig4;comp51120_c0_seq1;comp73866_c0_seq4;CL6723Contig1;comp11294_c0_seq1;CL1318Contig1;CL1318Contig2;CL27265Contig1;comp15248_c0_seq1;CL742Contig2;comp86632…	65	0.010017
ko00053,Ascorbate and aldarate metabolism	Metabolism/Carbohydrate metabolism	CL11526Contig1;CL9257Contig1;comp120343_c0_seq1;comp174151_c0_seq1;CL34932Contig1;comp94836_c0_seq2;comp94836_c1_seq1;CL2160Contig1;comp138219_c0_seq1;comp184363_c0_seq1;CL27061Contig1;CL7550Contig1;CL37158Contig1;CL30702Contig1;CL19689Contig1;CL1Contig9338;comp92427_c0_seq29;CL29649Contig1;CL1Contig9300;CL2745Contig1;CL7987Contig1;CL3618Contig1;CL6941Contig1;CL30524Contig1;CL1Contig9339;CL2276Co…	65	0.010017
ko05120,Epithelial cell signaling in Helicobacter pylori infection	Human Diseases/Infectious diseases	comp86632_c0_seq17;CL8573Contig1;CL11621Contig1;CL24263Contig1;CL5984Contig1;CL12354Contig1;comp64011_c0_seq1;comp24041_c0_seq1;comp73154_c0_seq1;CL5666Contig1;comp164566_c0_seq1;CL21757Contig1;comp32191_c0_seq1;CL297Contig2;CL23935Contig1;CL37405Contig1;CL6345Contig1;CL10255Contig1;CL21922Contig1;CL2113Contig1;comp20390_c0_seq1;comp45562_c0_seq1;CL17733Contig1;CL27033Contig1;comp142336_c0_seq1;c…	65	0.010017
ko04350,TGF-beta signaling pathway	Environmental Information Processing/Signal transduction	CL28565Contig1;CL28955Contig1;CL26159Contig1;CL1Contig7869;CL31442Contig1;comp167533_c0_seq1;CL5640Contig1;comp6373_c0_seq1;CL5473Contig1;CL3008Contig1;CL3008Contig2;CL122Contig5;comp188939_c0_seq1;CL1Contig8867;CL1Contig9636;comp93582_c0_seq4;comp94151_c0_seq1;comp96700_c1_seq4;CL18207Contig1;CL28649Contig1;comp108270_c0_seq1;comp120830_c0_seq1;comp77946_c0_seq1;CL37066Contig1;CL10099Contig1;com…	63	0.00970874
ko05206,MicroRNAs in cancer	Human Diseases/Cancers	CL742Contig2;comp97735_c0_seq4;CL1Contig9550;comp39398_c0_seq1;comp42172_c0_seq1;CL27206Contig1;CL28090Contig1;comp170790_c0_seq1;CL21854Contig1;CL18864Contig1;CL28029Contig1;CL30000Contig1;CL1542Contig1;CL10934Contig1;CL30064Contig1;CL192Contig1;CL192Contig2;CL36779Contig1;CL5083Contig1;CL5083Contig2;CL28586Contig1;CL32770Contig1;CL28226Contig1;comp75183_c0_seq6;comp79567_c0_seq1;CL1454Contig2;C…	63	0.00970874
ko04020,Calcium signaling pathway	Environmental Information Processing/Signal transduction	CL7628Contig1;CL11480Contig1;comp4011_c0_seq4;CL15093Contig1;CL6963Contig1;CL354Contig2;CL26153Contig1;comp78482_c0_seq1;comp87183_c0_seq1;comp96750_c0_seq1;CL13036Contig1;CL9684Contig1;comp23936_c0_seq1;CL168Contig1;CL1231Contig1;comp167103_c0_seq1;comp49151_c0_seq1;CL4837Contig1;comp83728_c0_seq5;comp74700_c0_seq1;comp78445_c0_seq2;CL10105Contig1;comp91319_c0_seq1;comp91319_c1_seq1;CL11564Conti…	63	0.00970874
ko04360,Axon guidance	Organismal Systems/Development	comp86632_c0_seq17;CL8573Contig1;CL11621Contig1;CL24263Contig1;CL5984Contig1;CL12354Contig1;comp64011_c0_seq1;comp24041_c0_seq1;comp73154_c0_seq1;CL5666Contig1;comp164566_c0_seq1;CL21757Contig1;comp32191_c0_seq1;CL297Contig2;CL23935Contig1;CL37405Contig1;CL1Contig9247;comp129067_c0_seq1;CL38048Contig1;CL27445Contig1;CL11195Contig1;comp60369_c0_seq5;CL38519Contig1;CL22729Contig1;CL1Contig8867;CL1C…	62	0.00955463
ko04662,B cell receptor signaling pathway	Organismal Systems/Immune system	comp86632_c0_seq17;CL8573Contig1;CL11621Contig1;CL24263Contig1;CL5984Contig1;CL12354Contig1;comp64011_c0_seq1;comp24041_c0_seq1;comp73154_c0_seq1;CL5666Contig1;comp164566_c0_seq1;CL21757Contig1;comp32191_c0_seq1;CL297Contig2;CL23935Contig1;CL37405Contig1;CL1Contig9247;comp129067_c0_seq1;CL38048Contig1;CL27445Contig1;CL11195Contig1;comp60369_c0_seq5;CL38519Contig1;CL22729Contig1;CL23939Contig1;com…	62	0.00955463
ko00650,Butanoate metabolism	Metabolism/Carbohydrate metabolism	CL1Contig8744;CL3433Contig1;CL4911Contig2;CL31287Contig1;comp160589_c0_seq1;comp53290_c0_seq1;CL1Contig9126;CL7580Contig1;CL6428Contig1;CL15798Contig1;CL1Contig8850;CL29823Contig1;comp153975_c0_seq1;CL1504Contig1;CL1504Contig2;CL34779Contig1;CL9524Contig1;CL2332Contig1;CL2332Contig2;CL1Contig9509;CL19859Contig1;CL4244Contig1;CL4244Contig2;CL23606Contig1;CL29062Contig1;comp1795_c0_seq1;comp86275_c…	61	0.00940052
ko04062,Chemokine signaling pathway	Organismal Systems/Immune system	CL23939Contig1;comp88451_c0_seq1;comp88685_c0_seq1;CL1554Contig1;CL27799Contig1;CL1Contig8867;CL1Contig9636;comp93582_c0_seq4;comp94151_c0_seq1;comp96700_c1_seq4;CL18207Contig1;CL28649Contig1;comp108270_c0_seq1;comp120830_c0_seq1;comp77946_c0_seq1;CL37066Contig1;CL10099Contig1;comp46826_c0_seq1;comp73391_c0_seq1;CL26304Contig1;CL16125Contig1;comp98332_c2_seq1;CL11208Contig1;CL1Contig9943;comp4293…	60	0.00924642
ko04919,Thyroid hormone signaling pathway	Organismal Systems/Endocrine system	CL23939Contig1;comp88451_c0_seq1;comp88685_c0_seq1;CL1554Contig1;CL27799Contig1;CL1Contig8867;CL1Contig9636;comp93582_c0_seq4;comp94151_c0_seq1;comp96700_c1_seq4;CL18207Contig1;CL28649Contig1;comp108270_c0_seq1;comp120830_c0_seq1;comp77946_c0_seq1;CL37066Contig1;CL10099Contig1;comp46826_c0_seq1;comp73391_c0_seq1;CL26304Contig1;CL16125Contig1;comp98332_c2_seq1;CL11208Contig1;CL28037Contig1;CL35738…	59	0.00909231
ko04914,Progesterone-mediated oocyte maturation	Organismal Systems/Endocrine system	CL1Contig8800;comp33638_c0_seq1;comp92189_c0_seq2;CL30265Contig1;CL16393Contig1;comp22128_c0_seq1;CL31366Contig1;CL2420Contig2;CL11086Contig1;comp142101_c0_seq1;CL1961Contig2;comp125967_c0_seq1;comp154498_c0_seq1;CL28677Contig1;comp163735_c0_seq1;comp181239_c0_seq1;comp98470_c0_seq4;CL28696Contig1;CL15726Contig1;comp97874_c0_seq1;comp97874_c2_seq3;CL23939Contig1;comp88451_c0_seq1;comp88685_c0_seq…	59	0.00909231
ko04012,ErbB signaling pathway	Environmental Information Processing/Signal transduction	CL23939Contig1;comp88451_c0_seq1;comp88685_c0_seq1;CL1554Contig1;CL27799Contig1;CL1Contig8867;CL1Contig9636;comp93582_c0_seq4;comp94151_c0_seq1;comp96700_c1_seq4;CL18207Contig1;CL28649Contig1;comp108270_c0_seq1;comp120830_c0_seq1;comp77946_c0_seq1;CL37066Contig1;CL10099Contig1;comp46826_c0_seq1;comp73391_c0_seq1;CL26304Contig1;CL16125Contig1;comp98332_c2_seq1;CL11208Contig1;CL28090Contig1;comp170…	58	0.0089382
ko00982,Drug metabolism - cytochrome P450	Metabolism/Xenobiotics biodegradation and metabolism	CL13257Contig1;CL16272Contig1;CL1Contig1814;CL1Contig8727;CL1Contig9770;comp70506_c0_seq4;CL23180Contig1;CL27485Contig1;CL22913Contig1;CL14056Contig1;CL22822Contig1;CL25590Contig1;CL36883Contig1;CL6308Contig1;CL17260Contig1;CL23493Contig1;comp100520_c0_seq1;CL14412Contig1;CL23395Contig1;CL29742Contig1;CL1153Contig2;CL1039Contig2;CL26313Contig1;comp31043_c0_seq1;CL3904Contig1;CL20214Contig1;CL2579…	57	0.0087841
ko05132,Salmonella infection	Human Diseases/Infectious diseases	comp86632_c0_seq17;CL8573Contig1;CL11621Contig1;CL24263Contig1;CL5984Contig1;CL12354Contig1;comp64011_c0_seq1;comp24041_c0_seq1;comp73154_c0_seq1;CL5666Contig1;comp164566_c0_seq1;CL21757Contig1;comp32191_c0_seq1;CL297Contig2;CL23935Contig1;CL37405Contig1;CL1Contig8867;CL1Contig9636;comp93582_c0_seq4;comp94151_c0_seq1;comp96700_c1_seq4;CL18207Contig1;CL28649Contig1;comp108270_c0_seq1;comp120830_c0…	57	0.0087841
ko00980,Metabolism of xenobiotics by cytochrome P450	Metabolism/Xenobiotics biodegradation and metabolism	CL1Contig1814;CL1Contig8727;CL1Contig9770;comp70506_c0_seq4;CL23180Contig1;CL27485Contig1;CL22913Contig1;CL14056Contig1;CL22822Contig1;CL25590Contig1;CL36883Contig1;CL6308Contig1;CL17260Contig1;CL23493Contig1;comp100520_c0_seq1;CL14412Contig1;CL23395Contig1;CL29742Contig1;CL1153Contig2;CL1039Contig2;CL26313Contig1;comp31043_c0_seq1;CL3904Contig1;CL20214Contig1;CL25793Contig1;comp179077_c0_seq1;CL…	57	0.0087841
ko04972,Pancreatic secretion	Organismal Systems/Digestive system	CL1Contig8887;CL29236Contig1;comp130460_c0_seq1;CL18486Contig1;CL10112Contig1;comp13321_c0_seq1;comp60922_c0_seq2;CL16527Contig1;CL28934Contig1;CL284Contig2;comp17729_c0_seq2;comp190617_c0_seq1;CL24446Contig1;CL23853Contig1;CL24254Contig1;CL37897Contig1;CL8188Contig1;CL23753Contig1;CL24324Contig1;comp16665_c0_seq1;CL9665Contig1;CL20909Contig1;CL24353Contig1;comp86632_c0_seq17;CL8573Contig1;CL1162…	57	0.0087841
ko00460,Cyanoamino acid metabolism	Metabolism/Metabolism of other amino acids	CL1142Contig1;comp137254_c0_seq1;CL4354Contig1;CL4354Contig2;CL21044Contig1;CL21314Contig1;comp93330_c0_seq4;CL7062Contig1;CL8806Contig1;CL26611Contig1;CL29951Contig1;comp165292_c0_seq1;comp73817_c1_seq2;CL30579Contig1;CL27216Contig1;comp62818_c0_seq2;comp69338_c0_seq5;comp77553_c2_seq5;CL24124Contig1;CL13084Contig1;comp72952_c0_seq1;comp44812_c0_seq1;comp69764_c0_seq1;CL18607Contig1;CL1Contig964…	56	0.00862999
ko03060,Protein export	Genetic Information Processing/Folding, sorting and degradation	comp70597_c0_seq3;comp86039_c0_seq12;CL830Contig3;CL27038Contig1;CL30607Contig1;comp94948_c0_seq3;comp94948_c1_seq1;CL28735Contig1;CL27950Contig1;comp97460_c0_seq1;CL27443Contig1;CL1Contig8833;comp116834_c0_seq1;CL9112Contig1;CL27468Contig1;CL16250Contig1;comp74390_c0_seq1;comp74811_c0_seq1;CL1293Contig2;comp145686_c0_seq1;CL7300Contig1;comp165762_c0_seq1;CL18392Contig1;CL31544Contig1;CL36736Cont…	56	0.00862999
ko04724,Glutamatergic synapse	Organismal Systems/Nervous system	CL14473Contig1;CL10771Contig1;CL30350Contig1;comp93700_c2_seq9;CL1Contig9247;comp129067_c0_seq1;CL38048Contig1;CL27445Contig1;CL11195Contig1;comp60369_c0_seq5;CL38519Contig1;CL22729Contig1;CL1Contig5582;CL1587Contig2;CL19028Contig1;CL28146Contig1;CL30973Contig1;CL28179Contig1;CL9554Contig1;CL12345Contig1;CL27854Contig1;CL21058Contig1;CL28034Contig1;CL1Contig8867;CL1Contig9636;comp93582_c0_seq4;co…	56	0.00862999
ko04210,Apoptosis	Cellular Processes/Cell growth and death	comp113188_c0_seq1;CL25305Contig1;CL26070Contig1;CL4602Contig1;CL4971Contig2;CL1454Contig2;CL1Contig151;CL1Contig6954;CL1Contig7047;CL1Contig8043;CL1Contig8208;CL1Contig8404;CL1Contig9876;comp156944_c0_seq1;comp59811_c0_seq5;comp86777_c0_seq3;comp86777_c1_seq1;comp95535_c2_seq68;CL12Contig3;CL58Contig1;CL9547Contig1;CL800Contig2;comp101451_c0_seq1;comp42922_c0_seq1;CL1929Contig2;CL21383Contig1;co…	56	0.00862999
ko00910,Nitrogen metabolism	Metabolism/Energy metabolism	comp81515_c0_seq5;comp181086_c0_seq1;comp192188_c0_seq1;CL33920Contig1;comp62046_c0_seq1;comp84556_c0_seq1;CL1Contig9774;comp87975_c0_seq6;CL15714Contig1;CL25173Contig1;CL27569Contig1;CL1Contig261;comp95993_c0_seq1;comp96722_c0_seq1;comp148421_c0_seq1;CL33791Contig1;CL30191Contig1;comp80848_c0_seq2;CL30531Contig1;comp144900_c0_seq1;comp148147_c0_seq1;CL1Contig9478;CL10382Contig1;comp96515_c0_seq1…	56	0.00862999
ko04015,Rap1 signaling pathway	Environmental Information Processing/Signal transduction	comp74185_c0_seq1;comp193681_c0_seq1;CL4592Contig2;CL17250Contig1;CL21804Contig1;CL26120Contig1;comp40299_c0_seq2;comp41614_c0_seq1;CL14122Contig1;CL23156Contig1;CL29267Contig1;comp86632_c0_seq17;CL8573Contig1;CL11621Contig1;CL24263Contig1;CL5984Contig1;CL12354Contig1;comp64011_c0_seq1;comp24041_c0_seq1;comp73154_c0_seq1;CL5666Contig1;comp164566_c0_seq1;CL21757Contig1;comp32191_c0_seq1;CL297Conti…	56	0.00862999
ko00195,Photosynthesis	Metabolism/Energy metabolism	CL158Contig4;CL6259Contig1;CL1Contig9069;CL35428Contig1;CL1Contig5221;CL1Contig5233;comp94209_c1_seq13;CL3957Contig2;CL24607Contig1;CL16680Contig1;comp87222_c1_seq9;CL12583Contig1;CL28548Contig1;CL2795Contig1;CL35009Contig1;CL22968Contig1;CL20002Contig1;CL1459Contig2;CL24726Contig1;CL11806Contig1;CL22806Contig1;CL21875Contig1;CL23998Contig1;CL23921Contig1;CL1Contig6989;CL1Contig728;CL1Contig6523;…	56	0.00862999
ko00625,Chloroalkane and chloroalkene degradation	Metabolism/Xenobiotics biodegradation and metabolism	CL1Contig227;CL1Contig4633;CL1Contig7063;CL1801Contig2;CL29294Contig1;CL19936Contig1;CL30454Contig1;CL1Contig9024;CL1Contig9453;comp97722_c0_seq1;comp97759_c1_seq1;comp98087_c1_seq2;CL2902Contig1;CL8242Contig1;CL12630Contig1;CL6109Contig1;CL33236Contig1;CL17359Contig1;CL25827Contig1;comp94744_c1_seq2;CL4775Contig1;comp94744_c0_seq2;comp22313_c0_seq1;comp23617_c0_seq1;CL1Contig2985;CL1Contig6963;c…	55	0.00847588
ko04540,Gap junction	Cellular Processes/Cellular commiunity	CL23939Contig1;comp88451_c0_seq1;comp88685_c0_seq1;CL1554Contig1;CL27799Contig1;CL1Contig8867;CL1Contig9636;comp93582_c0_seq4;comp94151_c0_seq1;comp96700_c1_seq4;CL18207Contig1;CL28649Contig1;comp108270_c0_seq1;comp120830_c0_seq1;comp77946_c0_seq1;CL37066Contig1;CL10099Contig1;comp46826_c0_seq1;comp73391_c0_seq1;CL26304Contig1;CL16125Contig1;comp98332_c2_seq1;CL11208Contig1;comp118907_c0_seq1;CL3…	55	0.00847588
ko00592,alpha-Linolenic acid metabolism	Metabolism/Lipid metabolism	CL1Contig6023;CL1Contig9823;CL1Contig9853;CL1600Contig1;CL1600Contig2;CL1618Contig1;CL26895Contig1;CL28747Contig1;CL38062Contig1;CL1Contig6024;CL29033Contig1;CL1585Contig2;CL33209Contig1;CL27007Contig1;CL29383Contig1;comp93737_c1_seq1;CL21746Contig1;CL2253Contig1;CL1Contig7159;CL1Contig8769;comp20_c0_seq1;CL6873Contig1;CL22120Contig1;CL28432Contig1;CL37369Contig1;comp170618_c0_seq1;comp59872_c0_s…	55	0.00847588
ko00780,Biotin metabolism	Metabolism/Metabolism of cofactors and vitamins	CL1Contig8777;CL1Contig9235;CL27681Contig1;CL29955Contig1;CL11331Contig1;CL24408Contig1;CL30476Contig1;CL31453Contig1;CL3152Contig1;CL7503Contig1;comp160584_c0_seq1;comp186856_c0_seq1;CL7296Contig1;CL33387Contig1;comp81609_c0_seq1;comp86230_c1_seq3;CL5409Contig1;comp188782_c0_seq1;CL36629Contig1;comp94303_c1_seq2;comp94374_c0_seq1;CL12528Contig1;CL14518Contig1;CL24657Contig1;CL38523Contig1;CL2630…	54	0.00832178
ko00562,Inositol phosphate metabolism	Metabolism/Carbohydrate metabolism	comp80026_c0_seq1;CL27948Contig1;CL1Contig9831;CL1Contig9861;CL27944Contig1;CL9569Contig1;CL27772Contig1;comp195592_c0_seq1;CL287Contig2;comp48831_c0_seq1;CL19788Contig1;CL9608Contig1;comp45459_c0_seq1;comp70494_c0_seq1;CL4837Contig1;comp83728_c0_seq5;CL742Contig2;comp98590_c0_seq1;CL2771Contig2;CL32708Contig1;CL1Contig8444;CL1Contig9188;CL33718Contig1;CL35Contig4;CL30714Contig1;CL29649Contig1;CL…	54	0.00832178
ko00900,Terpenoid backbone biosynthesis	Metabolism/Metabolism of terpenoids and polyketides	CL1Contig3528;CL4008Contig2;comp135760_c0_seq1;CL36579Contig1;CL3659Contig1;CL3659Contig2;CL23834Contig1;CL20003Contig1;CL23436Contig1;CL27197Contig1;CL29866Contig1;CL1Contig8744;CL3433Contig1;CL4911Contig2;CL31287Contig1;comp160589_c0_seq1;comp53290_c0_seq1;CL37185Contig1;CL30588Contig1;CL4730Contig2;CL3891Contig1;comp65139_c0_seq1;comp70266_c0_seq1;CL1Contig4668;CL1Contig6311;CL1Contig6936;CL28…	53	0.00816767
ko04064,NF-kappa B signaling pathway	Environmental Information Processing/Signal transduction	CL1Contig151;CL1Contig6954;CL1Contig7047;CL1Contig8043;CL1Contig8208;CL1Contig8404;CL1Contig9876;comp156944_c0_seq1;comp59811_c0_seq5;comp86777_c0_seq3;comp86777_c1_seq1;comp95535_c2_seq68;CL12Contig3;CL58Contig1;CL9547Contig1;CL800Contig2;comp101451_c0_seq1;comp42922_c0_seq1;CL1929Contig2;CL21383Contig1;comp92093_c1_seq4;CL16086Contig1;CL16341Contig1;comp91519_c2_seq2;CL13903Contig1;comp98115_c1…	52	0.00801356
ko00400,Phenylalanine, tyrosine and tryptophan biosynthesis	Metabolism/Amino acid metabolism	CL1Contig9045;comp91722_c1_seq1;CL30107Contig1;comp58169_c0_seq1;comp94017_c0_seq48;CL1381Contig1;CL3966Contig1;CL27123Contig1;comp95644_c0_seq21;comp95157_c0_seq21;comp81838_c0_seq13;comp81949_c0_seq2;comp94554_c0_seq3;comp94861_c0_seq3;CL24267Contig1;CL1Contig8556;CL25887Contig1;CL5084Contig1;comp75361_c0_seq2;comp81907_c0_seq1;CL28611Contig1;CL4557Contig2;CL9567Contig1;CL22212Contig1;CL19743Co…	52	0.00801356
ko00970,Aminoacyl-tRNA biosynthesis	Genetic Information Processing/Translation	CL31308Contig1;CL18654Contig1;CL28641Contig1;CL1Contig1845;CL1Contig7511;CL27728Contig1;comp83001_c0_seq2;CL26965Contig1;CL28757Contig1;CL18296Contig1;CL11497Contig1;CL27670Contig1;CL28733Contig1;CL31753Contig1;comp189096_c0_seq1;comp676_c0_seq1;CL1Contig8428;CL29854Contig1;CL9700Contig1;comp100253_c0_seq1;comp97212_c3_seq46;CL1510Contig2;comp194060_c0_seq1;comp196831_c0_seq1;comp65915_c0_seq1;co…	52	0.00801356
ko00510,N-Glycan biosynthesis	Metabolism/Glycan biosynthesis and metabolism	comp96595_c0_seq8;comp96595_c1_seq1;CL1Contig8733;comp89186_c0_seq11;comp89965_c0_seq12;comp12877_c0_seq1;comp92221_c0_seq27;comp92468_c0_seq26;CL26946Contig1;CL2756Contig2;CL38728Contig1;comp97438_c1_seq6;comp97558_c1_seq15;CL27090Contig1;CL1Contig7525;CL3252Contig1;CL3252Contig2;CL2859Contig1;CL1Contig9527;CL1Contig9667;CL1Contig4440;CL28222Contig1;CL1Contig9607;CL27803Contig1;CL20708Contig1;CL…	51	0.00785945
ko05131,Shigellosis	Human Diseases/Infectious diseases	comp86632_c0_seq17;CL8573Contig1;CL11621Contig1;CL24263Contig1;CL5984Contig1;CL12354Contig1;comp64011_c0_seq1;comp24041_c0_seq1;comp73154_c0_seq1;CL5666Contig1;comp164566_c0_seq1;CL21757Contig1;comp32191_c0_seq1;CL297Contig2;CL23935Contig1;CL37405Contig1;CL25159Contig1;CL22636Contig1;CL24273Contig1;CL1498Contig1;CL1498Contig3;CL34787Contig1;comp149825_c0_seq1;CL1Contig8666;CL1Contig8905;CL293Cont…	51	0.00785945
ko05130,Pathogenic Escherichia coli infection	Human Diseases/Infectious diseases	comp118907_c0_seq1;CL30635Contig1;comp96260_c1_seq4;CL911Contig1;CL911Contig2;comp36503_c0_seq1;comp71284_c0_seq2;comp125908_c0_seq1;comp176438_c0_seq1;comp62330_c1_seq1;comp97207_c1_seq1;comp97882_c1_seq1;CL10437Contig1;comp96260_c0_seq2;CL161Contig3;CL2879Contig1;CL2879Contig2;comp83852_c0_seq1;CL1Contig10009;CL10977Contig1;comp66133_c0_seq1;CL35892Contig1;CL5075Contig1;CL23083Contig1;CL24081Co…	51	0.00785945
ko00600,Sphingolipid metabolism	Metabolism/Lipid metabolism	comp92653_c0_seq4;CL5164Contig1;comp13118_c0_seq1;comp160536_c0_seq1;CL9468Contig1;comp161501_c0_seq1;CL38581Contig1;comp153708_c0_seq1;CL36558Contig1;CL7412Contig1;comp71868_c0_seq2;CL8227Contig1;CL25614Contig1;CL1Contig9314;comp52596_c0_seq1;CL1Contig9769;CL32263Contig1;CL22144Contig1;CL38058Contig1;comp69300_c0_seq1;comp77856_c0_seq1;CL29303Contig1;CL3170Contig1;CL9478Contig1;CL25117Contig1;CL…	50	0.00770535
ko05204,Chemical carcinogenesis	Human Diseases/Cancers	CL1Contig1814;CL1Contig8727;CL1Contig9770;comp70506_c0_seq4;CL23180Contig1;CL27485Contig1;CL22913Contig1;CL14056Contig1;CL22822Contig1;CL25590Contig1;CL36883Contig1;CL6308Contig1;CL17260Contig1;CL23493Contig1;comp100520_c0_seq1;CL14412Contig1;CL23395Contig1;CL29742Contig1;CL1153Contig2;CL1039Contig2;CL26313Contig1;comp31043_c0_seq1;CL3904Contig1;CL20214Contig1;CL25793Contig1;comp179077_c0_seq1;CL…	50	0.00770535
ko04930,Type II diabetes mellitus	Human Diseases/Endocrine and metabolic diseases	CL1Contig8867;CL1Contig9636;comp93582_c0_seq4;comp94151_c0_seq1;comp96700_c1_seq4;CL18207Contig1;CL28649Contig1;comp108270_c0_seq1;comp120830_c0_seq1;comp77946_c0_seq1;CL37066Contig1;CL10099Contig1;comp46826_c0_seq1;comp73391_c0_seq1;CL26304Contig1;CL16125Contig1;comp98332_c2_seq1;CL11208Contig1;CL28090Contig1;comp170790_c0_seq1;CL21854Contig1;CL8699Contig1;comp20524_c0_seq1;comp69822_c0_seq2;com…	50	0.00770535
ko00960,Tropane, piperidine and pyridine alkaloid biosynthesis	Metabolism/Biosynthesis of other secondary metabolites	CL28588Contig1;CL9009Contig1;CL27987Contig1;comp2083_c0_seq1;CL1471Contig1;CL1471Contig2;comp166660_c0_seq1;comp182799_c0_seq1;CL5792Contig1;comp187326_c0_seq1;comp127868_c0_seq1;comp16876_c0_seq1;comp4318_c0_seq1;comp121549_c0_seq1;comp66892_c0_seq1;comp133233_c0_seq1;comp166939_c0_seq1;comp18841_c0_seq1;comp3331_c0_seq1;comp3349_c0_seq1;CL26759Contig1;CL11292Contig1;CL1Contig2991;CL1Contig4954;…	49	0.00755124
ko05211,Renal cell carcinoma	Human Diseases/Cancers	CL36584Contig1;CL1Contig7869;CL31442Contig1;comp167533_c0_seq1;CL5640Contig1;CL23939Contig1;comp88451_c0_seq1;comp88685_c0_seq1;CL1554Contig1;CL27799Contig1;CL1Contig8867;CL1Contig9636;comp93582_c0_seq4;comp94151_c0_seq1;comp96700_c1_seq4;CL18207Contig1;CL28649Contig1;comp108270_c0_seq1;comp120830_c0_seq1;comp77946_c0_seq1;CL37066Contig1;CL10099Contig1;comp46826_c0_seq1;comp73391_c0_seq1;CL26304C…	49	0.00755124
ko04916,Melanogenesis	Organismal Systems/Endocrine system	CL1Contig9943;comp42934_c0_seq1;comp43186_c0_seq1;comp93755_c0_seq3;CL27845Contig1;CL56Contig3;CL56Contig4;comp51120_c0_seq1;comp73866_c0_seq4;CL6723Contig1;comp11294_c0_seq1;CL1318Contig1;CL1318Contig2;CL27265Contig1;comp15248_c0_seq1;CL23939Contig1;comp88451_c0_seq1;comp88685_c0_seq1;CL1554Contig1;CL27799Contig1;CL1Contig8867;CL1Contig9636;comp93582_c0_seq4;comp94151_c0_seq1;comp96700_c1_seq4;C…	49	0.00755124
ko05020,Prion diseases	Human Diseases/Neurodegenerative diseases	comp95951_c1_seq22;CL12320Contig1;CL34420Contig1;CL15088Contig1;CL15297Contig1;comp83383_c0_seq2;comp81492_c0_seq1;CL5195Contig1;comp83813_c0_seq1;comp84000_c0_seq2;CL32158Contig1;CL21786Contig1;CL30798Contig1;comp96264_c0_seq2;comp96264_c1_seq1;CL35351Contig1;CL38361Contig1;CL24691Contig1;comp135823_c0_seq1;comp93094_c3_seq1;comp93094_c4_seq1;CL35572Contig1;CL21545Contig1;CL11408Contig1;CL17552C…	49	0.00755124
ko04720,Long-term potentiation	Organismal Systems/Nervous system	CL1Contig8073;comp88414_c1_seq7;CL13362Contig1;CL14914Contig1;CL3753Contig1;CL3753Contig2;CL2000Contig2;CL1Contig9247;comp129067_c0_seq1;CL38048Contig1;CL27445Contig1;CL11195Contig1;comp60369_c0_seq5;CL38519Contig1;CL22729Contig1;comp74185_c0_seq1;comp193681_c0_seq1;CL4592Contig2;CL17250Contig1;CL21804Contig1;CL26120Contig1;comp40299_c0_seq2;comp41614_c0_seq1;CL14122Contig1;CL23156Contig1;CL29267…	49	0.00755124
ko04140,Regulation of autophagy	Cellular Processes/Transport and catabolism	comp97064_c0_seq29;comp97064_c2_seq7;comp98201_c1_seq24;CL646Contig1;CL544Contig2;CL544Contig3;CL544Contig4;CL2163Contig1;CL32603Contig1;comp73625_c0_seq2;comp78052_c0_seq4;comp82711_c0_seq1;comp86659_c0_seq2;comp197346_c0_seq1;CL6454Contig1;comp87479_c0_seq1;comp58335_c1_seq1;comp11084_c0_seq1;comp194267_c0_seq1;CL32149Contig1;comp96848_c1_seq1;CL3028Contig1;CL3028Contig2;CL27096Contig1;comp9530…	49	0.00755124
ko05323,Rheumatoid arthritis	Human Diseases/Immune diseases	CL6345Contig1;CL10255Contig1;CL21922Contig1;CL2113Contig1;comp20390_c0_seq1;comp45562_c0_seq1;CL17733Contig1;CL27033Contig1;comp142336_c0_seq1;comp43298_c0_seq1;comp78063_c0_seq1;comp57276_c0_seq1;comp79946_c1_seq2;comp10369_c0_seq1;comp19627_c0_seq1;comp79946_c0_seq4;CL30077Contig1;CL491Contig1;CL18865Contig1;CL30451Contig1;CL16571Contig1;CL4365Contig1;CL29457Contig1;comp74316_c0_seq1;CL37578Con…	49	0.00755124
ko04660,T cell receptor signaling pathway	Organismal Systems/Immune system	CL1Contig9247;comp129067_c0_seq1;CL38048Contig1;CL27445Contig1;CL11195Contig1;comp60369_c0_seq5;CL38519Contig1;CL22729Contig1;CL23939Contig1;comp88451_c0_seq1;comp88685_c0_seq1;CL1554Contig1;CL27799Contig1;CL1Contig8867;CL1Contig9636;comp93582_c0_seq4;comp94151_c0_seq1;comp96700_c1_seq4;CL18207Contig1;CL28649Contig1;comp108270_c0_seq1;comp120830_c0_seq1;comp77946_c0_seq1;CL37066Contig1;CL10099Con…	48	0.00739713
ko05161,Hepatitis B	Human Diseases/Infectious diseases	CL18708Contig1;CL12167Contig1;CL4236Contig2;CL742Contig2;comp113188_c0_seq1;CL25305Contig1;CL26070Contig1;CL4602Contig1;CL4971Contig2;CL29465Contig1;CL4144Contig1;CL23939Contig1;comp88451_c0_seq1;comp88685_c0_seq1;CL1554Contig1;CL27799Contig1;CL1Contig8867;CL1Contig9636;comp93582_c0_seq4;comp94151_c0_seq1;comp96700_c1_seq4;CL18207Contig1;CL28649Contig1;comp108270_c0_seq1;comp120830_c0_seq1;comp77…	48	0.00739713
ko04380,Osteoclast differentiation	Organismal Systems/Development	CL1Contig8867;CL1Contig9636;comp93582_c0_seq4;comp94151_c0_seq1;comp96700_c1_seq4;CL18207Contig1;CL28649Contig1;comp108270_c0_seq1;comp120830_c0_seq1;comp77946_c0_seq1;CL37066Contig1;CL10099Contig1;comp46826_c0_seq1;comp73391_c0_seq1;CL26304Contig1;CL16125Contig1;comp98332_c2_seq1;CL11208Contig1;CL23939Contig1;comp88451_c0_seq1;comp88685_c0_seq1;CL1554Contig1;CL27799Contig1;comp86632_c0_seq17;CL8…	47	0.00724303
ko04710,Circadian rhythm	Organismal Systems/Environmental adaptation	CL4512Contig1;comp86348_c0_seq30;comp89244_c0_seq15;comp104423_c0_seq1;CL1Contig7869;CL31442Contig1;comp167533_c0_seq1;CL5640Contig1;comp6373_c0_seq1;CL5473Contig1;CL3008Contig1;CL3008Contig2;CL122Contig5;comp188939_c0_seq1;comp97064_c0_seq29;comp97064_c2_seq7;comp98201_c1_seq24;CL646Contig1;CL544Contig2;CL544Contig3;CL544Contig4;CL2163Contig1;CL32603Contig1;comp73625_c0_seq2;comp78052_c0_seq4;co…	47	0.00724303
ko04650,Natural killer cell mediated cytotoxicity	Organismal Systems/Immune system	comp86632_c0_seq17;CL8573Contig1;CL11621Contig1;CL24263Contig1;CL5984Contig1;CL12354Contig1;comp64011_c0_seq1;comp24041_c0_seq1;comp73154_c0_seq1;CL5666Contig1;comp164566_c0_seq1;CL21757Contig1;comp32191_c0_seq1;CL297Contig2;CL23935Contig1;CL37405Contig1;CL23939Contig1;comp88451_c0_seq1;comp88685_c0_seq1;CL1554Contig1;CL27799Contig1;CL1Contig8867;CL1Contig9636;comp93582_c0_seq4;comp94151_c0_seq1;…	47	0.00724303
ko00950,Isoquinoline alkaloid biosynthesis	Metabolism/Biosynthesis of other secondary metabolites	comp94454_c2_seq3;CL8512Contig1;comp1806_c0_seq1;CL10108Contig1;comp185949_c0_seq1;CL7493Contig1;comp87144_c0_seq2;CL4905Contig1;comp51089_c0_seq1;comp51089_c1_seq1;CL25176Contig1;comp156762_c0_seq1;CL6342Contig1;comp79611_c0_seq1;CL30586Contig1;CL1Contig7108;comp172091_c0_seq1;CL30001Contig1;CL29929Contig1;comp93460_c0_seq55;comp94290_c0_seq1;CL6861Contig1;comp38313_c0_seq1;CL7223Contig1;comp288…	47	0.00724303
ko04966,Collecting duct acid secretion	Organismal Systems/Excretory system	CL6345Contig1;CL10255Contig1;CL21922Contig1;CL2113Contig1;comp20390_c0_seq1;comp45562_c0_seq1;CL17733Contig1;CL27033Contig1;comp142336_c0_seq1;comp43298_c0_seq1;comp78063_c0_seq1;comp57276_c0_seq1;comp79946_c1_seq2;comp10369_c0_seq1;comp19627_c0_seq1;comp79946_c0_seq4;CL30077Contig1;comp96659_c5_seq5;CL15273Contig1;comp81863_c0_seq1;CL491Contig1;CL18865Contig1;CL30451Contig1;CL16571Contig1;CL4365…	47	0.00724303
ko00860,Porphyrin and chlorophyll metabolism	Metabolism/Metabolism of cofactors and vitamins	CL31308Contig1;CL18654Contig1;CL28641Contig1;CL5098Contig2;comp87927_c2_seq2;CL639Contig1;CL29093Contig1;CL24901Contig1;CL28902Contig1;CL26814Contig1;CL28635Contig1;CL30713Contig1;comp156152_c0_seq1;comp44230_c0_seq1;CL29893Contig1;CL23658Contig1;CL27493Contig1;CL38542Contig1;comp145393_c0_seq1;comp198102_c0_seq1;CL23206Contig1;CL30362Contig1;CL11842Contig1;CL27431Contig1;CL3887Contig1;CL3887Cont…	47	0.00724303
ko00903,Limonene and pinene degradation	Metabolism/Metabolism of terpenoids and polyketides	CL1Contig2985;CL1Contig6963;comp94211_c0_seq1;comp96313_c1_seq5;CL1852Contig2;CL10373Contig1;comp95399_c1_seq3;comp95783_c1_seq4;comp193856_c0_seq1;comp20717_c0_seq1;comp182385_c0_seq1;comp83134_c0_seq2;comp63643_c0_seq1;comp95399_c0_seq1;comp17_c0_seq1;CL1901Contig1;CL13536Contig1;comp189933_c0_seq1;comp193786_c0_seq1;CL8461Contig1;comp183703_c0_seq1;CL1372Contig1;CL1372Contig2;CL1372Contig3;CL2…	47	0.00724303
ko04370,VEGF signaling pathway	Environmental Information Processing/Signal transduction	CL23939Contig1;comp88451_c0_seq1;comp88685_c0_seq1;CL1554Contig1;CL27799Contig1;CL1Contig8867;CL1Contig9636;comp93582_c0_seq4;comp94151_c0_seq1;comp96700_c1_seq4;CL18207Contig1;CL28649Contig1;comp108270_c0_seq1;comp120830_c0_seq1;comp77946_c0_seq1;CL37066Contig1;CL10099Contig1;comp46826_c0_seq1;comp73391_c0_seq1;CL26304Contig1;CL16125Contig1;comp98332_c2_seq1;CL11208Contig1;CL1Contig9247;comp1290…	47	0.00724303
ko04070,Phosphatidylinositol signaling system	Environmental Information Processing/Signal transduction	CL27948Contig1;CL1Contig9831;CL1Contig9861;CL27944Contig1;CL9569Contig1;CL27772Contig1;comp195592_c0_seq1;CL287Contig2;comp48831_c0_seq1;CL19788Contig1;CL1Contig158;comp95543_c1_seq32;comp98283_c2_seq21;comp94338_c0_seq2;CL37304Contig1;CL28666Contig1;comp80026_c0_seq1;CL28897Contig1;comp98590_c0_seq1;CL2771Contig2;CL32708Contig1;CL25462Contig1;comp94890_c0_seq8;CL27391Contig1;CL10422Contig1;CL1Co…	46	0.00708892
ko03020,RNA polymerase	Genetic Information Processing/Transcription	comp94594_c0_seq50;comp96223_c2_seq4;CL2647Contig1;CL15030Contig1;comp133440_c0_seq1;CL27227Contig1;CL31352Contig1;CL1Contig836;comp98125_c1_seq8;CL412Contig2;CL33443Contig1;comp171934_c0_seq1;CL27877Contig1;comp55642_c0_seq1;CL15995Contig1;CL16597Contig1;CL28028Contig1;CL29712Contig1;comp75941_c0_seq1;comp64225_c0_seq1;comp64225_c1_seq1;comp81069_c0_seq2;CL1Contig8933;comp80944_c0_seq4;CL6998Con…	46	0.00708892
ko00130,Ubiquinone and other terpenoid-quinone biosynthesis	Metabolism/Metabolism of cofactors and vitamins	CL29929Contig1;CL4116Contig1;comp87913_c0_seq1;comp87913_c1_seq2;CL8952Contig1;comp75547_c0_seq2;CL10186Contig1;CL1Contig7048;CL2421Contig1;comp10346_c0_seq1;CL3009Contig1;CL3009Contig2;comp167860_c0_seq1;comp49436_c0_seq1;CL12193Contig1;CL4595Contig1;CL16115Contig1;CL26515Contig1;CL14079Contig1;comp4459_c0_seq1;comp9427_c0_seq1;CL18854Contig1;CL1861Contig2;CL1Contig7955;comp65630_c0_seq4;comp812…	46	0.00708892
ko00920,Sulfur metabolism	Metabolism/Energy metabolism	comp98668_c0_seq46;CL23017Contig1;CL29912Contig1;CL1Contig8256;CL35975Contig1;comp82583_c0_seq14;CL30739Contig1;CL28892Contig1;CL463Contig2;comp97799_c0_seq7;comp99373_c0_seq1;comp183141_c0_seq1;comp174362_c0_seq1;CL5620Contig1;comp10961_c0_seq1;comp164013_c0_seq1;CL9355Contig1;comp113188_c0_seq1;CL25305Contig1;CL26070Contig1;CL4602Contig1;CL4971Contig2;CL16205Contig1;comp170988_c0_seq1;comp17473…	45	0.00693481
ko04912,GnRH signaling pathway	Organismal Systems/Endocrine system	comp74185_c0_seq1;comp193681_c0_seq1;CL4592Contig2;CL17250Contig1;CL21804Contig1;CL26120Contig1;comp40299_c0_seq2;comp41614_c0_seq1;CL14122Contig1;CL23156Contig1;CL29267Contig1;CL1Contig5582;CL1587Contig2;CL19028Contig1;CL28146Contig1;CL30973Contig1;CL28179Contig1;CL9554Contig1;CL12345Contig1;CL27854Contig1;CL21058Contig1;CL28034Contig1;CL23939Contig1;comp88451_c0_seq1;comp88685_c0_seq1;CL1554Con…	45	0.00693481
ko04917,Prolactin signaling pathway	Organismal Systems/Endocrine system	CL30761Contig1;CL28840Contig1;CL2773Contig1;comp32376_c0_seq1;comp65343_c0_seq1;CL23939Contig1;comp88451_c0_seq1;comp88685_c0_seq1;CL1554Contig1;CL27799Contig1;CL1Contig8867;CL1Contig9636;comp93582_c0_seq4;comp94151_c0_seq1;comp96700_c1_seq4;CL18207Contig1;CL28649Contig1;comp108270_c0_seq1;comp120830_c0_seq1;comp77946_c0_seq1;CL37066Contig1;CL10099Contig1;comp46826_c0_seq1;comp73391_c0_seq1;CL263…	45	0.00693481
ko03022,Basal transcription factors	Genetic Information Processing/Transcription	comp27619_c0_seq1;comp68736_c0_seq1;comp153821_c0_seq1;CL28706Contig1;CL1399Contig2;comp93165_c0_seq19;CL38553Contig1;CL2024Contig1;comp55277_c0_seq1;CL24864Contig1;comp92846_c0_seq37;CL3285Contig1;comp83724_c0_seq5;CL35880Contig1;comp93261_c0_seq19;CL3961Contig2;CL4479Contig1;comp51251_c0_seq2;CL28096Contig1;comp11802_c0_seq1;CL7403Contig1;CL23325Contig1;comp91966_c1_seq24;comp91966_c2_seq4;CL29…	44	0.00678071
ko03420,Nucleotide excision repair	Genetic Information Processing/Replication and repair	CL1Contig9885;CL1Contig7869;CL31442Contig1;comp167533_c0_seq1;CL5640Contig1;CL9880Contig1;CL18708Contig1;CL12167Contig1;CL4236Contig2;CL30517Contig1;comp40254_c0_seq1;comp82678_c0_seq1;comp82748_c0_seq1;CL32835Contig1;comp81936_c0_seq3;CL29877Contig1;CL1Contig8839;CL1Contig9549;CL1Contig7216;CL1Contig1407;CL28423Contig1;CL27721Contig1;comp30242_c0_seq2;CL1Contig8231;CL27325Contig1;CL692Contig3;CL…	44	0.00678071
ko00941,Flavonoid biosynthesis	Metabolism/Biosynthesis of other secondary metabolites	CL1148Contig3;CL1972Contig1;CL1972Contig2;comp124204_c0_seq1;comp88046_c0_seq1;CL29276Contig1;CL4116Contig1;comp87913_c0_seq1;comp87913_c1_seq2;CL8952Contig1;comp75547_c0_seq2;CL10186Contig1;CL4179Contig1;CL4179Contig2;CL11547Contig1;comp50245_c1_seq1;CL26937Contig1;CL32548Contig1;CL4062Contig1;CL30274Contig1;CL37812Contig1;CL27688Contig1;comp21872_c0_seq1;comp85452_c0_seq1;comp85452_c1_seq1;CL1C…	44	0.00678071
ko00945,Stilbenoid, diarylheptanoid and gingerol biosynthesis	Metabolism/Biosynthesis of other secondary metabolites	CL4116Contig1;comp87913_c0_seq1;comp87913_c1_seq2;CL8952Contig1;comp75547_c0_seq2;CL10186Contig1;CL1Contig8202;CL1Contig8503;comp70107_c0_seq2;comp85000_c0_seq1;CL2835Contig1;CL2835Contig2;CL21439Contig1;CL8170Contig1;CL19714Contig1;CL30135Contig1;CL32294Contig1;CL30339Contig1;CL38240Contig1;CL8Contig3;CL3426Contig1;CL24757Contig1;comp74325_c0_seq1;CL2434Contig1;CL16589Contig1;comp99612_c0_seq1;c…	43	0.0066266
ko05221,Acute myeloid leukemia	Human Diseases/Cancers	CL28090Contig1;comp170790_c0_seq1;CL21854Contig1;comp158623_c0_seq1;comp180216_c0_seq1;comp195449_c0_seq1;comp44359_c0_seq1;comp142660_c0_seq1;comp65974_c0_seq1;CL11971Contig1;comp144946_c0_seq1;comp146184_c0_seq1;CL8279Contig1;comp139632_c0_seq1;comp165865_c0_seq1;comp170639_c0_seq1;comp7907_c0_seq1;CL6847Contig1;comp122595_c0_seq1;CL9121Contig1;CL23939Contig1;comp88451_c0_seq1;comp88685_c0_seq1…	43	0.0066266
ko05213,Endometrial cancer	Human Diseases/Cancers	CL742Contig2;comp96924_c0_seq1;comp96924_c1_seq14;CL23939Contig1;comp88451_c0_seq1;comp88685_c0_seq1;CL1554Contig1;CL27799Contig1;CL1Contig8867;CL1Contig9636;comp93582_c0_seq4;comp94151_c0_seq1;comp96700_c1_seq4;CL18207Contig1;CL28649Contig1;comp108270_c0_seq1;comp120830_c0_seq1;comp77946_c0_seq1;CL37066Contig1;CL10099Contig1;comp46826_c0_seq1;comp73391_c0_seq1;CL26304Contig1;CL16125Contig1;comp9…	43	0.0066266
ko04520,Adherens junction	Cellular Processes/Cellular commiunity	comp86632_c0_seq17;CL8573Contig1;CL11621Contig1;CL24263Contig1;CL5984Contig1;CL12354Contig1;comp64011_c0_seq1;comp24041_c0_seq1;comp73154_c0_seq1;CL5666Contig1;comp164566_c0_seq1;CL21757Contig1;comp32191_c0_seq1;CL297Contig2;CL23935Contig1;CL37405Contig1;CL38760Contig1;CL126Contig4;comp167393_c0_seq1;comp48508_c0_seq1;CL68Contig1;comp166886_c0_seq1;CL30573Contig1;comp92421_c0_seq9;CL1Contig8867;C…	42	0.00647249
ko04270,Vascular smooth muscle contraction	Organismal Systems/Circulatory system	CL1Contig6023;comp74185_c0_seq1;comp193681_c0_seq1;CL4592Contig2;CL17250Contig1;CL21804Contig1;CL26120Contig1;comp40299_c0_seq2;comp41614_c0_seq1;CL14122Contig1;CL23156Contig1;CL29267Contig1;CL23939Contig1;comp88451_c0_seq1;comp88685_c0_seq1;CL1554Contig1;CL27799Contig1;CL1Contig8867;CL1Contig9636;comp93582_c0_seq4;comp94151_c0_seq1;comp96700_c1_seq4;CL18207Contig1;CL28649Contig1;comp108270_c0_se…	42	0.00647249
ko05202,Transcriptional misregulation in cancers	Human Diseases/Cancers	CL24318Contig1;CL35295Contig1;comp90922_c1_seq24;CL28037Contig1;CL35738Contig1;CL1Contig8820;comp95904_c0_seq5;CL1331Contig2;CL25074Contig1;CL31090Contig1;comp97735_c0_seq4;CL1Contig7134;CL1Contig7667;CL19079Contig1;CL16929Contig1;CL2967Contig1;CL2967Contig2;comp103413_c0_seq1;comp52887_c0_seq1;comp66703_c0_seq1;comp69634_c0_seq1;comp69990_c0_seq2;CL5751Contig1;CL319Contig3;CL1Contig63;CL1Contig6…	42	0.00647249
ko04391,Hippo signaling pathway -fly	Environmental Information Processing/Signal transduction	CL622Contig3;CL1Contig8950;comp90039_c0_seq22;comp94635_c0_seq3;CL37725Contig1;CL867Contig1;CL867Contig2;CL19938Contig1;CL1869Contig1;comp52546_c0_seq1;CL38820Contig1;comp14260_c0_seq1;comp47508_c0_seq1;CL33624Contig1;CL31043Contig1;comp147638_c0_seq1;comp97201_c0_seq1;comp97408_c0_seq2;CL98Contig2;CL98Contig4;CL13262Contig1;comp97739_c0_seq28;CL609Contig1;CL609Contig2;CL612Contig2;comp22787_c0_s…	42	0.00647249
ko04727,GABAergic synapse	Organismal Systems/Nervous system	CL14473Contig1;CL10771Contig1;CL30350Contig1;comp93700_c2_seq9;CL1Contig8850;CL29823Contig1;comp153975_c0_seq1;CL1504Contig1;CL1504Contig2;CL34779Contig1;CL9524Contig1;CL1Contig9499;comp74540_c0_seq4;comp81969_c0_seq5;CL18621Contig1;CL11117Contig1;CL9428Contig1;CL2332Contig1;CL2332Contig2;comp83768_c0_seq4;CL25806Contig1;CL16593Contig1;CL33440Contig1;CL26536Contig1;CL36669Contig1;CL24589Contig1;c…	42	0.00647249
ko05212,Pancreatic cancer	Human Diseases/Cancers	comp86632_c0_seq17;CL8573Contig1;CL11621Contig1;CL24263Contig1;CL5984Contig1;CL12354Contig1;comp64011_c0_seq1;comp24041_c0_seq1;comp73154_c0_seq1;CL5666Contig1;comp164566_c0_seq1;CL21757Contig1;comp32191_c0_seq1;CL297Contig2;CL23935Contig1;CL37405Contig1;CL23939Contig1;comp88451_c0_seq1;comp88685_c0_seq1;CL1554Contig1;CL27799Contig1;CL1Contig8867;CL1Contig9636;comp93582_c0_seq4;comp94151_c0_seq1;…	42	0.00647249
ko05322,Systemic lupus erythematosus	Human Diseases/Immune diseases	comp74198_c0_seq1;comp74198_c1_seq1;CL21470Contig1;CL6293Contig1;CL15425Contig1;comp113876_c0_seq1;comp67480_c0_seq1;comp88824_c0_seq2;CL23324Contig1;CL4297Contig2;CL3658Contig1;comp146299_c0_seq1;CL25057Contig1;CL36586Contig1;comp78291_c0_seq1;CL4307Contig2;CL19853Contig1;CL1206Contig1;CL34231Contig1;CL5430Contig1;comp117259_c0_seq1;comp48095_c0_seq3;CL1Contig7134;CL1Contig7667;CL19079Contig1;CL…	42	0.00647249
ko04550,Signaling pathways regulating pluripotency of stem cells	Cellular Processes/Cellular commiunity	CL23939Contig1;comp88451_c0_seq1;comp88685_c0_seq1;CL1554Contig1;CL27799Contig1;CL1Contig8867;CL1Contig9636;comp93582_c0_seq4;comp94151_c0_seq1;comp96700_c1_seq4;CL18207Contig1;CL28649Contig1;comp108270_c0_seq1;comp120830_c0_seq1;comp77946_c0_seq1;CL37066Contig1;CL10099Contig1;comp46826_c0_seq1;comp73391_c0_seq1;CL26304Contig1;CL16125Contig1;comp98332_c2_seq1;CL11208Contig1;CL1Contig9943;comp4293…	41	0.00631838
ko02020,Two-component system	Environmental Information Processing/Signal transduction	CL9838Contig1;CL30117Contig1;CL11842Contig1;CL27431Contig1;CL1Contig9956;comp56031_c0_seq1;comp96515_c0_seq1;comp96515_c1_seq3;CL24257Contig1;comp92311_c1_seq1;CL2804Contig1;CL2804Contig2;CL9779Contig1;CL30569Contig1;comp2873_c0_seq1;CL1Contig8744;CL3433Contig1;CL4911Contig2;CL31287Contig1;comp160589_c0_seq1;comp53290_c0_seq1;CL1Contig7304;CL13929Contig1;CL24535Contig1;CL19606Contig1;comp79173_c1…	41	0.00631838
ko04664,Fc epsilon RI signaling pathway	Organismal Systems/Immune system	comp96924_c0_seq1;comp96924_c1_seq14;comp86632_c0_seq17;CL8573Contig1;CL11621Contig1;CL24263Contig1;CL5984Contig1;CL12354Contig1;comp64011_c0_seq1;comp24041_c0_seq1;comp73154_c0_seq1;CL5666Contig1;comp164566_c0_seq1;CL21757Contig1;comp32191_c0_seq1;CL297Contig2;CL23935Contig1;CL37405Contig1;CL23939Contig1;comp88451_c0_seq1;comp88685_c0_seq1;CL1554Contig1;CL27799Contig1;CL1Contig8867;CL1Contig9636…	41	0.00631838
ko04530,Tight junction	Cellular Processes/Cellular commiunity	CL1Contig8950;comp90039_c0_seq22;comp94635_c0_seq3;CL37725Contig1;CL867Contig1;CL867Contig2;CL19938Contig1;CL1869Contig1;comp52546_c0_seq1;CL38820Contig1;comp14260_c0_seq1;comp47508_c0_seq1;CL33624Contig1;CL31043Contig1;comp147638_c0_seq1;comp97201_c0_seq1;comp97408_c0_seq2;CL98Contig2;CL98Contig4;CL13262Contig1;comp97739_c0_seq28;CL609Contig1;CL609Contig2;CL612Contig2;comp22787_c0_seq1;comp59317…	40	0.00616428
ko05214,Glioma	Human Diseases/Cancers	comp74185_c0_seq1;comp193681_c0_seq1;CL4592Contig2;CL17250Contig1;CL21804Contig1;CL26120Contig1;comp40299_c0_seq2;comp41614_c0_seq1;CL14122Contig1;CL23156Contig1;CL29267Contig1;CL23939Contig1;comp88451_c0_seq1;comp88685_c0_seq1;CL1554Contig1;CL27799Contig1;CL1Contig8867;CL1Contig9636;comp93582_c0_seq4;comp94151_c0_seq1;comp96700_c1_seq4;CL18207Contig1;CL28649Contig1;comp108270_c0_seq1;comp120830_…	40	0.00616428
ko00290,Valine, leucine and isoleucine biosynthesis	Metabolism/Amino acid metabolism	CL27004Contig1;comp46574_c0_seq1;CL6647Contig1;comp146384_c0_seq1;comp170845_c0_seq1;CL6041Contig1;CL18238Contig1;comp93866_c0_seq7;CL20189Contig1;CL3340Contig2;CL24730Contig1;CL19236Contig1;CL26774Contig1;comp154586_c0_seq1;CL27573Contig1;CL662Contig2;comp185704_c0_seq1;CL3381Contig1;comp60185_c0_seq1;CL3581Contig1;CL15694Contig1;comp142180_c0_seq1;comp189437_c0_seq1;comp93351_c0_seq1;comp93351_…	40	0.00616428
ko04260,Cardiac muscle contraction	Organismal Systems/Circulatory system	CL1Contig7304;CL13929Contig1;CL24535Contig1;CL19606Contig1;comp79173_c1_seq1;comp82643_c0_seq3;CL12664Contig1;comp97939_c0_seq3;CL16469Contig1;comp96756_c0_seq3;CL4443Contig1;CL22799Contig1;comp186674_c0_seq1;comp194585_c0_seq1;CL21293Contig1;comp37084_c0_seq1;comp42272_c0_seq1;comp69683_c2_seq1;CL26654Contig1;CL1913Contig1;CL1913Contig2;CL25578Contig1;CL25698Contig1;CL31388Contig1;comp49694_c0_s…	40	0.00616428
ko03460,Fanconi anemia pathway	Genetic Information Processing/Replication and repair	CL1Contig465;CL28780Contig1;comp86221_c0_seq5;comp82079_c0_seq3;comp95032_c2_seq37;CL11631Contig1;CL24656Contig1;CL27833Contig1;CL9242Contig1;CL26843Contig1;comp91769_c0_seq14;CL29462Contig1;CL35451Contig1;CL25603Contig1;CL28629Contig1;comp85466_c0_seq4;comp86404_c1_seq9;comp85205_c0_seq8;comp89208_c0_seq19;comp86882_c0_seq5;comp88060_c0_seq9;comp87876_c0_seq1;comp88664_c0_seq2;CL26832Contig1;CL3…	40	0.00616428
ko01220,Degradation of aromatic compounds	Metabolism/Overview	CL4116Contig1;comp87913_c0_seq1;comp87913_c1_seq2;CL8952Contig1;comp75547_c0_seq2;CL10186Contig1;CL1Contig2727;comp176568_c0_seq1;CL1712Contig1;CL26599Contig1;CL31173Contig1;CL17435Contig1;CL26390Contig1;CL9871Contig1;comp177384_c0_seq1;CL32651Contig1;CL1Contig227;CL1Contig4633;CL1Contig7063;CL1801Contig2;CL29294Contig1;CL19936Contig1;CL30454Contig1;CL1Contig9024;CL1Contig9453;comp97722_c0_seq1;c…	40	0.00616428
ko04730,Long-term depression	Organismal Systems/Nervous system	comp153567_c0_seq1;CL19938Contig1;CL1869Contig1;comp52546_c0_seq1;CL38820Contig1;comp14260_c0_seq1;comp47508_c0_seq1;CL33624Contig1;CL31043Contig1;comp147638_c0_seq1;CL1Contig8950;comp90039_c0_seq22;comp94635_c0_seq3;CL37725Contig1;CL867Contig1;CL867Contig2;CL23939Contig1;comp88451_c0_seq1;comp88685_c0_seq1;CL1554Contig1;CL27799Contig1;CL1Contig8867;CL1Contig9636;comp93582_c0_seq4;comp94151_c0_se…	39	0.00601017
ko00340,Histidine metabolism	Metabolism/Amino acid metabolism	CL1Contig7206;CL27348Contig1;comp143808_c0_seq1;CL28866Contig1;CL36946Contig1;CL25555Contig1;CL14082Contig1;CL29812Contig1;CL1Contig2985;CL1Contig6963;comp94211_c0_seq1;comp96313_c1_seq5;CL1852Contig2;CL10373Contig1;comp95399_c1_seq3;comp95783_c1_seq4;comp193856_c0_seq1;comp20717_c0_seq1;comp182385_c0_seq1;comp83134_c0_seq2;comp63643_c0_seq1;comp95399_c0_seq1;comp17_c0_seq1;CL1901Contig1;CL13536C…	39	0.00601017
ko05100,Bacterial invasion of epithelial cells	Human Diseases/Infectious diseases	comp86632_c0_seq17;CL8573Contig1;CL11621Contig1;CL24263Contig1;CL5984Contig1;CL12354Contig1;comp64011_c0_seq1;comp24041_c0_seq1;comp73154_c0_seq1;CL5666Contig1;comp164566_c0_seq1;CL21757Contig1;comp32191_c0_seq1;CL297Contig2;CL23935Contig1;CL37405Contig1;CL1498Contig1;CL1498Contig3;CL34787Contig1;comp149825_c0_seq1;CL1Contig8666;CL1Contig8905;CL293Contig1;CL24273Contig1;CL25159Contig1;CL22636Cont…	38	0.00585606
ko00513,Various types of N-glycan biosynthesis	Metabolism/Glycan biosynthesis and metabolism	CL1Contig8733;comp89186_c0_seq11;comp89965_c0_seq12;CL2756Contig2;CL38728Contig1;comp97438_c1_seq6;comp97558_c1_seq15;CL27090Contig1;CL1Contig7525;CL3252Contig1;CL3252Contig2;CL2859Contig1;CL1Contig9527;CL1Contig9607;CL27803Contig1;CL20708Contig1;CL21995Contig1;CL1Contig8227;CL30213Contig1;CL27699Contig1;CL13367Contig1;CL1Contig6202;CL13601Contig1;CL1Contig7858;CL23773Contig1;comp87982_c0_seq1;co…	37	0.00570196
ko04713,Circadian entrainment	Organismal Systems/Environmental adaptation	comp74185_c0_seq1;comp193681_c0_seq1;CL4592Contig2;CL17250Contig1;CL21804Contig1;CL26120Contig1;comp40299_c0_seq2;comp41614_c0_seq1;CL14122Contig1;CL23156Contig1;CL29267Contig1;CL1Contig8867;CL1Contig9636;comp93582_c0_seq4;comp94151_c0_seq1;comp96700_c1_seq4;CL18207Contig1;CL28649Contig1;comp108270_c0_seq1;comp120830_c0_seq1;comp77946_c0_seq1;CL37066Contig1;CL10099Contig1;comp46826_c0_seq1;comp73…	36	0.00554785
ko04621,NOD-like receptor signaling pathway	Organismal Systems/Immune system	CL1Contig8867;CL1Contig9636;comp93582_c0_seq4;comp94151_c0_seq1;comp96700_c1_seq4;CL18207Contig1;CL28649Contig1;comp108270_c0_seq1;comp120830_c0_seq1;comp77946_c0_seq1;CL37066Contig1;CL10099Contig1;comp46826_c0_seq1;comp73391_c0_seq1;CL26304Contig1;CL16125Contig1;comp98332_c2_seq1;CL11208Contig1;comp22128_c0_seq1;CL31366Contig1;CL2420Contig2;CL11086Contig1;comp142101_c0_seq1;CL1961Contig2;comp125…	36	0.00554785
ko00511,Other glycan degradation	Metabolism/Glycan biosynthesis and metabolism	CL4328Contig1;CL7821Contig1;CL38287Contig1;CL36426Contig1;CL32440Contig1;CL13637Contig1;CL1Contig7997;CL30048Contig1;CL38675Contig1;comp62714_c0_seq1;comp80583_c0_seq1;CL21340Contig1;CL36735Contig1;CL53Contig1;CL53Contig2;CL53Contig3;CL53Contig5;CL53Contig6;CL32080Contig1;CL16148Contig1;CL32301Contig1;CL28145Contig1;CL25357Contig1;CL1309Contig1;comp28537_c0_seq1;comp29139_c0_seq1;comp41237_c0_seq…	36	0.00554785
ko00770,Pantothenate and CoA biosynthesis	Metabolism/Metabolism of cofactors and vitamins	comp154586_c0_seq1;CL27573Contig1;CL662Contig2;comp185704_c0_seq1;CL3381Contig1;comp60185_c0_seq1;CL3581Contig1;CL15694Contig1;comp142180_c0_seq1;comp189437_c0_seq1;comp93351_c0_seq1;comp93351_c1_seq2;CL15454Contig1;CL16006Contig1;CL27372Contig1;CL10683Contig1;comp163294_c0_seq1;CL28950Contig1;comp35937_c0_seq1;CL851Contig2;CL18341Contig1;CL9337Contig1;comp65895_c0_seq1;CL30683Contig1;CL38579Cont…	36	0.00554785
ko04962,Vasopressin-regulated water reabsorption	Organismal Systems/Excretory system	comp115384_c0_seq1;comp56498_c0_seq1;CL25422Contig1;comp60922_c0_seq2;CL16527Contig1;CL28934Contig1;CL284Contig2;comp17729_c0_seq2;comp190617_c0_seq1;CL24446Contig1;CL23853Contig1;CL24254Contig1;CL37897Contig1;CL8188Contig1;CL23753Contig1;CL24324Contig1;comp16665_c0_seq1;CL9665Contig1;CL20909Contig1;CL24353Contig1;CL35845Contig1;CL29386Contig1;CL38122Contig1;CL25210Contig1;CL36137Contig1;CL36669C…	35	0.00539374
ko03030,DNA replication	Genetic Information Processing/Replication and repair	CL29682Contig1;CL1Contig9885;CL28214Contig1;CL1Contig7107;CL26924Contig1;comp93742_c1_seq2;comp93742_c0_seq60;CL35467Contig1;CL133Contig3;CL19282Contig1;CL38842Contig1;CL26760Contig1;CL1Contig7395;comp92585_c0_seq42;CL27217Contig1;CL1Contig8231;CL27325Contig1;CL692Contig3;CL1Contig7405;CL12514Contig1;CL29465Contig1;CL4144Contig1;CL27970Contig1;CL29452Contig1;CL5420Contig1;CL28939Contig1;CL30422Co…	35	0.00539374
ko00906,Carotenoid biosynthesis	Metabolism/Metabolism of terpenoids and polyketides	CL24052Contig1;CL27524Contig1;CL29536Contig1;CL28526Contig1;CL29239Contig1;CL18078Contig1;CL28186Contig1;comp90858_c0_seq3;CL27332Contig1;CL28467Contig1;CL15823Contig1;comp82199_c0_seq14;comp83793_c0_seq2;CL16761Contig1;CL28679Contig1;CL24944Contig1;CL19073Contig1;comp91455_c0_seq79;CL2600Contig1;CL2600Contig2;CL4530Contig1;CL9297Contig1;CL9525Contig1;CL1Contig8547;CL15763Contig1;CL14355Contig1;C…	34	0.00523964
ko00100,Steroid biosynthesis	Metabolism/Lipid metabolism	CL27019Contig1;CL28340Contig1;CL28347Contig1;CL1Contig7681;comp197982_c0_seq1;CL2583Contig1;comp15620_c0_seq1;comp41511_c0_seq1;comp72877_c0_seq3;CL24330Contig1;CL1Contig2871;CL3534Contig1;CL9430Contig1;CL1285Contig1;CL1285Contig2;CL1Contig9823;CL19811Contig1;CL29253Contig1;CL10098Contig1;comp4915_c0_seq1;comp70508_c0_seq1;CL26789Contig1;CL1Contig5392;CL1Contig9265;CL29615Contig1;CL9901Contig1;CL…	33	0.00508553
ko05410,Hypertrophic cardiomyopathy (HCM)	Human Diseases/Cardiovascular diseases	comp97064_c0_seq29;comp97064_c2_seq7;comp98201_c1_seq24;CL646Contig1;CL544Contig2;CL544Contig3;CL544Contig4;CL2163Contig1;CL32603Contig1;comp73625_c0_seq2;comp78052_c0_seq4;comp82711_c0_seq1;comp86659_c0_seq2;comp197346_c0_seq1;CL6454Contig1;comp87479_c0_seq1;comp58335_c1_seq1;comp11084_c0_seq1;comp194267_c0_seq1;CL32149Contig1;comp96848_c1_seq1;CL3028Contig1;CL3028Contig2;CL27096Contig1;comp9530…	33	0.00508553
ko00521,Streptomycin biosynthesis	Metabolism/Biosynthesis of other secondary metabolites	CL8699Contig1;comp20524_c0_seq1;comp69822_c0_seq2;comp31547_c0_seq1;CL14754Contig1;comp22352_c0_seq1;comp183647_c0_seq1;CL20931Contig1;comp76706_c0_seq1;comp76706_c1_seq1;CL13759Contig1;CL6673Contig1;CL546Contig1;CL13048Contig1;comp169170_c0_seq1;comp180277_c0_seq1;comp69810_c0_seq1;comp8517_c0_seq1;comp90201_c1_seq1;CL28458Contig1;comp140267_c0_seq1;CL5262Contig1;CL26472Contig1;CL28412Contig1;CL…	33	0.00508553
ko04961,Endocrine and other factor-regulated calcium reabsorption	Organismal Systems/Excretory system	CL9304Contig1;CL26717Contig1;CL10877Contig1;comp98357_c0_seq1;CL10695Contig1;CL11590Contig1;CL1Contig8397;CL10932Contig1;comp98508_c1_seq1;CL406Contig1;CL406Contig2;CL406Contig3;CL406Contig4;comp184416_c0_seq1;comp43382_c0_seq1;comp60922_c0_seq2;CL16527Contig1;CL28934Contig1;CL284Contig2;comp17729_c0_seq2;comp190617_c0_seq1;CL24446Contig1;CL23853Contig1;CL24254Contig1;CL37897Contig1;CL8188Contig1…	32	0.00493142
ko04712,Circadian rhythm - plant	Organismal Systems/Environmental adaptation	CL11067Contig1;CL27856Contig1;CL37289Contig1;CL34507Contig1;CL26199Contig1;CL396Contig3;CL32792Contig1;CL27192Contig1;CL126Contig4;comp167393_c0_seq1;comp48508_c0_seq1;CL68Contig1;comp166886_c0_seq1;CL30573Contig1;comp92421_c0_seq9;CL3233Contig2;CL26777Contig1;CL403Contig2;comp97995_c2_seq1;CL35130Contig1;CL1148Contig3;CL1972Contig1;CL1972Contig2;comp124204_c0_seq1;comp93469_c1_seq1;CL29464Contig…	32	0.00493142
ko04723,Retrograde endocannabinoid signaling	Organismal Systems/Nervous system	CL9317Contig1;comp190199_c0_seq1;CL1543Contig1;comp2374_c0_seq1;comp72931_c0_seq1;comp15686_c0_seq1;comp23901_c0_seq1;CL6508Contig1;CL1Contig8867;CL1Contig9636;comp93582_c0_seq4;comp94151_c0_seq1;comp96700_c1_seq4;CL18207Contig1;CL28649Contig1;comp108270_c0_seq1;comp120830_c0_seq1;comp77946_c0_seq1;CL37066Contig1;CL10099Contig1;comp46826_c0_seq1;comp73391_c0_seq1;CL26304Contig1;CL16125Contig1;com…	32	0.00493142
ko02010,ABC transporters	Environmental Information Processing/Membrane transport	CL1Contig4775;comp41145_c0_seq1;comp95765_c0_seq25;comp97291_c0_seq261;comp98247_c2_seq1;CL461Contig1;CL461Contig2;comp138045_c0_seq1;comp983_c0_seq1;CL33616Contig1;CL14201Contig1;CL27819Contig1;CL28246Contig1;CL18470Contig1;comp98305_c0_seq21;comp116896_c0_seq1;CL1034Contig2;CL3922Contig1;comp96247_c0_seq3;comp96676_c0_seq1;comp98013_c0_seq1;comp98013_c1_seq3;CL24188Contig1;CL18405Contig1;CL7864…	32	0.00493142
ko04115,p53 signaling pathway	Cellular Processes/Cell growth and death	CL1454Contig2;CL1Contig465;comp97735_c0_seq4;CL1Contig8800;CL15655Contig1;CL31552Contig1;CL2042Contig2;CL4797Contig1;CL25023Contig1;comp170340_c0_seq1;CL3984Contig1;comp100250_c0_seq1;comp86763_c0_seq2;comp92676_c0_seq4;CL29Contig6;comp92398_c3_seq9;CL30005Contig1;CL32657Contig1;comp113188_c0_seq1;CL25305Contig1;CL26070Contig1;CL4602Contig1;CL4971Contig2;CL4236Contig2;CL1Contig8271;comp82736_c0_s…	31	0.00477732
ko04976,Bile secretion	Organismal Systems/Digestive system	CL1Contig4668;CL1Contig6311;CL1Contig6936;CL28063Contig1;CL3183Contig1;comp184564_c0_seq1;CL28116Contig1;CL1446Contig2;CL1Contig4775;comp41145_c0_seq1;comp95765_c0_seq25;comp97291_c0_seq261;comp98247_c2_seq1;CL461Contig1;CL461Contig2;comp138045_c0_seq1;comp983_c0_seq1;CL33616Contig1;CL14201Contig1;CL27819Contig1;CL28246Contig1;CL18470Contig1;comp98305_c0_seq21;comp116896_c0_seq1;CL1034Contig2;CL3…	31	0.00477732
ko03410,Base excision repair	Genetic Information Processing/Replication and repair	CL22764Contig1;comp193460_c0_seq1;CL12095Contig1;CL578Contig2;comp77445_c0_seq1;CL28571Contig1;CL1Contig9428;CL1506Contig2;CL23132Contig1;CL3237Contig1;CL3237Contig2;comp79075_c0_seq1;comp79128_c0_seq2;CL30547Contig1;CL27478Contig1;CL1Contig9885;comp85233_c0_seq1;comp85233_c1_seq3;CL2065Contig1;comp95637_c0_seq2;comp95834_c0_seq1;CL28749Contig1;CL29465Contig1;CL4144Contig1;comp93742_c1_seq2;comp9…	31	0.00477732
ko00730,Thiamine metabolism	Metabolism/Metabolism of cofactors and vitamins	CL1Contig9211;comp89322_c0_seq47;CL1Contig7174;CL13918Contig1;CL1320Contig3;CL36476Contig1;CL29012Contig1;comp90234_c0_seq2;comp90464_c0_seq2;CL779Contig1;CL779Contig2;CL37150Contig1;CL1Contig3528;CL4008Contig2;comp135760_c0_seq1;CL36579Contig1;CL3659Contig1;CL3659Contig2;comp19120_c0_seq1;comp19120_c1_seq1;CL24650Contig1;CL1528Contig1;CL30551Contig1;comp18073_c0_seq1;comp38379_c0_seq1;comp72263_…	30	0.00462321
ko04668,TNF signaling pathway	Environmental Information Processing/Signal transduction	CL23939Contig1;comp88451_c0_seq1;comp88685_c0_seq1;CL1554Contig1;CL27799Contig1;CL1Contig8867;CL1Contig9636;comp93582_c0_seq4;comp94151_c0_seq1;comp96700_c1_seq4;CL18207Contig1;CL28649Contig1;comp108270_c0_seq1;comp120830_c0_seq1;comp77946_c0_seq1;CL37066Contig1;CL10099Contig1;comp46826_c0_seq1;comp73391_c0_seq1;CL26304Contig1;CL16125Contig1;comp98332_c2_seq1;CL11208Contig1;CL1673Contig2;CL6536Co…	30	0.00462321
ko04130,SNARE interactions in vesicular transport	Genetic Information Processing/Folding, sorting and degradation	comp88928_c0_seq2;CL24212Contig1;CL12281Contig1;comp50353_c0_seq1;CL23738Contig1;CL1023Contig2;CL1Contig8105;CL1Contig9670;comp96629_c0_seq2;CL37322Contig1;CL27656Contig1;comp85724_c0_seq1;comp85898_c0_seq1;CL29208Contig1;CL1Contig8854;comp89957_c1_seq1;CL1Contig8525;comp83600_c0_seq11;CL29684Contig1;CL32293Contig1;comp63707_c0_seq1;comp72291_c0_seq3;CL35674Contig1;CL667Contig2;CL11505Contig1;com…	30	0.00462321
ko03440,Homologous recombination	Genetic Information Processing/Replication and repair	CL29682Contig1;CL30104Contig1;comp90980_c2_seq25;CL140Contig3;CL1Contig9885;CL28737Contig1;CL1Contig8555;CL1Contig8231;CL27325Contig1;CL692Contig3;CL1Contig7405;CL12514Contig1;CL29462Contig1;CL35088Contig1;comp67160_c0_seq2;comp91769_c0_seq14;comp94882_c0_seq30;CL5933Contig1;CL23986Contig1;CL1Contig8058;CL1374Contig1;CL27249Contig1;comp93742_c1_seq2;comp93742_c0_seq60;CL35467Contig1;comp65780_c0_…	30	0.00462321
ko04725,Cholinergic synapse	Organismal Systems/Nervous system	CL1543Contig1;comp2374_c0_seq1;comp72931_c0_seq1;comp15686_c0_seq1;comp23901_c0_seq1;CL6508Contig1;CL23939Contig1;comp88451_c0_seq1;comp88685_c0_seq1;CL1554Contig1;CL27799Contig1;CL1Contig8867;CL1Contig9636;comp93582_c0_seq4;comp94151_c0_seq1;comp96700_c1_seq4;CL18207Contig1;CL28649Contig1;comp108270_c0_seq1;comp120830_c0_seq1;comp77946_c0_seq1;CL37066Contig1;CL10099Contig1;comp46826_c0_seq1;comp…	29	0.0044691
ko00450,Selenocompound metabolism	Metabolism/Metabolism of other amino acids	comp60237_c0_seq1;CL7390Contig1;CL27439Contig1;comp97632_c0_seq17;comp97801_c0_seq15;CL12462Contig1;CL8805Contig1;CL1844Contig1;comp50723_c0_seq1;comp59136_c0_seq1;CL5650Contig1;comp97690_c0_seq1;CL27570Contig1;CL30686Contig1;CL5100Contig2;CL35258Contig1;CL33714Contig1;comp54788_c0_seq1;CL29150Contig1;CL37343Contig1;CL16659Contig1;CL4041Contig1;CL18931Contig1;comp79346_c0_seq7;CL30684Contig1;comp…	29	0.0044691
ko04726,Serotonergic synapse	Organismal Systems/Nervous system	CL1Contig8867;CL1Contig9636;comp93582_c0_seq4;comp94151_c0_seq1;comp96700_c1_seq4;CL18207Contig1;CL28649Contig1;comp108270_c0_seq1;comp120830_c0_seq1;comp77946_c0_seq1;CL37066Contig1;CL10099Contig1;comp46826_c0_seq1;comp73391_c0_seq1;CL26304Contig1;CL16125Contig1;comp98332_c2_seq1;CL11208Contig1;CL1543Contig1;comp2374_c0_seq1;comp72931_c0_seq1;comp15686_c0_seq1;comp23901_c0_seq1;CL6508Contig1;CL2…	29	0.0044691
ko03430,Mismatch repair	Genetic Information Processing/Replication and repair	CL29682Contig1;comp85466_c0_seq4;comp86404_c1_seq9;comp73967_c0_seq1;comp79969_c0_seq1;comp41117_c0_seq1;comp59263_c0_seq1;CL30457Contig1;CL1Contig9863;CL150Contig4;CL27970Contig1;CL29452Contig1;CL5420Contig1;CL28939Contig1;CL30422Contig1;CL27906Contig1;CL29465Contig1;CL4144Contig1;CL33844Contig1;CL1Contig8231;CL27325Contig1;CL692Contig3;CL1Contig7405;CL12514Contig1;comp93742_c1_seq2;comp93742_c0…	29	0.0044691
ko00073,Cutin, suberine and wax biosynthesis	Metabolism/Lipid metabolism	CL26898Contig1;CL27706Contig1;CL24135Contig1;CL30416Contig1;comp89240_c0_seq2;comp89240_c1_seq2;CL10203Contig1;comp7441_c0_seq1;CL23477Contig1;CL1914Contig1;CL30111Contig1;CL2834Contig1;CL1Contig3001;CL38207Contig1;CL8366Contig1;CL4167Contig1;comp179864_c0_seq1;comp87201_c0_seq1;CL12006Contig1;CL22909Contig1;CL1Contig8759;CL27103Contig1;CL1Contig9784;CL6979Contig1;comp72796_c0_seq1;CL1062Contig1;…	28	0.00431499
ko05220,Chronic myeloid leukemia	Human Diseases/Cancers	CL23939Contig1;comp88451_c0_seq1;comp88685_c0_seq1;CL1554Contig1;CL27799Contig1;CL1Contig8867;CL1Contig9636;comp93582_c0_seq4;comp94151_c0_seq1;comp96700_c1_seq4;CL18207Contig1;CL28649Contig1;comp108270_c0_seq1;comp120830_c0_seq1;comp77946_c0_seq1;CL37066Contig1;CL10099Contig1;comp46826_c0_seq1;comp73391_c0_seq1;CL26304Contig1;CL16125Contig1;comp98332_c2_seq1;CL11208Contig1;comp75183_c0_seq6;comp…	28	0.00431499
ko04918,Thyroid hormone synthesis	Organismal Systems/Endocrine system	comp95951_c1_seq22;CL12320Contig1;CL34420Contig1;CL15088Contig1;CL15297Contig1;comp83383_c0_seq2;comp81492_c0_seq1;CL5195Contig1;comp83813_c0_seq1;comp84000_c0_seq2;CL1Contig9454;CL26945Contig1;CL26798Contig1;comp81101_c0_seq1;CL2170Contig1;CL2170Contig2;CL33613Contig1;CL18481Contig1;CL1Contig9313;CL24236Contig1;CL26729Contig1;comp59870_c0_seq1;comp86006_c0_seq1;CL22978Contig1;CL2642Contig1;CL301…	28	0.00431499
ko00830,Retinol metabolism	Metabolism/Metabolism of cofactors and vitamins	CL1Contig9024;CL1Contig9453;comp97722_c0_seq1;comp97759_c1_seq1;comp98087_c1_seq2;CL2902Contig1;CL8242Contig1;CL12630Contig1;CL6109Contig1;CL33236Contig1;CL17359Contig1;CL25827Contig1;comp94744_c1_seq2;CL4775Contig1;comp94744_c0_seq2;comp22313_c0_seq1;comp23617_c0_seq1;CL1Contig227;CL1Contig4633;CL1Contig7063;CL1801Contig2;CL29294Contig1;CL19936Contig1;CL30454Contig1;comp97715_c1_seq6;comp13739_c…	28	0.00431499
ko00062,Fatty acid elongation	Metabolism/Lipid metabolism	comp78533_c0_seq2;comp84432_c0_seq1;comp67477_c0_seq1;comp67477_c1_seq1;CL28930Contig1;CL4140Contig2;CL1Contig9998;CL29787Contig1;CL27254Contig1;CL4085Contig1;CL28312Contig1;CL27412Contig1;CL24004Contig1;CL30527Contig1;CL18236Contig1;CL27151Contig1;CL27240Contig1;CL27091Contig1;CL30690Contig1;comp75303_c0_seq4;comp87221_c0_seq1;comp87308_c0_seq3;CL2843Contig1;CL8062Contig1;comp180574_c0_seq1;CL50…	27	0.00416089
ko05223,Non-small cell lung cancer	Human Diseases/Cancers	comp75183_c0_seq6;comp79567_c0_seq1;comp96924_c0_seq1;comp96924_c1_seq14;CL23939Contig1;comp88451_c0_seq1;comp88685_c0_seq1;CL1554Contig1;CL27799Contig1;CL1Contig8867;CL1Contig9636;comp93582_c0_seq4;comp94151_c0_seq1;comp96700_c1_seq4;CL18207Contig1;CL28649Contig1;comp108270_c0_seq1;comp120830_c0_seq1;comp77946_c0_seq1;CL37066Contig1;CL10099Contig1;comp46826_c0_seq1;comp73391_c0_seq1;CL26304Conti…	27	0.00416089
ko00983,Drug metabolism - other enzymes	Metabolism/Xenobiotics biodegradation and metabolism	CL5499Contig1;CL9982Contig1;comp58158_c0_seq1;CL27462Contig1;comp159681_c0_seq1;comp67361_c0_seq1;CL7648Contig1;CL32793Contig1;comp144149_c0_seq1;comp172106_c0_seq1;CL27490Contig1;CL1Contig5439;CL24357Contig1;CL1Contig5494;CL27032Contig1;CL7577Contig1;CL7885Contig1;CL30775Contig1;comp96861_c0_seq26;CL13021Contig1;CL1516Contig2;CL15229Contig1;CL20548Contig1;CL24483Contig1;CL1Contig8593;comp173572_…	27	0.00416089
ko05031,Amphetamine addiction	Human Diseases/Substance dependence	comp74185_c0_seq1;comp193681_c0_seq1;CL4592Contig2;CL17250Contig1;CL21804Contig1;CL26120Contig1;comp40299_c0_seq2;comp41614_c0_seq1;CL14122Contig1;CL23156Contig1;CL29267Contig1;CL1Contig8073;comp88414_c1_seq7;CL13362Contig1;CL14914Contig1;CL3753Contig1;CL3753Contig2;CL2000Contig2;CL1Contig9247;comp129067_c0_seq1;CL38048Contig1;CL27445Contig1;CL11195Contig1;comp60369_c0_seq5;CL38519Contig1;CL22729…	27	0.00416089
ko00627,Aminobenzoate degradation	Metabolism/Xenobiotics biodegradation and metabolism	CL2406Contig1;CL13466Contig1;CL16264Contig1;comp7879_c0_seq1;CL1Contig8202;CL1Contig8503;comp70107_c0_seq2;comp85000_c0_seq1;CL2835Contig1;CL2835Contig2;CL21439Contig1;CL8170Contig1;CL19714Contig1;CL30135Contig1;CL32294Contig1;CL30339Contig1;CL38240Contig1;CL8Contig3;CL3426Contig1;CL24757Contig1;comp74325_c0_seq1;CL2434Contig1;CL16589Contig1;comp95516_c1_seq61;CL9838Contig1;CL30117Contig1	26	0.00400678
ko04611,Platelet activation	Organismal Systems/Immune system	CL1Contig8073;comp88414_c1_seq7;CL13362Contig1;CL14914Contig1;CL3753Contig1;CL3753Contig2;CL2000Contig2;comp153567_c0_seq1;CL1Contig8867;CL1Contig9636;comp93582_c0_seq4;comp94151_c0_seq1;comp96700_c1_seq4;CL18207Contig1;CL28649Contig1;comp108270_c0_seq1;comp120830_c0_seq1;comp77946_c0_seq1;CL37066Contig1;CL10099Contig1;comp46826_c0_seq1;comp73391_c0_seq1;CL26304Contig1;CL16125Contig1;comp98332_c2…	26	0.00400678
ko05218,Melanoma	Human Diseases/Cancers	CL23939Contig1;comp88451_c0_seq1;comp88685_c0_seq1;CL1554Contig1;CL27799Contig1;CL1Contig8867;CL1Contig9636;comp93582_c0_seq4;comp94151_c0_seq1;comp96700_c1_seq4;CL18207Contig1;CL28649Contig1;comp108270_c0_seq1;comp120830_c0_seq1;comp77946_c0_seq1;CL37066Contig1;CL10099Contig1;comp46826_c0_seq1;comp73391_c0_seq1;CL26304Contig1;CL16125Contig1;comp98332_c2_seq1;CL11208Contig1;CL742Contig2;comp75183…	26	0.00400678
ko00565,Ether lipid metabolism	Metabolism/Lipid metabolism	CL1Contig9221;comp81839_c0_seq4;comp86820_c0_seq12;comp43083_c0_seq2;CL1Contig6023;CL1Contig9823;CL1Contig8444;CL1Contig9188;CL33718Contig1;CL35Contig4;CL1Contig5582;CL1587Contig2;CL19028Contig1;CL28146Contig1;CL30973Contig1;CL28179Contig1;CL9554Contig1;CL12345Contig1;CL27854Contig1;CL21058Contig1;CL28034Contig1;CL1Contig5545;comp92159_c0_seq6;comp93297_c2_seq1;comp93879_c0_seq1	25	0.00385267
ko00362,Benzoate degradation	Metabolism/Xenobiotics biodegradation and metabolism	CL5247Contig1;CL5247Contig2;comp62484_c0_seq1;comp92291_c0_seq1;comp92291_c1_seq1;comp30408_c0_seq1;comp72397_c0_seq2;CL3930Contig1;CL15659Contig1;comp32839_c0_seq1;CL1168Contig1;CL3678Contig1;CL3678Contig2;comp85512_c0_seq7;comp91178_c0_seq5;CL17878Contig1;CL37825Contig1;CL10465Contig1;CL1Contig9126;CL1Contig8744;CL3433Contig1;CL4911Contig2;CL31287Contig1;comp160589_c0_seq1;comp53290_c0_seq1	25	0.00385267
ko05416,Viral myocarditis	Human Diseases/Cardiovascular diseases	comp86632_c0_seq17;CL8573Contig1;CL11621Contig1;CL24263Contig1;CL5984Contig1;CL12354Contig1;comp64011_c0_seq1;comp24041_c0_seq1;comp73154_c0_seq1;CL5666Contig1;comp164566_c0_seq1;CL21757Contig1;comp32191_c0_seq1;CL297Contig2;CL23935Contig1;CL37405Contig1;CL1Contig9582;CL34097Contig1;comp50434_c0_seq1;comp73517_c0_seq2;comp113188_c0_seq1;CL25305Contig1;CL26070Contig1;CL4602Contig1;CL4971Contig2	25	0.00385267
ko04320,Dorso-ventral axis formation	Organismal Systems/Development	CL23939Contig1;comp88451_c0_seq1;comp88685_c0_seq1;CL1554Contig1;CL27799Contig1;CL1Contig8867;CL1Contig9636;comp93582_c0_seq4;comp94151_c0_seq1;comp96700_c1_seq4;CL18207Contig1;CL28649Contig1;comp108270_c0_seq1;comp120830_c0_seq1;comp77946_c0_seq1;CL37066Contig1;CL10099Contig1;comp46826_c0_seq1;comp73391_c0_seq1;CL26304Contig1;CL16125Contig1;comp98332_c2_seq1;CL11208Contig1;comp98697_c0_seq3;comp…	25	0.00385267
ko05219,Bladder cancer	Human Diseases/Cancers	CL23939Contig1;comp88451_c0_seq1;comp88685_c0_seq1;CL1554Contig1;CL27799Contig1;CL1Contig8867;CL1Contig9636;comp93582_c0_seq4;comp94151_c0_seq1;comp96700_c1_seq4;CL18207Contig1;CL28649Contig1;comp108270_c0_seq1;comp120830_c0_seq1;comp77946_c0_seq1;CL37066Contig1;CL10099Contig1;comp46826_c0_seq1;comp73391_c0_seq1;CL26304Contig1;CL16125Contig1;comp98332_c2_seq1;CL11208Contig1;comp75183_c0_seq6;comp…	25	0.00385267
ko00626,Naphthalene degradation	Metabolism/Xenobiotics biodegradation and metabolism	CL1Contig227;CL1Contig4633;CL1Contig7063;CL1801Contig2;CL29294Contig1;CL19936Contig1;CL30454Contig1;CL1Contig9024;CL1Contig9453;comp97722_c0_seq1;comp97759_c1_seq1;comp98087_c1_seq2;CL2902Contig1;CL8242Contig1;CL12630Contig1;CL6109Contig1;CL33236Contig1;CL17359Contig1;CL25827Contig1;comp94744_c1_seq2;CL4775Contig1;comp94744_c0_seq2;comp22313_c0_seq1;comp23617_c0_seq1	24	0.00369857
ko05216,Thyroid cancer	Human Diseases/Cancers	CL11048Contig1;CL23939Contig1;comp88451_c0_seq1;comp88685_c0_seq1;CL1554Contig1;CL27799Contig1;CL1Contig8867;CL1Contig9636;comp93582_c0_seq4;comp94151_c0_seq1;comp96700_c1_seq4;CL18207Contig1;CL28649Contig1;comp108270_c0_seq1;comp120830_c0_seq1;comp77946_c0_seq1;CL37066Contig1;CL10099Contig1;comp46826_c0_seq1;comp73391_c0_seq1;CL26304Contig1;CL16125Contig1;comp98332_c2_seq1;CL11208Contig1	24	0.00369857
ko04013,MAPK signaling pathway - fly	Environmental Information Processing/Signal transduction	CL23939Contig1;comp88451_c0_seq1;comp88685_c0_seq1;CL1554Contig1;CL27799Contig1;CL1Contig8867;CL1Contig9636;comp93582_c0_seq4;comp94151_c0_seq1;comp96700_c1_seq4;CL18207Contig1;CL28649Contig1;comp108270_c0_seq1;comp120830_c0_seq1;comp77946_c0_seq1;CL37066Contig1;CL10099Contig1;comp46826_c0_seq1;comp73391_c0_seq1;CL26304Contig1;CL16125Contig1;comp98332_c2_seq1;CL11208Contig1	23	0.00354446
ko00624,Polycyclic aromatic hydrocarbon degradation	Metabolism/Xenobiotics biodegradation and metabolism	CL1Contig8204;comp18760_c0_seq1;CL9282Contig1;comp114518_c0_seq1;CL1Contig8202;CL1Contig8503;comp70107_c0_seq2;comp85000_c0_seq1;CL2835Contig1;CL2835Contig2;CL21439Contig1;CL8170Contig1;CL19714Contig1;CL30135Contig1;CL32294Contig1;CL30339Contig1;CL38240Contig1;CL8Contig3;CL3426Contig1;CL24757Contig1;comp74325_c0_seq1;CL2434Contig1;CL16589Contig1	23	0.00354446
ko00363,Bisphenol degradation	Metabolism/Xenobiotics biodegradation and metabolism	CL1Contig8202;CL1Contig8503;comp70107_c0_seq2;comp85000_c0_seq1;CL2835Contig1;CL2835Contig2;CL21439Contig1;CL8170Contig1;CL19714Contig1;CL30135Contig1;CL32294Contig1;CL30339Contig1;CL38240Contig1;CL8Contig3;CL3426Contig1;CL24757Contig1;comp74325_c0_seq1;CL2434Contig1;CL16589Contig1;CL7580Contig1;CL6428Contig1;CL15798Contig1	22	0.00339035
ko04340,Hedgehog signaling pathway	Environmental Information Processing/Signal transduction	CL1Contig9943;comp42934_c0_seq1;comp43186_c0_seq1;comp93755_c0_seq3;CL27845Contig1;CL56Contig3;CL56Contig4;comp51120_c0_seq1;comp73866_c0_seq4;CL6723Contig1;comp11294_c0_seq1;CL1318Contig1;CL1318Contig2;CL27265Contig1;comp15248_c0_seq1;CL4512Contig1;comp95928_c3_seq2;comp69311_c0_seq2;comp88157_c0_seq1;comp89724_c0_seq2;comp89724_c1_seq1;CL4512Contig2	22	0.00339035
ko00909,Sesquiterpenoid and triterpenoid biosynthesis	Metabolism/Metabolism of terpenoids and polyketides	CL27019Contig1;CL28340Contig1;CL1Contig8917;CL1Contig6261;CL35953Contig1;CL4160Contig1;comp68897_c0_seq1;comp71425_c0_seq1;CL20841Contig1;CL29873Contig1;comp88457_c0_seq4;CL30258Contig1;CL24969Contig1;CL29511Contig1;CL14869Contig1;CL3178Contig1;comp51275_c0_seq1;comp174529_c0_seq1;comp22584_c0_seq1;comp93887_c2_seq1;comp97324_c2_seq1	21	0.00323625
ko00760,Nicotinate and nicotinamide metabolism	Metabolism/Metabolism of cofactors and vitamins	CL5703Contig1;CL38792Contig1;CL4903Contig2;CL27231Contig1;CL7304Contig1;CL19090Contig1;comp90218_c1_seq6;comp78834_c1_seq7;CL27141Contig1;CL13402Contig1;CL3842Contig1;comp3063_c0_seq2;CL8790Contig1;CL30245Contig1;comp112284_c0_seq1;CL21438Contig1;CL18290Contig1;CL1744Contig2;comp97396_c1_seq3;comp164185_c0_seq1;comp182490_c0_seq1	21	0.00323625
ko05146,Amoebiasis	Human Diseases/Infectious diseases	CL12292Contig1;CL1Contig5014;comp90064_c0_seq2;CL9671Contig1;CL16321Contig1;CL31262Contig1;CL35992Contig1;CL1Contig9723;CL3940Contig1;comp72769_c0_seq2;comp72769_c1_seq2;CL37778Contig1;CL32717Contig1;CL13446Contig1;CL30725Contig1;CL1Contig3017;CL1Contig9252;CL17739Contig1;comp81454_c0_seq2;comp80034_c0_seq2;comp88715_c0_seq1	21	0.00323625
ko04623,Cytosolic DNA-sensing pathway	Organismal Systems/Immune system	CL28107Contig1;comp90803_c0_seq2;CL1Contig4400;CL27224Contig1;CL1Contig9399;comp113513_c0_seq1;comp7308_c0_seq1;CL20408Contig1;CL27590Contig1;CL24265Contig1;comp82735_c0_seq28;CL120Contig4;CL1Contig8971;CL32852Contig1;CL1Contig8481;CL24167Contig1;CL21458Contig1;CL1Contig214;comp175110_c0_seq1;CL35704Contig1	20	0.00308214
ko04960,Aldosterone-regulated sodium reabsorption	Organismal Systems/Excretory system	comp96924_c0_seq1;comp96924_c1_seq14;CL1Contig8867;CL1Contig9636;comp93582_c0_seq4;comp94151_c0_seq1;comp96700_c1_seq4;CL18207Contig1;CL28649Contig1;comp108270_c0_seq1;comp120830_c0_seq1;comp77946_c0_seq1;CL37066Contig1;CL10099Contig1;comp46826_c0_seq1;comp73391_c0_seq1;CL26304Contig1;CL16125Contig1;comp98332_c2_seq1;CL11208Contig1	20	0.00308214
ko04622,RIG-I-like receptor signaling pathway	Organismal Systems/Immune system	CL10996Contig1;comp53090_c0_seq1;comp57639_c0_seq1;comp96442_c0_seq17;CL27179Contig1;CL2432Contig1;comp163433_c0_seq1;comp191220_c0_seq1;CL20461Contig1;CL3224Contig2;CL12488Contig1;CL7273Contig1;CL13548Contig1;CL37097Contig1;CL10452Contig1;comp187037_c0_seq1;CL5844Contig1;comp83661_c0_seq2;CL10497Contig1;CL19061Contig1	20	0.00308214
ko04973,Carbohydrate digestion and absorption	Organismal Systems/Digestive system	CL27279Contig1;CL15715Contig1;CL30420Contig1;CL8699Contig1;comp20524_c0_seq1;comp69822_c0_seq2;comp31547_c0_seq1;CL14754Contig1;comp22352_c0_seq1;comp183647_c0_seq1;CL20931Contig1;comp76706_c0_seq1;comp76706_c1_seq1;CL13759Contig1;CL6673Contig1;CL546Contig1;CL13048Contig1;comp169170_c0_seq1;comp180277_c0_seq1	19	0.00292803
ko00670,One carbon pool by folate	Metabolism/Metabolism of cofactors and vitamins	CL1Contig5551;CL1Contig3500;CL1Contig8305;CL1Contig9268;CL16786Contig1;CL16822Contig1;CL3225Contig2;CL1Contig9099;CL32727Contig1;CL10912Contig1;CL17303Contig1;CL28331Contig1;CL27447Contig1;CL29974Contig1;comp89729_c0_seq9;CL21493Contig1;CL28304Contig1;CL1Contig9635;comp84750_c0_seq17	19	0.00292803
ko04122,Sulfur relay system	Genetic Information Processing/Folding, sorting and degradation	CL1Contig7174;CL13918Contig1;CL1320Contig3;CL36476Contig1;CL29012Contig1;comp90234_c0_seq2;comp90464_c0_seq2;CL779Contig1;CL779Contig2;CL37150Contig1;CL10397Contig1;CL1Contig6597;comp96602_c0_seq2;comp86972_c4_seq1;CL26456Contig1;comp80603_c0_seq3;comp81830_c0_seq5;CL34374Contig1	18	0.00277393
ko00196,Photosynthesis - antenna proteins	Metabolism/Energy metabolism	CL1Contig8648;CL24057Contig1;CL30384Contig1;CL23755Contig1;CL9471Contig1;CL23336Contig1;CL34311Contig1;CL1223Contig2;CL33021Contig1;CL25885Contig1;CL31454Contig1;CL23734Contig1;CL36293Contig1;CL22805Contig1;comp82366_c0_seq1;comp82374_c0_seq1;comp75158_c1_seq2;CL12800Contig1	18	0.00277393
ko04750,Inflammatory mediator regulation of TRP channels	Organismal Systems/Sensory system	CL1Contig8073;comp88414_c1_seq7;CL13362Contig1;CL14914Contig1;CL3753Contig1;CL3753Contig2;CL2000Contig2;comp74185_c0_seq1;comp193681_c0_seq1;CL4592Contig2;CL17250Contig1;CL21804Contig1;CL26120Contig1;comp40299_c0_seq2;comp41614_c0_seq1;CL14122Contig1;CL23156Contig1;CL29267Contig1	18	0.00277393
ko00590,Arachidonic acid metabolism	Metabolism/Lipid metabolism	CL1Contig6023;CL1Contig9823;CL29069Contig1;comp59572_c0_seq2;CL23366Contig1;CL25839Contig1;comp16391_c0_seq1;CL5982Contig1;comp87398_c0_seq7;CL4082Contig1;CL1257Contig3;CL1Contig9313;CL24236Contig1;CL26729Contig1;comp59870_c0_seq1;comp86006_c0_seq1;CL22978Contig1	17	0.00261982
ko04744,Phototransduction	Organismal Systems/Sensory system	CL1543Contig1;comp2374_c0_seq1;comp72931_c0_seq1;comp15686_c0_seq1;comp23901_c0_seq1;CL6508Contig1;comp74185_c0_seq1;comp193681_c0_seq1;CL4592Contig2;CL17250Contig1;CL21804Contig1;CL26120Contig1;comp40299_c0_seq2;comp41614_c0_seq1;CL14122Contig1;CL23156Contig1;CL29267Contig1	17	0.00261982
ko00643,Styrene degradation	Metabolism/Xenobiotics biodegradation and metabolism	CL36185Contig1;comp68127_c0_seq1;CL14452Contig1;CL26428Contig1;CL6364Contig1;CL37505Contig1;CL6205Contig1;comp85678_c0_seq1;CL23273Contig1;CL1Contig10005;CL14207Contig1;CL10968Contig1;comp168517_c0_seq1;CL1348Contig1;CL1348Contig2;comp195173_c0_seq1;comp77634_c0_seq2	17	0.00261982
ko00603,Glycosphingolipid biosynthesis - globo series	Metabolism/Glycan biosynthesis and metabolism	CL29172Contig1;CL1Contig2782;CL2275Contig1;comp18401_c0_seq1;CL9284Contig1;CL21104Contig1;CL2201Contig1;comp94665_c0_seq1;comp94665_c1_seq1;CL7039Contig1;comp123922_c0_seq1;CL1Contig7997;CL30048Contig1;CL38675Contig1;comp62714_c0_seq1;comp80583_c0_seq1;CL21340Contig1	17	0.00261982
ko04112,Cell cycle - Caulobacter	Cellular Processes/Cell growth and death	comp96874_c0_seq6;comp92686_c0_seq1;comp93290_c0_seq1;CL30424Contig1;CL29907Contig1;comp94678_c0_seq15;CL19134Contig1;CL30185Contig1;comp91126_c0_seq4;comp93710_c1_seq1;CL14676Contig1;CL29651Contig1;comp99239_c0_seq1;CL3203Contig1;CL28825Contig1;CL29429Contig1;comp93710_c0_seq23	17	0.00261982
ko00563,Glycosylphosphatidylinositol(GPI)-anchor biosynthesis	Metabolism/Glycan biosynthesis and metabolism	comp92364_c1_seq76;comp93208_c0_seq2;comp102547_c0_seq1;comp94892_c0_seq6;CL1Contig8892;CL26946Contig1;CL921Contig3;CL1Contig9344;CL15057Contig1;comp94034_c2_seq2;comp91823_c0_seq13;CL28800Contig1;CL1Contig9554;CL27835Contig1;comp76312_c0_seq10;CL27704Contig1;CL27956Contig1	17	0.00261982
ko00072,Synthesis and degradation of ketone bodies	Metabolism/Lipid metabolism	CL37185Contig1;CL30588Contig1;CL4730Contig2;CL3891Contig1;comp65139_c0_seq1;comp70266_c0_seq1;CL1Contig5550;CL1Contig8081;CL38732Contig1;CL27476Contig1;CL1Contig8744;CL3433Contig1;CL4911Contig2;CL31287Contig1;comp160589_c0_seq1;comp53290_c0_seq1	16	0.00246571
ko00660,C5-Branched dibasic acid metabolism	Metabolism/Carbohydrate metabolism	comp154586_c0_seq1;CL27573Contig1;CL662Contig2;comp185704_c0_seq1;CL3381Contig1;comp60185_c0_seq1;CL3581Contig1;CL15694Contig1;comp142180_c0_seq1;comp189437_c0_seq1;comp93866_c0_seq7;CL20189Contig1;CL3340Contig2;CL24730Contig1;CL19236Contig1;CL26774Contig1	16	0.00246571
ko00524,Butirosin and neomycin biosynthesis	Metabolism/Biosynthesis of other secondary metabolites	CL8699Contig1;comp20524_c0_seq1;comp69822_c0_seq2;comp31547_c0_seq1;CL14754Contig1;comp22352_c0_seq1;comp183647_c0_seq1;CL20931Contig1;comp76706_c0_seq1;comp76706_c1_seq1;CL13759Contig1;CL6673Contig1;CL546Contig1;CL13048Contig1;comp169170_c0_seq1;comp180277_c0_seq1	16	0.00246571
ko04670,Leukocyte transendothelial migration	Organismal Systems/Immune system	comp86632_c0_seq17;CL8573Contig1;CL11621Contig1;CL24263Contig1;CL5984Contig1;CL12354Contig1;comp64011_c0_seq1;comp24041_c0_seq1;comp73154_c0_seq1;CL5666Contig1;comp164566_c0_seq1;CL21757Contig1;comp32191_c0_seq1;CL297Contig2;CL23935Contig1;CL37405Contig1	16	0.00246571
ko04940,Type I diabetes mellitus	Human Diseases/Endocrine and metabolic diseases	CL1Contig8850;CL29823Contig1;comp153975_c0_seq1;CL1504Contig1;CL1504Contig2;CL34779Contig1;CL9524Contig1;comp94605_c0_seq9;CL26811Contig1;CL8792Contig1;CL1559Contig1;CL2547Contig1;comp66659_c0_seq1;comp82439_c0_seq1;comp92251_c1_seq1;CL11885Contig1	16	0.00246571
ko00905,Brassinosteroid biosynthesis	Metabolism/Metabolism of terpenoids and polyketides	comp95744_c0_seq10;CL13506Contig1;CL23248Contig1;CL3835Contig2;comp96421_c0_seq10;CL1Contig3403;comp17399_c0_seq1;comp30526_c0_seq1;comp77142_c0_seq6;CL1868Contig1;comp76235_c0_seq2;comp79405_c0_seq1;comp81327_c0_seq4;CL9164Contig1;CL24492Contig1;CL23181Contig1	16	0.00246571
ko04011,MAPK signaling pathway - yeast	Environmental Information Processing/Signal transduction	CL11048Contig1;CL1Contig8358;comp76146_c0_seq1;CL18595Contig1;CL10775Contig1;CL34396Contig1;CL34651Contig1;comp89756_c0_seq1;comp89756_c1_seq1;comp126727_c0_seq1;comp140479_c0_seq1;CL308Contig3;comp170246_c0_seq1;comp44965_c0_seq1;CL29379Contig1	15	0.0023116
ko00300,Lysine biosynthesis	Metabolism/Amino acid metabolism	CL27020Contig1;CL6307Contig1;comp31318_c0_seq1;CL35693Contig1;CL27849Contig1;CL25815Contig1;CL30306Contig1;CL9615Contig1;CL28852Contig1;CL8480Contig1;comp61652_c0_seq1;CL26021Contig1;CL1Contig8311;CL30240Contig1;CL27479Contig1	15	0.0023116
ko05217,Basal cell carcinoma	Human Diseases/Cancers	CL1Contig9943;comp42934_c0_seq1;comp43186_c0_seq1;comp93755_c0_seq3;CL27845Contig1;CL56Contig3;CL56Contig4;comp51120_c0_seq1;comp73866_c0_seq4;CL6723Contig1;comp11294_c0_seq1;CL1318Contig1;CL1318Contig2;CL27265Contig1;comp15248_c0_seq1	15	0.0023116
ko04711,Circadian rhythm - fly	Organismal Systems/Environmental adaptation	CL1Contig9943;comp42934_c0_seq1;comp43186_c0_seq1;comp93755_c0_seq3;CL27845Contig1;CL56Contig3;CL56Contig4;comp51120_c0_seq1;comp73866_c0_seq4;CL6723Contig1;comp11294_c0_seq1;CL1318Contig1;CL1318Contig2;CL27265Contig1;comp15248_c0_seq1	15	0.0023116
ko00908,Zeatin biosynthesis	Metabolism/Metabolism of terpenoids and polyketides	CL1Contig9540;CL1444Contig3;CL36609Contig1;CL21767Contig1;comp156943_c0_seq1;comp169116_c0_seq1;CL10797Contig1;CL7621Contig1;CL10528Contig1;CL22974Contig1;CL3271Contig1;CL2359Contig1;CL34212Contig1;CL19302Contig1;CL34082Contig1	15	0.0023116
ko00591,Linoleic acid metabolism	Metabolism/Lipid metabolism	CL1Contig6023;CL1Contig9823;CL27173Contig1;CL19013Contig1;CL1Contig9853;CL1600Contig1;CL1600Contig2;CL1618Contig1;CL26895Contig1;CL28747Contig1;CL38062Contig1;CL7580Contig1;CL6428Contig1;CL15798Contig1	14	0.0021575
ko00785,Lipoic acid metabolism	Metabolism/Metabolism of cofactors and vitamins	CL1Contig8355;CL1Contig9508;CL37591Contig1;CL2471Contig1;CL2471Contig2;comp172562_c0_seq1;CL27228Contig1;CL151Contig3;comp75675_c0_seq2;CL24818Contig1;CL34994Contig1;CL30113Contig1;CL24192Contig1;CL1011Contig2	14	0.0021575
ko00790,Folate biosynthesis	Metabolism/Metabolism of cofactors and vitamins	CL9838Contig1;CL30117Contig1;CL35963Contig1;CL28764Contig1;CL1Contig6826;CL23465Contig1;comp80603_c0_seq3;comp81830_c0_seq5;CL34374Contig1;comp86972_c4_seq1;CL26456Contig1;CL1742Contig1;CL29165Contig1	13	0.00200339
ko03070,Bacterial secretion system	Environmental Information Processing/Membrane transport	comp70597_c0_seq3;comp86039_c0_seq12;CL830Contig3;CL27038Contig1;CL30607Contig1;comp94948_c0_seq3;comp94948_c1_seq1;CL28735Contig1;CL27950Contig1;CL1Contig8833;comp97460_c0_seq1;CL27443Contig1;comp86597_c0_seq11	13	0.00200339
ko00430,Taurine and hypotaurine metabolism	Metabolism/Metabolism of other amino acids	CL1Contig8850;CL29823Contig1;comp153975_c0_seq1;CL1504Contig1;CL1504Contig2;CL34779Contig1;CL9524Contig1;CL1Contig8272;CL32344Contig1;CL29237Contig1;CL9717Contig1;CL20805Contig1;CL1257Contig3	13	0.00200339
ko00902,Monoterpenoid biosynthesis	Metabolism/Metabolism of terpenoids and polyketides	CL1Contig9269;CL29966Contig1;comp53693_c0_seq1;CL29574Contig1;CL27339Contig1;CL8797Contig1;CL27268Contig1;comp153920_c0_seq1;comp176994_c0_seq1;CL30385Contig1;CL276Contig1;CL276Contig2;comp102253_c0_seq1	13	0.00200339
ko05032,Morphine addiction	Human Diseases/Substance dependence	CL1Contig9499;comp74540_c0_seq4;comp81969_c0_seq5;CL18621Contig1;CL11117Contig1;CL9428Contig1;CL1543Contig1;comp2374_c0_seq1;comp72931_c0_seq1;comp15686_c0_seq1;comp23901_c0_seq1;CL6508Contig1	12	0.00184928
ko04970,Salivary secretion	Organismal Systems/Digestive system	comp74185_c0_seq1;comp193681_c0_seq1;CL4592Contig2;CL17250Contig1;CL21804Contig1;CL26120Contig1;comp40299_c0_seq2;comp41614_c0_seq1;CL14122Contig1;CL23156Contig1;CL29267Contig1;comp153567_c0_seq1	12	0.00184928
ko04740,Olfactory transduction	Organismal Systems/Sensory system	comp153567_c0_seq1;comp74185_c0_seq1;comp193681_c0_seq1;CL4592Contig2;CL17250Contig1;CL21804Contig1;CL26120Contig1;comp40299_c0_seq2;comp41614_c0_seq1;CL14122Contig1;CL23156Contig1;CL29267Contig1	12	0.00184928
ko05222,Small cell lung cancer	Human Diseases/Cancers	comp113188_c0_seq1;CL25305Contig1;CL26070Contig1;CL4602Contig1;CL4971Contig2;CL35991Contig1;CL8946Contig1;CL30074Contig1;CL1Contig8800;comp75183_c0_seq6;comp79567_c0_seq1;CL742Contig2	12	0.00184928
ko00440,Phosphonate and phosphinate metabolism	Metabolism/Metabolism of other amino acids	CL1Contig9407;CL27229Contig1;CL1Contig9221;comp81839_c0_seq4;comp86820_c0_seq12;comp43083_c0_seq2;CL3539Contig1;CL25033Contig1;CL3917Contig1;comp174590_c0_seq1;comp182158_c0_seq1;comp90447_c2_seq3	12	0.00184928
ko00750,Vitamin B6 metabolism	Metabolism/Metabolism of cofactors and vitamins	CL14523Contig1;CL25Contig2;comp27666_c0_seq1;comp68370_c0_seq1;comp91716_c0_seq1;comp92518_c0_seq4;CL4473Contig2;CL27444Contig1;CL29374Contig1;CL14276Contig1;CL37212Contig1;comp89101_c0_seq17	12	0.00184928
ko00740,Riboflavin metabolism	Metabolism/Metabolism of cofactors and vitamins	CL30409Contig1;CL29883Contig1;comp32747_c0_seq1;CL29609Contig1;CL18079Contig1;CL2702Contig1;CL29441Contig1;CL29739Contig1;CL15596Contig1;CL1Contig9021;CL32416Contig1	11	0.00169518
ko05143,African trypanosomiasis	Human Diseases/Infectious diseases	CL25093Contig1;CL254Contig3;comp56836_c0_seq1;CL11838Contig1;CL4521Contig1;comp69669_c0_seq1;comp77781_c0_seq1;comp97364_c0_seq4;comp97364_c1_seq3;comp98070_c0_seq10;CL26752Contig1	11	0.00169518
ko04971,Gastric acid secretion	Organismal Systems/Digestive system	comp74185_c0_seq1;comp193681_c0_seq1;CL4592Contig2;CL17250Contig1;CL21804Contig1;CL26120Contig1;comp40299_c0_seq2;comp41614_c0_seq1;CL14122Contig1;CL23156Contig1;CL29267Contig1	11	0.00169518
ko04745,Phototransduction - fly	Organismal Systems/Sensory system	comp74185_c0_seq1;comp193681_c0_seq1;CL4592Contig2;CL17250Contig1;CL21804Contig1;CL26120Contig1;comp40299_c0_seq2;comp41614_c0_seq1;CL14122Contig1;CL23156Contig1;CL29267Contig1	11	0.00169518
ko00514,Other types of O-glycan biosynthesis	Metabolism/Glycan biosynthesis and metabolism	CL15121Contig1;CL32873Contig1;CL2710Contig1;comp75866_c0_seq1;comp88331_c0_seq1;CL29792Contig1;CL26970Contig1;CL2186Contig1;comp89825_c0_seq1;comp89925_c0_seq1	10	0.00154107
ko00904,Diterpenoid biosynthesis	Metabolism/Metabolism of terpenoids and polyketides	CL9128Contig1;CL28648Contig1;comp73667_c0_seq1;comp72963_c0_seq2;CL27076Contig1;CL29828Contig1;comp52122_c0_seq1;comp75811_c0_seq3;CL24112Contig1;comp31388_c0_seq1	10	0.00154107
ko04978,Mineral absorption	Organismal Systems/Digestive system	CL30662Contig1;CL18428Contig1;CL27554Contig1;CL3900Contig1;CL3900Contig2;CL16473Contig1;CL1Contig5562;CL7114Contig1;CL1467Contig1;CL4274Contig1	10	0.00154107
ko00930,Caprolactam degradation	Metabolism/Xenobiotics biodegradation and metabolism	CL1Contig2727;comp176568_c0_seq1;CL1712Contig1;CL26599Contig1;CL31173Contig1;CL17435Contig1;CL26390Contig1;CL9871Contig1;comp177384_c0_seq1;CL32651Contig1	10	0.00154107
ko04974,Protein digestion and absorption	Organismal Systems/Digestive system	CL14473Contig1;CL10771Contig1;CL30350Contig1;comp93700_c2_seq9;CL35922Contig1;CL26035Contig1;CL37654Contig1;comp96866_c0_seq1;CL38613Contig1;comp97327_c0_seq7	10	0.00154107
ko00254,Aflatoxin biosynthesis	Metabolism/Biosynthesis of other secondary metabolites	CL11477Contig1;CL20206Contig1;CL977Contig1;CL17455Contig1;CL15462Contig1;CL4981Contig1;comp56330_c0_seq1;comp58161_c0_seq1;CL28077Contig1	9	0.00138696
ko00253,Tetracycline biosynthesis	Metabolism/Metabolism of terpenoids and polyketides	CL1875Contig1;CL28233Contig1;CL18698Contig1;CL23293Contig1;CL30535Contig1;CL31332Contig1;comp47406_c0_seq1;CL32838Contig1;CL35855Contig1	9	0.00138696
ko04330,Notch signaling pathway	Environmental Information Processing/Signal transduction	CL29936Contig1;CL3896Contig1;CL35664Contig1;CL27642Contig1;CL13499Contig1;CL292Contig3;CL24318Contig1;CL35295Contig1;comp90922_c1_seq24	9	0.00138696
ko00361,Chlorocyclohexane and chlorobenzene degradation	Metabolism/Xenobiotics biodegradation and metabolism	comp94168_c0_seq8;CL24620Contig1;CL25026Contig1;CL8481Contig1;CL16131Contig1;CL1Contig8204;comp18760_c0_seq1;CL9282Contig1;comp114518_c0_seq1	9	0.00138696
ko04975,Fat digestion and absorption	Organismal Systems/Digestive system	CL1Contig6023;CL25176Contig1;comp156762_c0_seq1;CL6342Contig1;comp79611_c0_seq1;CL30586Contig1;CL23762Contig1;CL29031Contig1;CL27387Contig1	9	0.00138696
ko00531,Glycosaminoglycan degradation	Metabolism/Glycan biosynthesis and metabolism	CL27539Contig1;CL4883Contig1;CL13637Contig1;CL1Contig7997;CL30048Contig1;CL38675Contig1;comp62714_c0_seq1;comp80583_c0_seq1;CL21340Contig1	9	0.00138696
ko01051,Biosynthesis of ansamycins	Metabolism/Metabolism of terpenoids and polyketides	CL4670Contig1;CL16188Contig1;CL2614Contig1;comp147304_c0_seq1;comp167076_c0_seq1;CL34634Contig1;comp166026_c0_seq1;comp147881_c0_seq1	8	0.00123286
ko00944,Flavone and flavonol biosynthesis	Metabolism/Biosynthesis of other secondary metabolites	CL4179Contig1;CL4179Contig2;CL11547Contig1;comp50245_c1_seq1;CL26937Contig1;CL32548Contig1;CL4062Contig1;CL30619Contig1	8	0.00123286
ko04964,Proximal tubule bicarbonate reclamation	Organismal Systems/Excretory system	comp80848_c0_seq2;CL30531Contig1;comp144900_c0_seq1;comp148147_c0_seq1;CL28901Contig1;CL11186Contig1;comp73724_c0_seq5	7	0.00107875
ko00604,Glycosphingolipid biosynthesis - ganglio series	Metabolism/Glycan biosynthesis and metabolism	CL13637Contig1;CL1Contig7997;CL30048Contig1;CL38675Contig1;comp62714_c0_seq1;comp80583_c0_seq1;CL21340Contig1	7	0.00107875
ko04742,Taste transduction	Organismal Systems/Sensory system	CL1543Contig1;comp2374_c0_seq1;comp72931_c0_seq1;comp15686_c0_seq1;comp23901_c0_seq1;CL6508Contig1	6	0.000924642
ko05033,Nicotine addiction	Human Diseases/Substance dependence	CL1Contig9499;comp74540_c0_seq4;comp81969_c0_seq5;CL18621Contig1;CL11117Contig1;CL9428Contig1	6	0.000924642
ko00966,Glucosinolate biosynthesis	Metabolism/Biosynthesis of other secondary metabolites	comp43347_c0_seq1;comp59130_c0_seq1;CL1085Contig2;CL1Contig5612;CL1889Contig1	5	0.000770535
ko00623,Toluene degradation	Metabolism/Xenobiotics biodegradation and metabolism	comp94168_c0_seq8;CL24620Contig1;CL25026Contig1;CL8481Contig1;CL16131Contig1	5	0.000770535
ko00965,Betalain biosynthesis	Metabolism/Biosynthesis of other secondary metabolites	CL1Contig4671;CL6578Contig1;CL8796Contig1;comp40293_c0_seq1;CL23216Contig1	5	0.000770535
ko03450,Non-homologous end-joining	Genetic Information Processing/Replication and repair	CL22820Contig1;CL29990Contig1;CL24438Contig1;CL1Contig8555;comp60908_c0_seq2	5	0.000770535
ko00540,Lipopolysaccharide biosynthesis	Metabolism/Glycan biosynthesis and metabolism	CL29079Contig1;CL1Contig9185;CL17019Contig1;CL29271Contig1;CL27182Contig1	5	0.000770535
ko00364,Fluorobenzoate degradation	Metabolism/Xenobiotics biodegradation and metabolism	comp94168_c0_seq8;CL24620Contig1;CL25026Contig1;CL8481Contig1;CL16131Contig1	5	0.000770535
ko05340,Primary immunodeficiency	Human Diseases/Immune diseases	comp97970_c0_seq28;CL14794Contig1;comp79075_c0_seq1;comp79128_c0_seq2	4	0.000616428
ko00351,1,1,1-Trichloro-2,2-bis(4-chlorophenyl)ethane (DDT) degradation	Metabolism/Xenobiotics biodegradation and metabolism	CL1Contig8204;comp18760_c0_seq1;CL9282Contig1;comp114518_c0_seq1	4	0.000616428
ko00534,Glycosaminoglycan biosynthesis - heparan sulfate / heparin	Metabolism/Glycan biosynthesis and metabolism	CL1Contig7520;CL9510Contig1;CL29874Contig1;CL28882Contig1	4	0.000616428
ko00942,Anthocyanin biosynthesis	Metabolism/Biosynthesis of other secondary metabolites	CL30602Contig1;CL4092Contig2;comp97646_c1_seq7;CL32012Contig1	4	0.000616428
ko00281,Geraniol degradation	Metabolism/Metabolism of terpenoids and polyketides	CL1Contig5550;CL1Contig8081;CL38732Contig1;CL27476Contig1	4	0.000616428
ko00232,Caffeine metabolism	Metabolism/Biosynthesis of other secondary metabolites	CL1Contig5439;comp19037_c0_seq1;comp19229_c0_seq1;CL29331Contig1	4	0.000616428
ko00471,D-Glutamine and D-glutamate metabolism	Metabolism/Metabolism of other amino acids	comp80848_c0_seq2;CL30531Contig1;comp144900_c0_seq1;comp148147_c0_seq1	4	0.000616428
ko04977,Vitamin digestion and absorption	Organismal Systems/Digestive system	CL18405Contig1;CL7864Contig1;CL1446Contig1	3	0.000462321
ko00140,Steroid hormone biosynthesis	Metabolism/Lipid metabolism	CL17971Contig1;CL28253Contig1;CL27091Contig1	3	0.000462321
ko00401,Novobiocin biosynthesis	Metabolism/Biosynthesis of other secondary metabolites	CL29929Contig1;CL36946Contig1	2	0.000308214
ko00532,Glycosaminoglycan biosynthesis - chondroitin sulfate / dermatan sulfate	Metabolism/Glycan biosynthesis and metabolism	CL1Contig7520;CL9510Contig1	2	0.000308214
ko00523,Polyketide sugar unit biosynthesis	Metabolism/Metabolism of terpenoids and polyketides	CL17561Contig1;CL29382Contig1	2	0.000308214
ko00550,Peptidoglycan biosynthesis	Metabolism/Glycan biosynthesis and metabolism	CL34641Contig1;CL29907Contig1	2	0.000308214
ko04630,Jak-STAT signaling pathway	Environmental Information Processing/Signal transduction	comp97735_c0_seq4;CL1Contig9086	2	0.000308214
ko04911,Insulin secretion	Organismal Systems/Endocrine system	CL28608Contig1	1	0.000154107
ko04614,Renin-angiotensin system	Organismal Systems/Endocrine system	comp98070_c0_seq10	1	0.000154107
ko04080,Neuroactive ligand-receptor interaction	Environmental Information Processing/Signaling molecules and interaction	CL33573Contig1	1	0.000154107
ko00943,Isoflavonoid biosynthesis	Metabolism/Biosynthesis of other secondary metabolites	CL30585Contig1	1	0.000154107
ko04913,Ovarian Steroidogenesis	Organismal Systems/Endocrine system	CL17971Contig1	1	0.000154107
ko01055,Biosynthesis of vancomycin group antibiotics	Metabolism/Metabolism of terpenoids and polyketides	CL17561Contig1	1	0.000154107
