# Supplementary material for: De Novo Transcriptome Analysis of Warburgia ugandensis to Identify Genes Involved in Terpenoids and Unsaturated Fatty Acids Biosynthesis
Source: PLoS One. 2015 Aug 25;10(8):e0135724. doi: 10.1371/journal.pone.0135724 (PMC4549110; doi:10.1371/journal.pone.0135724)
Supplement: S2 Table — (XLSX) [file pone.0135724.s006.xlsx]

## Sheet: Terpenoid backbone biosynthesis
	Terpenoid backbone biosynthesis	Enzyme name	Unigene id	length	NR-id and Des	NR-e-value	swiss-id	swiss-e-value	swiss-Des	KOG-id	KOG-e-value	KOG-Des	kegg-id	kegg-term	kegg_hits_numbers	GO-id	GO-term
		Acetyl-CoA acetyltransferase (ACCT)	CL1Contig8744	1780	gi|164604962|dbj|BAF98277.1|acetyl-CoA C-acetyltransferase [Hevea brasiliensis]	3.81e-178	sp|Q8S4Y1|THIC1_ARATH	0	Acetyl-CoA acetyltransferase, cytosolic 1 OS=Arabidopsis thaliana GN=AAT1 PE=2 SV=1	KOG1390	0	Acetyl-CoA acetyltransferase	ko00071;ko00072;ko00280;ko00310;ko00362;ko00380;ko00620;ko00630;ko00640;ko00650;ko00720;ko00900;ko01200;ko01212;ko02020	Fatty acid degradation |Synthesis and degradation of ketone bodies |Valine, leucine and isoleucine degradation |Lysine degradation |Benzoate degradation |Tryptophan metabolism |Pyruvate metabolism |Glyoxylate and dicarboxylate metabolism |Propanoate metabolism |Butanoate metabolism |Carbon fixation pathways in prokaryotes |Terpenoid backbone biosynthesis |Carbon metabolism |Fatty acid metabolism …	15	GO:0016132;GO:0006085;GO:0005829;GO:0003985;GO:0005777;GO:0009860;GO:0009846;GO:0019745;GO:0005886;GO:0009793;GO:0016126	brassinosteroid biosynthetic process|acetyl-CoA biosynthetic process|cytosol|acetyl-CoA C-acetyltransferase activity|peroxisome|pollen tube growth|pollen germination|pentacyclic triterpenoid biosynthetic process|plasma membrane|embryo development ending in seed dormancy|sterol biosynthetic process
			CL31287Contig1	492	gi|512202379|gb|EPE31207.1|Thiolase-like protein [Glarea lozoyensis ATCC 20868]	3.44e-57	sp|Q6L8K7|THIL_YARLI	4e-45	Acetyl-CoA acetyltransferase OS=Yarrowia lipolytica (strain CLIB 122 / E 150) GN=PAT1 PE=3 SV=1	KOG1390	8e-41	Acetyl-CoA acetyltransferase	ko00071;ko00072;ko00280;ko00310;ko00362;ko00380;ko00620;ko00630;ko00640;ko00650;ko00720;ko00900;ko01200;ko01212;ko02020	Fatty acid degradation |Synthesis and degradation of ketone bodies |Valine, leucine and isoleucine degradation |Lysine degradation |Benzoate degradation |Tryptophan metabolism |Pyruvate metabolism |Glyoxylate and dicarboxylate metabolism |Propanoate metabolism |Butanoate metabolism |Carbon fixation pathways in prokaryotes |Terpenoid backbone biosynthesis |Carbon metabolism |Fatty acid metabolism …	15	GO:0003985;GO:0008152	acetyl-CoA C-acetyltransferase activity|metabolic process
			CL3433Contig1	1381	gi|358056326|dbj|GAA97693.1|hypothetical protein E5Q_04371 [Mixia osmundae IAM 14324]	2.65e-125	sp|Q6AZA0|THIL_DANRE	4e-130	Acetyl-CoA acetyltransferase, mitochondrial OS=Danio rerio GN=acat1 PE=2 SV=1	KOG1390	7e-128	Acetyl-CoA acetyltransferase	ko00071;ko00072;ko00280;ko00310;ko00362;ko00380;ko00620;ko00630;ko00640;ko00650;ko00720;ko00900;ko01200;ko01212;ko02020	Fatty acid degradation |Synthesis and degradation of ketone bodies |Valine, leucine and isoleucine degradation |Lysine degradation |Benzoate degradation |Tryptophan metabolism |Pyruvate metabolism |Glyoxylate and dicarboxylate metabolism |Propanoate metabolism |Butanoate metabolism |Carbon fixation pathways in prokaryotes |Terpenoid backbone biosynthesis |Carbon metabolism |Fatty acid metabolism …	15	GO:0016747;GO:0008152	transferase activity, transferring acyl groups other than amino-acyl groups|metabolic process
			CL4911Contig2	1103	gi|449298939|gb|EMC94953.1|hypothetical protein BAUCODRAFT_34953 [Baudoinia compniacensis UAMH 10762]	1.25e-161	sp|Q12598|THIA_CANTR	2e-149	Acetyl-CoA acetyltransferase IA OS=Candida tropicalis GN=PACTA PE=1 SV=3	KOG1390	4e-147	Acetyl-CoA acetyltransferase	ko00071;ko00072;ko00280;ko00310;ko00362;ko00380;ko00620;ko00630;ko00640;ko00650;ko00720;ko00900;ko01200;ko01212;ko02020	Fatty acid degradation |Synthesis and degradation of ketone bodies |Valine, leucine and isoleucine degradation |Lysine degradation |Benzoate degradation |Tryptophan metabolism |Pyruvate metabolism |Glyoxylate and dicarboxylate metabolism |Propanoate metabolism |Butanoate metabolism |Carbon fixation pathways in prokaryotes |Terpenoid backbone biosynthesis |Carbon metabolism |Fatty acid metabolism …	15	GO:0003985;GO:0006696	acetyl-CoA C-acetyltransferase activity|ergosterol biosynthetic process
			comp160589_c0_seq1	371	gi|452842258|gb|EME44194.1|hypothetical protein DOTSEDRAFT_71872 [Dothistroma septosporum NZE10]	2.2e-53	sp|Q9UQW6|THIL_SCHPO	4e-46	Acetyl-CoA acetyltransferase OS=Schizosaccharomyces pombe (strain 972 / ATCC 24843) GN=erg10 PE=2 SV=1	KOG1390	9e-47	Acetyl-CoA acetyltransferase	ko00071;ko00072;ko00280;ko00310;ko00362;ko00380;ko00620;ko00630;ko00640;ko00650;ko00720;ko00900;ko01200;ko01212;ko02020	Fatty acid degradation |Synthesis and degradation of ketone bodies |Valine, leucine and isoleucine degradation |Lysine degradation |Benzoate degradation |Tryptophan metabolism |Pyruvate metabolism |Glyoxylate and dicarboxylate metabolism |Propanoate metabolism |Butanoate metabolism |Carbon fixation pathways in prokaryotes |Terpenoid backbone biosynthesis |Carbon metabolism |Fatty acid metabolism …	15	GO:0003985;GO:0006696	acetyl-CoA C-acetyltransferase activity|ergosterol biosynthetic process
			comp53290_c0_seq1	350	gi|452842258|gb|EME44194.1|hypothetical protein DOTSEDRAFT_71872 [Dothistroma septosporum NZE10]	4.85e-40	sp|Q9FIK7|THIC2_ARATH	2e-38	Probable acetyl-CoA acetyltransferase, cytosolic 2 OS=Arabidopsis thaliana GN=At5g47720 PE=2 SV=1	KOG1390	5e-39	Acetyl-CoA acetyltransferase	ko00071;ko00072;ko00280;ko00310;ko00362;ko00380;ko00620;ko00630;ko00640;ko00650;ko00720;ko00900;ko01200;ko01212;ko02020	Fatty acid degradation |Synthesis and degradation of ketone bodies |Valine, leucine and isoleucine degradation |Lysine degradation |Benzoate degradation |Tryptophan metabolism |Pyruvate metabolism |Glyoxylate and dicarboxylate metabolism |Propanoate metabolism |Butanoate metabolism |Carbon fixation pathways in prokaryotes |Terpenoid backbone biosynthesis |Carbon metabolism |Fatty acid metabolism …	15	GO:0003985;GO:0006696	acetyl-CoA C-acetyltransferase activity|ergosterol biosynthetic process
		Hydroxymethylglutaryl-CoA synthase (HMGS)	CL30588Contig1	1911	gi|378587536|gb|AFC34137.1|3-hydroxy-3-methylglutaryl-CoA synthase [Camellia sinensis]	0	sp|P54873|HMCS_ARATH	0	Hydroxymethylglutaryl-CoA synthase OS=Arabidopsis thaliana GN=HMGS PE=1 SV=2	KOG1393	0	Hydroxymethylglutaryl-CoA synthase	ko00072;ko00280;ko00650;ko00900	Synthesis and degradation of ketone bodies |Valine, leucine and isoleucine degradation |Butanoate metabolism |Terpenoid backbone biosynthesis	4	GO:0008299;GO:0004421	isoprenoid biosynthetic process|hydroxymethylglutaryl-CoA synthase activity
	Mevalonate pathway		CL37185Contig1	771	gi|358054345|dbj|GAA99271.1|hypothetical protein E5Q_05965 [Mixia osmundae IAM 14324]	1.47e-44	sp|P54839|HMCS_YEAST	5e-28	Hydroxymethylglutaryl-CoA synthase OS=Saccharomyces cerevisiae (strain ATCC 204508 / S288c) GN=ERG13 PE=1 SV=1	KOG1393	1e-28	Hydroxymethylglutaryl-CoA synthase	ko00072;ko00280;ko00650;ko00900	Synthesis and degradation of ketone bodies |Valine, leucine and isoleucine degradation |Butanoate metabolism |Terpenoid backbone biosynthesis	4	GO:0004816;GO:0006421;GO:0003676;GO:0006696;GO:0005524;GO:0004421;GO:0005737;GO:0008299	asparagine-tRNA ligase activity|asparaginyl-tRNA aminoacylation|nucleic acid binding|ergosterol biosynthetic process|ATP binding|hydroxymethylglutaryl-CoA synthase activity|cytoplasm|isoprenoid biosynthetic process
			CL3891Contig1	1216	gi|452977115|gb|EME76888.1|hypothetical protein MYCFIDRAFT_60568 [Pseudocercospora fijiensis CIRAD86]	0	sp|P54839|HMCS_YEAST	3e-158	Hydroxymethylglutaryl-CoA synthase OS=Saccharomyces cerevisiae (strain ATCC 204508 / S288c) GN=ERG13 PE=1 SV=1	KOG1393	7e-159	Hydroxymethylglutaryl-CoA synthase	ko00072;ko00280;ko00650;ko00900	Synthesis and degradation of ketone bodies |Valine, leucine and isoleucine degradation |Butanoate metabolism |Terpenoid backbone biosynthesis	4	GO:0004421;GO:0008299;GO:0006696	hydroxymethylglutaryl-CoA synthase activity|isoprenoid biosynthetic process|ergosterol biosynthetic process
			CL4730Contig2	717	gi|387604155|gb|AFJ93088.1|3-hydroxy-3-methyl-glutaryl-CoA synthase, partial [Bacopa monnieri]	2.39e-11	sp|P54873|HMCS_ARATH	1e-08	Hydroxymethylglutaryl-CoA synthase OS=Arabidopsis thaliana GN=HMGS PE=1 SV=2	KOG1393	3e-09	Hydroxymethylglutaryl-CoA synthase	ko00072;ko00280;ko00650;ko00900	Synthesis and degradation of ketone bodies |Valine, leucine and isoleucine degradation |Butanoate metabolism |Terpenoid backbone biosynthesis	4	GO:0008299;GO:0004421	isoprenoid biosynthetic process|hydroxymethylglutaryl-CoA synthase activity
			comp65139_c0_seq1	741	gi|453082995|gb|EMF11041.1|hydroxymethylglutaryl-CoA synthase [Sphaerulina musiva SO2202]	1.73e-92	sp|P54839|HMCS_YEAST	7e-93	Hydroxymethylglutaryl-CoA synthase OS=Saccharomyces cerevisiae (strain ATCC 204508 / S288c) GN=ERG13 PE=1 SV=1	KOG1393	2e-93	Hydroxymethylglutaryl-CoA synthase	ko00072;ko00280;ko00650;ko00900	Synthesis and degradation of ketone bodies |Valine, leucine and isoleucine degradation |Butanoate metabolism |Terpenoid backbone biosynthesis	4	GO:0004421;GO:0008299;GO:0006696	hydroxymethylglutaryl-CoA synthase activity|isoprenoid biosynthetic process|ergosterol biosynthetic process
			comp70266_c0_seq1	569	gi|452977115|gb|EME76888.1|hypothetical protein MYCFIDRAFT_60568 [Pseudocercospora fijiensis CIRAD86]	9.71e-84	sp|P54874|HMCS_SCHPO	3e-55	Hydroxymethylglutaryl-CoA synthase OS=Schizosaccharomyces pombe (strain 972 / ATCC 24843) GN=hcs1 PE=1 SV=1	KOG1393	7e-56	Hydroxymethylglutaryl-CoA synthase	ko00072;ko00280;ko00650;ko00900	Synthesis and degradation of ketone bodies |Valine, leucine and isoleucine degradation |Butanoate metabolism |Terpenoid backbone biosynthesis	4	GO:0004421;GO:0008299;GO:0006696	hydroxymethylglutaryl-CoA synthase activity|isoprenoid biosynthetic process|ergosterol biosynthetic process
		Hydroxymethylglutaryl-CoA reductase (HMGR)	CL1Contig4668	497	gi|557537576|gb|ESR48694.1|hypothetical protein CICLE_v10000761mg [Citrus clementina]	1.1e-34	sp|P29058|HMDH2_HEVBR	1e-41	3-hydroxy-3-methylglutaryl-coenzyme A reductase 2 (Fragment) OS=Hevea brasiliensis GN=HMGR2 PE=2 SV=1	KOG2480	2e-39	3-hydroxy-3-methylglutaryl-CoA (HMG-CoA) reductase	ko00900;ko04152;ko04976	Terpenoid backbone biosynthesis |AMPK signaling pathway |Bile secretion	3	GO:0015936;GO:0016021;GO:0055114;GO:0031966;GO:0004420;GO:0050661;GO:0005789;GO:0042170;GO:0008299	coenzyme A metabolic process|integral component of membrane|oxidation-reduction process|mitochondrial membrane|hydroxymethylglutaryl-CoA reductase (NADPH) activity|NADP binding|endoplasmic reticulum membrane|plastid membrane|isoprenoid biosynthetic process
			CL1Contig6311	852	gi|68161153|gb|AAY87014.1|3-hydroxy-methylglutaryl coenzyme A reductase [Magnolia chapensis]	1.15e-67	sp|P29057|HMDH1_HEVBR	6e-80	3-hydroxy-3-methylglutaryl-coenzyme A reductase 1 OS=Hevea brasiliensis GN=HMGR1 PE=2 SV=1	KOG2480	4e-78	3-hydroxy-3-methylglutaryl-CoA (HMG-CoA) reductase	ko00900;ko04152;ko04976	Terpenoid backbone biosynthesis |AMPK signaling pathway |Bile secretion	3	GO:0015936;GO:0016021;GO:0055114;GO:0031966;GO:0004420;GO:0050661;GO:0005789;GO:0042170;GO:0008299	coenzyme A metabolic process|integral component of membrane|oxidation-reduction process|mitochondrial membrane|hydroxymethylglutaryl-CoA reductase (NADPH) activity|NADP binding|endoplasmic reticulum membrane|plastid membrane|isoprenoid biosynthetic process
			CL1Contig6936	661	gi|257781218|gb|ACV65036.1|3-hydroxy-3-methylglutaryl coenzyme A reductase [Panax quinquefolius]	1.07e-110	sp|P29057|HMDH1_HEVBR	5e-135	3-hydroxy-3-methylglutaryl-coenzyme A reductase 1 OS=Hevea brasiliensis GN=HMGR1 PE=2 SV=1	KOG2480	7e-128	3-hydroxy-3-methylglutaryl-CoA (HMG-CoA) reductase	ko00900;ko04152;ko04976	Terpenoid backbone biosynthesis |AMPK signaling pathway |Bile secretion	3	GO:0050661;GO:0008299;GO:0016021;GO:0015936;GO:0004420;GO:0055114	NADP binding|isoprenoid biosynthetic process|integral component of membrane|coenzyme A metabolic process|hydroxymethylglutaryl-CoA reductase (NADPH) activity|oxidation-reduction process
			CL28063Contig1	4472	gi|68161153|gb|AAY87014.1|3-hydroxy-methylglutaryl coenzyme A reductase [Magnolia chapensis]	4.98e-101	sp|P48020|HMDH1_SOLTU	8e-106	3-hydroxy-3-methylglutaryl-coenzyme A reductase 1 OS=Solanum tuberosum GN=HMG1 PE=2 SV=1	KOG2480	5e-104	3-hydroxy-3-methylglutaryl-CoA (HMG-CoA) reductase	ko00900;ko04152;ko04976	Terpenoid backbone biosynthesis |AMPK signaling pathway |Bile secretion	3	GO:0050661;GO:0008299;GO:0016021;GO:0015936;GO:0004420;GO:0055114	NADP binding|isoprenoid biosynthetic process|integral component of membrane|coenzyme A metabolic process|hydroxymethylglutaryl-CoA reductase (NADPH) activity|oxidation-reduction process
		Mevalonate diphosphate decarboxylase (MVD)	CL18756Contig1	1904	gi|313507398|gb|ADR65113.1|mevalonate 5-diphosphate decarboxylase [Catharanthus roseus]	0	sp|Q99JF5|MVD1_MOUSE	3e-107	Diphosphomevalonate decarboxylase OS=Mus musculus GN=Mvd PE=1 SV=2	KOG2833	0	Mevalonate pyrophosphate decarboxylase	ko00900	Terpenoid backbone biosynthesis	1	GO:0004163;GO:0008299;GO:0005524	diphosphomevalonate decarboxylase activity|isoprenoid biosynthetic process|ATP binding
		1-deoxy-D-xylulose-5-phosphate synthase (DXS)	CL1Contig3528	3263	gi|564131892|gb|AHB79076.1|1-deoxy-D-xylulose-5-phosphate synthase [Houttuynia cordata]	0	sp|Q6YU51|DXS2_ORYSJ	0	Probable 1-deoxy-D-xylulose-5-phosphate synthase 2, chloroplastic OS=Oryza sativa subsp. japonica GN=Os07g0190000 PE=2 SV=1	KOG0523	0	Transketolase	ko00730;ko00900	Thiamine metabolism |Terpenoid backbone biosynthesis	4	GO:0008661;GO:0016114	1-deoxy-D-xylulose-5-phosphate synthase activity|terpenoid biosynthetic process
			CL36579Contig1	636	gi|508714462|gb|EOY06359.1|Deoxyxylulose-5-phosphate synthase isoform 2 [Theobroma cacao]	1.12e-13	sp|O78328|DXS_CAPAN	7e-09	Probable 1-deoxy-D-xylulose-5-phosphate synthase, chloroplastic OS=Capsicum annuum GN=TKT2 PE=2 SV=1	KOG0523	7e-07	Transketolase	ko00730;ko00900	Thiamine metabolism |Terpenoid backbone biosynthesis	2	GO:0008661;GO:0016114	1-deoxy-D-xylulose-5-phosphate synthase activity|terpenoid biosynthetic process
			CL3659Contig1	1766	gi|359476100|ref|XP_002282428.2|PREDICTED: probable 1-deoxy-D-xylulose-5-phosphate synthase, chloroplastic-like [Vitis vinifera] >gi|296081990|emb|CBI20995.3| unnamed protein product [Vitis vinifera]	4.03e-180	sp|O78328|DXS_CAPAN	0	Probable 1-deoxy-D-xylulose-5-phosphate synthase, chloroplastic OS=Capsicum annuum GN=TKT2 PE=2 SV=1	KOG0523	0	Transketolase	ko00730;ko00900	Thiamine metabolism |Terpenoid backbone biosynthesis	2	GO:0008661;GO:0016114;GO:0005739	1-deoxy-D-xylulose-5-phosphate synthase activity|terpenoid biosynthetic process|mitochondrion
			CL3659Contig2	1122	gi|255546609|ref|XP_002514364.1|1-deoxyxylulose-5-phosphate synthase, putative [Ricinus communis] >gi|223546820|gb|EEF48318.1| 1-deoxyxylulose-5-phosphate synthase, putative [Ricinus communis]	2.76e-63	sp|O78328|DXS_CAPAN	3e-73	Probable 1-deoxy-D-xylulose-5-phosphate synthase, chloroplastic OS=Capsicum annuum GN=TKT2 PE=2 SV=1	KOG0523	1e-76	Transketolase	ko00730;ko00900	Thiamine metabolism |Terpenoid backbone biosynthesis	2	GO:0008661;GO:0016114;GO:0005739	1-deoxy-D-xylulose-5-phosphate synthase activity|terpenoid biosynthetic process|mitochondrion
			CL4008Contig2	3129	gi|550328899|gb|ERP55880.1|hypothetical protein POPTR_0010s01910g [Populus trichocarpa]	1.57e-175	sp|O78328|DXS_CAPAN	0	Probable 1-deoxy-D-xylulose-5-phosphate synthase, chloroplastic OS=Capsicum annuum GN=TKT2 PE=2 SV=1	KOG0523	0	Transketolase	ko00730;ko00900	Thiamine metabolism |Terpenoid backbone biosynthesis	2	GO:0046872;GO:0015995;GO:0016114;GO:0009228;GO:0008661;GO:0009507;GO:0052865	metal ion binding|chlorophyll biosynthetic process|terpenoid biosynthetic process|thiamine biosynthetic process|1-deoxy-D-xylulose-5-phosphate synthase activity|chloroplast|1-deoxy-D-xylulose 5-phosphate biosynthetic process
	MEP pathway		comp135760_c0_seq1	336	gi|117553508|gb|ABK35283.1|deoxyxylulose-5-phosphate synthase [Adonis aestivalis var. palaestina]	3.4e-46	sp|Q6YU51|DXS2_ORYSJ	5e-49	Probable 1-deoxy-D-xylulose-5-phosphate synthase 2, chloroplastic OS=Oryza sativa subsp. japonica GN=Os07g0190000 PE=2 SV=1	KOG0523	1e-44	Transketolase	ko00730;ko00900	Thiamine metabolism |Terpenoid backbone biosynthesis	2	GO:0008661;GO:0016114;GO:0009536	1-deoxy-D-xylulose-5-phosphate synthase activity|terpenoid biosynthetic process|plastid
		2-C-methyl-D-erythritol 4-phosphate cytidylyltransferase (MCT)	CL23834Contig1	1318	gi|164604992|dbj|BAF98292.1|2-C-methyl-D-erythritol 4-phosphate cytidylyltransferase [Hevea brasiliensis]	6.32e-105	sp|Q5N8G1|ISPD_ORYSJ	5e-116	2-C-methyl-D-erythritol 4-phosphate cytidylyltransferase, chloroplastic OS=Oryza sativa subsp. japonica GN=ISPD PE=2 SV=1				ko00900	Terpenoid backbone biosynthesis	1	GO:0009072;GO:0000096;GO:0016117;GO:0006636;GO:0016023;GO:0044272;GO:0006766;GO:0006546;GO:0019748;GO:0009106;GO:0015995;GO:0009108;GO:0019288;GO:0019216;GO:0008652;GO:0009570;GO:0050518;GO:0009695;GO:0009416;GO:0006733;GO:0031408;GO:0009117	aromatic amino acid family metabolic process|sulfur amino acid metabolic process|carotenoid biosynthetic process|unsaturated fatty acid biosynthetic process|cytoplasmic membrane-bounded vesicle|sulfur compound biosynthetic process|vitamin metabolic process|glycine catabolic process|secondary metabolic process|lipoate metabolic process|chlorophyll biosynthetic process|coenzyme biosynthetic process…
		2-C-methyl-D-erythritol 2,4-cyclodiphosphate synthase (MECPS)	CL20003Contig1	427	gi|40849973|gb|AAR95701.1|putative 2C-methyl-D-erythritol 2,4-cyclodiphosphate synthase [Ginkgo biloba]	7.79e-14	sp|Q9CAK8|ISPF_ARATH	7e-19	2-C-methyl-D-erythritol 2,4-cyclodiphosphate synthase, chloroplastic OS=Arabidopsis thaliana GN=ISPF PE=1 SV=1				ko00900	Terpenoid backbone biosynthesis	1	GO:0010155;GO:0045893;GO:0006098;GO:0010218;GO:0016117;GO:0006655;GO:0006636;GO:0006744;GO:0010114;GO:0009744;GO:0015995;GO:0019288;GO:0009965;GO:0009570;GO:0008685;GO:0009637;GO:0009644;GO:0030154;GO:0019344;GO:0009073;GO:0006364;GO:0010027;GO:0005739	regulation of proton transport|positive regulation of transcription, DNA-templated|pentose-phosphate shunt|response to far red light|carotenoid biosynthetic process|phosphatidylglycerol biosynthetic process|unsaturated fatty acid biosynthetic process|ubiquinone biosynthetic process|response to red light|response to sucrose|chlorophyll biosynthetic process|isopentenyl diphosphate biosynthetic proc…
			CL23436Contig1	1011	gi|157849592|gb|ABV89583.1|plastid 2C-methyl-D-erythritol 2,4-cyclodiphosphate synthase [Rauvolfia verticillata]	2.65e-83	sp|Q9M4W3|ISPF_CATRO	4e-102	2-C-methyl-D-erythritol 2,4-cyclodiphosphate synthase, chloroplastic OS=Catharanthus roseus GN=ISPF PE=2 SV=1				ko00900	Terpenoid backbone biosynthesis	1	GO:0008685;GO:0016117;GO:0015995;GO:0009570;GO:0005739	2-C-methyl-D-erythritol 2,4-cyclodiphosphate synthase activity|carotenoid biosynthetic process|chlorophyll biosynthetic process|chloroplast stroma|mitochondrion
		(E)-4-hydroxy-3-methylbut-2-enyl-diphosphate synthase (HDS)	CL27197Contig1	2871	gi|164605000|dbj|BAF98296.1|4-hydroxy-3-methylbut-2-en-1-yl diphosphate synthase [Hevea brasiliensis]	0	sp|F4K0E8|ISPG_ARATH	0	4-hydroxy-3-methylbut-2-en-1-yl diphosphate synthase, chloroplastic OS=Arabidopsis thaliana GN=ISPG PE=1 SV=1				ko00900	Terpenoid backbone biosynthesis	1	GO:0044272;GO:0009108;GO:0009744;GO:0008652;GO:0009695;GO:0009697;GO:0005506;GO:0019760;GO:0016117;GO:0010114;GO:0010155;GO:0010363;GO:0010200;GO:0031348;GO:0009072;GO:0009570;GO:0050832;GO:0031408;GO:0006098;GO:0009867;GO:0010304;GO:0019684;GO:0019288;GO:0009941;GO:0009644;GO:0009595;GO:0042742;GO:0006612;GO:0019252;GO:0006636;GO:0046429;GO:0010310;GO:0010218;GO:0009637;GO:0009657;GO:0009862;GO:…	sulfur compound biosynthetic process|coenzyme biosynthetic process|response to sucrose|cellular amino acid biosynthetic process|jasmonic acid biosynthetic process|salicylic acid biosynthetic process|iron ion binding|glucosinolate metabolic process|carotenoid biosynthetic process|response to red light|regulation of proton transport|regulation of plant-type hypersensitive response|response to chiti…
		4-hydroxy-3-methylbut-2-enyl diphosphate reductase (HDR)	CL29866Contig1	1969	gi|164605002|dbj|BAF98297.1|4-hydroxy-3-methylbut-2-enyl diphosphate reductase [Hevea brasiliensis]	0	sp|Q6AVG6|ISPH_ORYSJ	0	4-hydroxy-3-methylbut-2-enyl diphosphate reductase, chloroplastic OS=Oryza sativa subsp. japonica GN=ISPH PE=2 SV=1				ko00900	Terpenoid backbone biosynthesis	1	GO:0051745;GO:0046429;GO:0009570;GO:0019288;GO:0046677;GO:0055114	4-hydroxy-3-methylbut-2-en-1-yl diphosphate reductase activity|4-hydroxy-3-methylbut-2-en-1-yl diphosphate synthase activity|chloroplast stroma|isopentenyl diphosphate biosynthetic process, methylerythritol 4-phosphate pathway|response to antibiotic|oxidation-reduction process
	Other related enzymes	Isopentenyl-diphosphate delta-isomerase (IDI)	comp88315_c1_seq1	1434	gi|478621927|gb|AGJ03660.1|putative isopentenyl pyrophosphate isomerase [Eucommia ulmoides]	4.05e-116	sp|O48964|IDI1_CAMAC	3e-145	Isopentenyl-diphosphate Delta-isomerase I OS=Camptotheca acuminata GN=IPI1 PE=2 SV=1	KOG0142	2e-139	Isopentenyl pyrophosphate:dimethylallyl pyrophosphate isomerase	ko00900	Terpenoid backbone biosynthesis	1	GO:0046872;GO:0050992;GO:0008299;GO:0015995;GO:0016787;GO:0015979;GO:0004452	metal ion binding|dimethylallyl diphosphate biosynthetic process|isoprenoid biosynthetic process|chlorophyll biosynthetic process|hydrolase activity|photosynthesis|isopentenyl-diphosphate delta-isomerase activity
			comp88799_c0_seq1	1840	gi|478621927|gb|AGJ03660.1|putative isopentenyl pyrophosphate isomerase [Eucommia ulmoides]	1.94e-116	sp|O48964|IDI1_CAMAC	7e-145	Isopentenyl-diphosphate Delta-isomerase I OS=Camptotheca acuminata GN=IPI1 PE=2 SV=1	KOG0142	9e-139	Isopentenyl pyrophosphate:dimethylallyl pyrophosphate isomerase	ko00900	Terpenoid backbone biosynthesis	1	GO:0046872;GO:0050992;GO:0008299;GO:0015995;GO:0016787;GO:0015979;GO:0004452	metal ion binding|dimethylallyl diphosphate biosynthetic process|isoprenoid biosynthetic process|chlorophyll biosynthetic process|hydrolase activity|photosynthesis|isopentenyl-diphosphate delta-isomerase activity
		Geranyl diphosphate synthase (GPPS)	CL8114Contig1	492	gi|527184620|gb|EPS58436.1|geranyl pyrophosphate synthase [Genlisea aurea]	4.87e-11	sp|Q653T6|SPS1_ORYSJ	1e-11	Solanesyl-diphosphate synthase 1, mitochondrial OS=Oryza sativa subsp. japonica GN=SPS1 PE=1 SV=1	KOG0776	3e-12	Geranylgeranyl pyrophosphate synthase/Polyprenyl synthetase	ko00900	Terpenoid backbone biosynthesis	1
			comp94748_c1_seq6	2594	gi|557551600|gb|ESR62229.1|hypothetical protein CICLE_v10015336mg [Citrus clementina]	9.93e-80	sp|Q653T6|SPS1_ORYSJ	2e-130	Solanesyl-diphosphate synthase 1, mitochondrial OS=Oryza sativa subsp. japonica GN=SPS1 PE=1 SV=1	KOG0776	5e-98	Geranylgeranyl pyrophosphate synthase/Polyprenyl synthetase	ko00900	Terpenoid backbone biosynthesis	1	GO:0009790;GO:0008299;GO:0006744;GO:0000010;GO:0004161;GO:0009507;GO:0050347	embryo development|isoprenoid biosynthetic process|ubiquinone biosynthetic process|trans-hexaprenyltranstransferase activity|dimethylallyltranstransferase activity|chloroplast|trans-octaprenyltranstransferase activity
			comp94748_c2_seq29	3636	gi|548838867|gb|ERM99202.1|hypothetical protein AMTR_s00092p00100450 [Amborella trichopoda]	5.21e-85	sp|Q653T6|SPS1_ORYSJ	8e-104	Solanesyl-diphosphate synthase 1, mitochondrial OS=Oryza sativa subsp. japonica GN=SPS1 PE=1 SV=1	KOG0776	5e-72	Geranylgeranyl pyrophosphate synthase/Polyprenyl synthetase	ko00900	Terpenoid backbone biosynthesis	1	GO:0009790;GO:0008299;GO:0006744;GO:0000010;GO:0004161;GO:0009507;GO:0050347	embryo development|isoprenoid biosynthetic process|ubiquinone biosynthetic process|trans-hexaprenyltranstransferase activity|dimethylallyltranstransferase activity|chloroplast|trans-octaprenyltranstransferase activity
		Farnesyl diphosphate synthase (FPPS)	CL28856Contig1	1339	gi|241994864|gb|ACS74708.1|farnesyl pyrophosphate synthase [Magnolia chapensis]	7.27e-165	sp|P49351|FPPS1_LUPAL	0	Farnesyl pyrophosphate synthase 1 OS=Lupinus albus GN=FPS1 PE=1 SV=1	KOG0711	0	Polyprenyl synthetase	ko00900;ko05164;ko05166	Terpenoid backbone biosynthesis |Influenza A |HTLV-I infection	3	GO:0005737;GO:0046872;GO:0004337;GO:0033384;GO:0006695;GO:0004161;GO:0045337	cytoplasm|metal ion binding|geranyltranstransferase activity|geranyl diphosphate biosynthetic process|cholesterol biosynthetic process|dimethylallyltranstransferase activity|farnesyl diphosphate biosynthetic process
			CL24170Contig1	1134	gi|164605008|dbj|BAF98300.1|geranyl-diphosphate synthase [Hevea brasiliensis]	5.89e-45	sp|Q39108|GGR_ARATH	7e-24	Heterodimeric geranylgeranyl pyrophosphate synthase small subunit, chloroplastic OS=Arabidopsis thaliana GN=GGR PE=1 SV=2	KOG0776	2e-24	Geranylgeranyl pyrophosphate synthase/Polyprenyl synthetase	ko00900	Terpenoid backbone biosynthesis	1	GO:0008299;GO:0004311;GO:0004161	isoprenoid biosynthetic process|farnesyltranstransferase activity|dimethylallyltranstransferase activity
			CL29673Contig1	1446	gi|550331696|gb|EEE86891.2|geranylgeranyl pyrophosphate synthase family protein [Populus trichocarpa]	3.36e-110	sp|Q39108|GGR_ARATH	5e-123	Heterodimeric geranylgeranyl pyrophosphate synthase small subunit, chloroplastic OS=Arabidopsis thaliana GN=GGR PE=1 SV=2	KOG0776	1e-123	Geranylgeranyl pyrophosphate synthase/Polyprenyl synthetase	ko00900	Terpenoid backbone biosynthesis	1	GO:0006511;GO:0055114;GO:0004842;GO:0004311;GO:0016567;GO:0006486;GO:0032440;GO:0009507;GO:0008299	ubiquitin-dependent protein catabolic process|oxidation-reduction process|ubiquitin-protein transferase activity|farnesyltranstransferase activity|protein ubiquitination|protein glycosylation|2-alkenal reductase [NAD(P)] activity|chloroplast|isoprenoid biosynthetic process
			CL30007Contig1	2007	gi|157965847|gb|ABW06960.1|geranylgeranyl diphosphate synthase [Corylus avellana]	3.92e-134	sp|Q42698|GGPPS_CATRO	3e-162	Geranylgeranyl pyrophosphate synthase, chloroplastic OS=Catharanthus roseus GN=GGPS1 PE=3 SV=1	KOG0776	9e-156	Geranylgeranyl pyrophosphate synthase/Polyprenyl synthetase	ko00900	Terpenoid backbone biosynthesis	1	GO:0004337;GO:0055114;GO:0033384;GO:0051501;GO:0005739;GO:0046872;GO:0009513;GO:0016117;GO:0045337;GO:0004161;GO:0004311;GO:0032440;GO:0009507;GO:0033386;GO:0016020;GO:0005783	geranyltranstransferase activity|oxidation-reduction process|geranyl diphosphate biosynthetic process|diterpene phytoalexin metabolic process|mitochondrion|metal ion binding|etioplast|carotenoid biosynthetic process|farnesyl diphosphate biosynthetic process|dimethylallyltranstransferase activity|farnesyltranstransferase activity|2-alkenal reductase [NAD(P)] activity|chloroplast|geranylgeranyl dip…
