# Supplementary material for: De Novo Transcriptome Analysis of Warburgia ugandensis to Identify Genes Involved in Terpenoids and Unsaturated Fatty Acids Biosynthesis
Source: PLoS One. 2015 Aug 25;10(8):e0135724. doi: 10.1371/journal.pone.0135724 (PMC4549110; doi:10.1371/journal.pone.0135724)
Supplement: S3 Table — (XLSX) [file pone.0135724.s007.xlsx]

## Sheet: Sheet1
	TPS type	Unigene id	Protein Name	baseMean	baseMean_Sample_WGC024096_yepian	baseMean_Sample_WGC024096_shupi	foldChange	log2FoldChange	pval	padj	length	NR-id and Des	NR-e-value	swiss-id	swiss-e-value	swiss-Des	KOG-id	KOG-e-value	KOG-Des	kegg-id	kegg-term	kegg_hits_numbers	GO-id	GO-term
	Sesquiterpene synthase	CL29873Contig1	WuSps1	2878	3398	2358	0.693938	-0.527122	0.752327	1	1960	gi|213390006|gb|ACJ46048.1|sesquiterpene synthase [Warburgia ugandensis]	1.13e-51	sp|Q94JS8|FARS_CITJU	4e-54	(E)-beta-farnesene synthase OS=Citrus junos PE=1 SV=1				ko00909	Sesquiterpenoid and triterpenoid biosynthesis	1	GO:0005737;GO:0045338;GO:0052577;GO:0034004;GO:0016114;GO:0000287;GO:0051762	cytoplasm|farnesyl diphosphate metabolic process|germacrene-D synthase activity|germacradienol synthase activity|terpenoid biosynthetic process|magnesium ion binding|sesquiterpene biosynthetic process
		CL29511Contig1	WuSps2	10371.5	16892	3851	0.227978	-2.13304	0.259597	1	2281	gi|315134533|dbj|BAJ46125.1|sesquiterpene synthase [Toona sinensis]	1e-80	sp|B3TPQ6|BCUSY_MAGGA	1e-113	Beta-cubebene synthase OS=Magnolia grandiflora PE=1 SV=1				ko00909	Sesquiterpenoid and triterpenoid biosynthesis	1	GO:0008152;GO:0000287;GO:0010333	metabolic process|magnesium ion binding|terpene synthase activity
		CL3178Contig1	WuSps3	18.5	26	11	0.423077	-1.24101	0.605548	1	761	gi|302143188|emb|CBI20483.3|unnamed protein product [Vitis vinifera]	1.79e-162	sp|Q6Q3H3|TPSGD_VITVI	0	(-)-germacrene D synthase OS=Vitis vinifera GN=VIT_19s0014g04930 PE=1 SV=1				ko00909	Sesquiterpenoid and triterpenoid biosynthesis	1	GO:0005737;GO:0047461;GO:0045338;GO:0016114;GO:0000287;GO:0051762	cytoplasm|(+)-delta-cadinene synthase activity|farnesyl diphosphate metabolic process|terpenoid biosynthetic process|magnesium ion binding|sesquiterpene biosynthetic process
		CL4160Contig1	WuSps4	18	8	28	3.5	1.80735	0.457519	1	826	gi|224133712|ref|XP_002321642.1|predicted protein [Populus trichocarpa]	2.22e-166	sp|Q6Q3H3|TPSGD_VITVI	0	(-)-germacrene D synthase OS=Vitis vinifera GN=VIT_19s0014g04930 PE=1 SV=1				ko00909	Sesquiterpenoid and triterpenoid biosynthesis	1	GO:0005737;GO:0045338;GO:0052577;GO:0034004;GO:0016114;GO:0000287;GO:0051762	cytoplasm|farnesyl diphosphate metabolic process|germacrene-D synthase activity|germacradienol synthase activity|terpenoid biosynthetic process|magnesium ion binding|sesquiterpene biosynthetic process
		comp68897_c0_seq1	WuSps5	13	15	11	0.733333	-0.447459	0.896914	1	695	gi|213390006|gb|ACJ46048.1|sesquiterpene synthase [Warburgia ugandensis]	1.92e-65	sp|B3TPQ6|BCUSY_MAGGA	2e-70	Beta-cubebene synthase OS=Magnolia grandiflora PE=1 SV=1				ko00909	Sesquiterpenoid and triterpenoid biosynthesis	1	GO:0005737;GO:0045338;GO:0016114;GO:0034003;GO:0000287;GO:0051762	cytoplasm|farnesyl diphosphate metabolic process|terpenoid biosynthetic process|vetispiradiene synthase activity|magnesium ion binding|sesquiterpene biosynthetic process
		CL24969Contig1	WuSps6	639	777	501	0.644788	-0.633104	0.712658	1	660	gi|213390006|gb|ACJ46048.1|sesquiterpene synthase [Warburgia ugandensis]	1.12e-72	sp|B3TPQ6|BCUSY_MAGGA	2e-63	Beta-cubebene synthase OS=Magnolia grandiflora PE=1 SV=1				ko00909	Sesquiterpenoid and triterpenoid biosynthesis	1	GO:0005737;GO:0045338;GO:0010334;GO:0016114;GO:0000287;GO:0051762	cytoplasm|farnesyl diphosphate metabolic process|sesquiterpene synthase activity|terpenoid biosynthetic process|magnesium ion binding|sesquiterpene biosynthetic process
		CL30258Contig1	WuSps7	1189	2220	158	0.0711712	-3.81256	0.0394942	0.455944	1844	gi|213390004|gb|ACJ46047.1|sesquiterpene synthase [Warburgia ugandensis]	1.3e-112	sp|B3TPQ6|BCUSY_MAGGA	1e-82	Beta-cubebene synthase OS=Magnolia grandiflora PE=1 SV=1				ko00909	Sesquiterpenoid and triterpenoid biosynthesis	1	GO:0005737;GO:0045338;GO:0052577;GO:0034004;GO:0016114;GO:0000287;GO:0051762	cytoplasm|farnesyl diphosphate metabolic process|germacrene-D synthase activity|germacradienol synthase activity|terpenoid biosynthetic process|magnesium ion binding|sesquiterpene biosynthetic process
	Monoterpene synthase	CL27268Contig1	WuMts1	961.5	141	1782	12.6383	3.65973	0.0480402	0.504104	2140	gi|339744298|gb|AEJ91556.1|alpha-thujene synthase/sabinene synthase [Litsea cubeba]	3.04e-140	sp|B3TPQ7|ATESY_MAGGA	9e-169	Alpha-terpineol synthase, chloroplastic OS=Magnolia grandiflora PE=1 SV=1				ko00902	Monoterpenoid biosynthesis	1	GO:0034002;GO:0030145;GO:0043693;GO:0016114;GO:0033383;GO:0016787;GO:0000287;GO:0009570;GO:0050551;GO:0042803	(R)-limonene synthase activity|manganese ion binding|monoterpene biosynthetic process|terpenoid biosynthetic process|geranyl diphosphate metabolic process|hydrolase activity|magnesium ion binding|chloroplast stroma|myrcene synthase activity|protein homodimerization activity
		CL27339Contig1	WuMts2	8409	16120	698	0.0433002	-4.52948	0.0257573	0.364421	2124	gi|410591616|sp|B3TPQ7.1|ATESY_MAGGARecName: Full=Alpha-terpineol synthase, chloroplastic; Short=Mg17; Flags: Precursor	2.61e-176	sp|B3TPQ7|ATESY_MAGGA	0	Alpha-terpineol synthase, chloroplastic OS=Magnolia grandiflora PE=1 SV=1				ko00902	Monoterpenoid biosynthesis	1	GO:0043693;GO:0016114;GO:0033383;GO:0000287;GO:0009570;GO:0050551	monoterpene biosynthetic process|terpenoid biosynthetic process|geranyl diphosphate metabolic process|magnesium ion binding|chloroplast stroma|myrcene synthase activity
		CL30385Contig1	WuMts3	1528	1503	1553	1.03327	0.0472128	0.977748	1	2045	gi|410591616|sp|B3TPQ7.1|ATESY_MAGGARecName: Full=Alpha-terpineol synthase, chloroplastic; Short=Mg17; Flags: Precursor	0	sp|B3TPQ7|ATESY_MAGGA	0	Alpha-terpineol synthase, chloroplastic OS=Magnolia grandiflora PE=1 SV=1				ko00902	Monoterpenoid biosynthesis	1	GO:0034002;GO:0043693;GO:0016114;GO:0033383;GO:0000287;GO:0009570;GO:0050551	(R)-limonene synthase activity|monoterpene biosynthetic process|terpenoid biosynthetic process|geranyl diphosphate metabolic process|magnesium ion binding|chloroplast stroma|myrcene synthase activity
		CL276Contig2	WuMts4	109.5	219	0	0	#NAME?	0.00156494	0.141831	1411	gi|410591616|sp|B3TPQ7.1|ATESY_MAGGARecName: Full=Alpha-terpineol synthase, chloroplastic; Short=Mg17; Flags: Precursor	2.21e-58	sp|Q93X23|MYRS_QUEIL	3e-96	Myrcene synthase, chloroplastic OS=Quercus ilex PE=1 SV=1				ko00902	Monoterpenoid biosynthesis	1	GO:0008152;GO:0000287;GO:0010333	metabolic process|magnesium ion binding|terpene synthase activity
		CL1Contig9269	WuMts5	110.5	50	171	3.42	1.774	0.35477	1	1724	gi|401815057|gb|AFQ20809.1|S-(+)-linalool synthase [Cinnamomum osmophloeum]	1.84e-137	sp|P0CV94|NES1_FRAAN	1e-153	(3S,6E)-nerolidol synthase 1 OS=Fragaria ananassa PE=1 SV=1				ko00902	Monoterpenoid biosynthesis	1	GO:0034007;GO:0008152;GO:0000287;GO:0010333	S-linalool synthase activity|metabolic process|magnesium ion binding|terpene synthase activity
		CL29966Contig1	WuMts6	332.5	551	114	0.206897	-2.27302	0.225461	1	1986	gi|526118024|ref|NP_001267920.1|geraniol synthase [Vitis vinifera]	1.51e-162	sp|B9RHP7|TPS11_RICCO	0	Probable terpene synthase 11 OS=Ricinus communis GN=TPS11 PE=3 SV=1				ko00902	Monoterpenoid biosynthesis	1	GO:0034002;GO:0043693;GO:0016114;GO:0033383;GO:0000287;GO:0009570	(R)-limonene synthase activity|monoterpene biosynthetic process|terpenoid biosynthetic process|geranyl diphosphate metabolic process|magnesium ion binding|chloroplast stroma
		CL14869Contig1	WuMts7	14.5	29	0	0	#NAME?	0.0711816	0.618771	434	gi|213390004|gb|ACJ46047.1|sesquiterpene synthase [Warburgia ugandensis]	3.69e-19	sp|J7LH11|TPS8_PHYDL	1e-20	(+)-epi-alpha-bisabolol synthase OS=Phyla dulcis PE=1 SV=1				ko00909	Sesquiterpenoid and triterpenoid biosynthesis	1	GO:0005829;GO:0080015;GO:0009625;GO:0009753;GO:0016106;GO:0052578;GO:0016099;GO:0009611;GO:0034002;GO:0043693;GO:0050550;GO:0000287;GO:0050552;GO:0034768;GO:0050551	cytosol|sabinene synthase activity|response to insect|response to jasmonic acid|sesquiterpenoid biosynthetic process|alpha-farnesene synthase activity|monoterpenoid biosynthetic process|response to wounding|(R)-limonene synthase activity|monoterpene biosynthetic process|pinene synthase activity|magnesium ion binding|(4S)-limonene synthase activity|(E)-beta-ocimene synthase activity|myrcene syntha…
	Diterpene synthase	CL9128Contig1	WuDts1	1028.5	948	1109	1.16983	0.2263	0.893087	1	3398	gi|224066499|ref|XP_002302110.1|copalyl diphosphate synthase [Populus trichocarpa]	0	sp|O04408|KSA_PEA	0	Ent-copalyl diphosphate synthase, chloroplastic OS=Pisum sativum PE=2 SV=1	KOG3234	3e-109	Acetyltransferase, (GNAT) family	ko00904	Diterpenoid biosynthesis	1	GO:0005739;GO:0010333;GO:0050559;GO:0000287;GO:0009686;GO:0051504;GO:0009905;GO:0009740;GO:0009507	mitochondrion|terpene synthase activity|copalyl diphosphate synthase activity|magnesium ion binding|gibberellin biosynthetic process|diterpene phytoalexin precursor biosynthetic process pathway|ent-copalyl diphosphate synthase activity|gibberellic acid mediated signaling pathway|chloroplast
		CL28648Contig1	WuDts2	2539.5	2374	2705	1.13943	0.188309	0.910013	1	3438	gi|550332654|gb|EEE88653.2|hypothetical protein POPTR_0008s08220g [Populus trichocarpa]	7.5e-102	sp|Q39548|KSB_CUCMA	0	Ent-kaur-16-ene synthase, chloroplastic OS=Cucurbita maxima PE=1 SV=1				ko00904	Diterpenoid biosynthesis	1	GO:0000287;GO:0009570;GO:0009686;GO:0009740;GO:0042546;GO:0009899	magnesium ion binding|chloroplast stroma|gibberellin biosynthetic process|gibberellic acid mediated signaling pathway|cell wall biogenesis|ent-kaurene synthase activity
