# Supplementary material for: De Novo Transcriptome Analysis of Warburgia ugandensis to Identify Genes Involved in Terpenoids and Unsaturated Fatty Acids Biosynthesis
Source: PLoS One. 2015 Aug 25;10(8):e0135724. doi: 10.1371/journal.pone.0135724 (PMC4549110; doi:10.1371/journal.pone.0135724)
Supplement: S4 Table — (XLSX) [file pone.0135724.s008.xlsx]

## Sheet: 1
id	length	NR-id and Des	NR-e-value	swiss-id	swiss-e-value	swiss-Des	KOG-id	KOG-e-value	KOG-Des	kegg-id	kegg-term	kegg_hits_numbers	GO-id	GO-term
CL1168Contig1	944	gi|7433647|pir||S72532acetyl-CoA C-acyltransferase (EC 2.3.1.16) precursor - cucurbit >gi|1694621|dbj|BAA11117.1| 3-ketoacyl-CoA thiolase [Cucurbita cv. Kurokawa Amakuri]	4.08e-35	sp|Q8LF48|THIK1_ARATH	4e-42	3-ketoacyl-CoA thiolase 1, peroxisomal OS=Arabidopsis thaliana GN=KAT1 PE=2 SV=2	KOG1389	1e-42	3-oxoacyl CoA thiolase	ko00071;ko00280;ko00362;ko00592;ko01040;ko01212;ko03320;ko04146	Fatty acid degradation |Valine, leucine and isoleucine degradation |Benzoate degradation |alpha-Linolenic acid metabolism |Biosynthesis of unsaturated fatty acids |Fatty acid metabolism |PPAR signaling pathway |Peroxisome	8	GO:0005774;GO:0009789;GO:0051788;GO:0009611;GO:0006635;GO:0009407;GO:0003988;GO:0080129;GO:0009507;GO:0005777;GO:0005730;GO:0005829;GO:0043161;GO:0009695;GO:0010111;GO:0005739	vacuolar membrane|positive regulation of abscisic acid-activated signaling pathway|response to misfolded protein|response to wounding|fatty acid beta-oxidation|toxin catabolic process|acetyl-CoA C-acyltransferase activity|proteasome core complex assembly|chloroplast|peroxisome|nucleolus|cytosol|proteasome-mediated ubiquitin-dependent protein catabolic process|jasmonic acid biosynthetic process|gl…
CL17878Contig1	360	gi|328859450|gb|EGG08559.1|hypothetical protein MELLADRAFT_47782 [Melampsora larici-populina 98AG31]	1.78e-26	sp|Q8LF48|THIK1_ARATH	2e-18	3-ketoacyl-CoA thiolase 1, peroxisomal OS=Arabidopsis thaliana GN=KAT1 PE=2 SV=2	KOG1389	4e-19	3-oxoacyl CoA thiolase	ko00071;ko00280;ko00362;ko00592;ko01040;ko01212;ko03320;ko04146	Fatty acid degradation |Valine, leucine and isoleucine degradation |Benzoate degradation |alpha-Linolenic acid metabolism |Biosynthesis of unsaturated fatty acids |Fatty acid metabolism |PPAR signaling pathway |Peroxisome	8	GO:0016747;GO:0008152	transferase activity, transferring acyl groups other than amino-acyl groups|metabolic process
CL3678Contig2	492	gi|449550969|gb|EMD41933.1|hypothetical protein CERSUDRAFT_110489 [Ceriporiopsis subvermispora B]	7.22e-31	sp|Q8LF48|THIK1_ARATH	2e-26	3-ketoacyl-CoA thiolase 1, peroxisomal OS=Arabidopsis thaliana GN=KAT1 PE=2 SV=2	KOG1389	4e-27	3-oxoacyl CoA thiolase	ko00071;ko00280;ko00362;ko00592;ko01040;ko01212;ko03320;ko04146	Fatty acid degradation |Valine, leucine and isoleucine degradation |Benzoate degradation |alpha-Linolenic acid metabolism |Biosynthesis of unsaturated fatty acids |Fatty acid metabolism |PPAR signaling pathway |Peroxisome	8	GO:0016747;GO:0008152	transferase activity, transferring acyl groups other than amino-acyl groups|metabolic process
comp85512_c0_seq7	1371	gi|363806966|ref|NP_001242568.1|uncharacterized protein LOC100789930 [Glycine max] >gi|255645013|gb|ACU23006.1| unknown [Glycine max]	1.74e-44	sp|Q8LF48|THIK1_ARATH	2e-49	3-ketoacyl-CoA thiolase 1, peroxisomal OS=Arabidopsis thaliana GN=KAT1 PE=2 SV=2	KOG1389	6e-50	3-oxoacyl CoA thiolase	ko00071;ko00280;ko00362;ko00592;ko01040;ko01212;ko03320;ko04146	Fatty acid degradation |Valine, leucine and isoleucine degradation |Benzoate degradation |alpha-Linolenic acid metabolism |Biosynthesis of unsaturated fatty acids |Fatty acid metabolism |PPAR signaling pathway |Peroxisome	8	GO:0005777;GO:0005773;GO:0008152;GO:0005739;GO:0003988	peroxisome|vacuole|metabolic process|mitochondrion|acetyl-CoA C-acyltransferase activity
comp91178_c0_seq5	1212	gi|302760661|ref|XP_002963753.1|hypothetical protein SELMODRAFT_450889 [Selaginella moellendorffii] >gi|300169021|gb|EFJ35624.1| hypothetical protein SELMODRAFT_450889 [Selaginella moellendorffii]	1.35e-66	sp|Q8LF48|THIK1_ARATH	3e-91	3-ketoacyl-CoA thiolase 1, peroxisomal OS=Arabidopsis thaliana GN=KAT1 PE=2 SV=2	KOG1389	1e-91	3-oxoacyl CoA thiolase	ko00071;ko00280;ko00362;ko00592;ko01040;ko01212;ko03320;ko04146	Fatty acid degradation |Valine, leucine and isoleucine degradation |Benzoate degradation |alpha-Linolenic acid metabolism |Biosynthesis of unsaturated fatty acids |Fatty acid metabolism |PPAR signaling pathway |Peroxisome	8	GO:0003988;GO:0008152	acetyl-CoA C-acyltransferase activity|metabolic process
comp92291_c1_seq1	327	gi|485925214|gb|EOD49848.1|putative 3-ketoacyl- ketothiolase protein [Neofusicoccum parvum UCRNP2]	1.22e-35	sp|Q8LF48|THIK1_ARATH	1e-19	3-ketoacyl-CoA thiolase 1, peroxisomal OS=Arabidopsis thaliana GN=KAT1 PE=2 SV=2	KOG1389	3e-20	3-oxoacyl CoA thiolase	ko00071;ko00280;ko00362;ko00592;ko01040;ko01212;ko03320;ko04146	Fatty acid degradation |Valine, leucine and isoleucine degradation |Benzoate degradation |alpha-Linolenic acid metabolism |Biosynthesis of unsaturated fatty acids |Fatty acid metabolism |PPAR signaling pathway |Peroxisome	8	GO:0005777;GO:0006631;GO:0003988	peroxisome|fatty acid metabolic process|acetyl-CoA C-acyltransferase activity
CL10465Contig1	2392	gi|442569925|gb|AGC59769.1|3-ketoacyl-CoA thiolase 1 [Rehmannia glutinosa]	0	sp|Q56WD9|THIK2_ARATH	0	3-ketoacyl-CoA thiolase 2, peroxisomal OS=Arabidopsis thaliana GN=PED1 PE=1 SV=2	KOG1389	0	3-oxoacyl CoA thiolase	ko00071;ko00280;ko00362;ko00592;ko01040;ko01212;ko03320;ko04146	Fatty acid degradation |Valine, leucine and isoleucine degradation |Benzoate degradation |alpha-Linolenic acid metabolism |Biosynthesis of unsaturated fatty acids |Fatty acid metabolism |PPAR signaling pathway |Peroxisome	8	GO:0005730;GO:0010111;GO:0005773;GO:0005777;GO:0005886;GO:0008152;GO:0009507;GO:0005739;GO:0003988	nucleolus|glyoxysome organization|vacuole|peroxisome|plasma membrane|metabolic process|chloroplast|mitochondrion|acetyl-CoA C-acyltransferase activity
comp62484_c0_seq1	328	gi|449300502|gb|EMC96514.1|hypothetical protein BAUCODRAFT_156666 [Baudoinia compniacensis UAMH 10762]	2.63e-38	sp|P33291|THIKB_CANTR	4e-20	3-ketoacyl-CoA thiolase B, peroxisomal OS=Candida tropicalis PE=3 SV=1	KOG1389	2e-20	3-oxoacyl CoA thiolase	ko00071;ko00280;ko00362;ko00592;ko01040;ko01212;ko03320;ko04146	Fatty acid degradation |Valine, leucine and isoleucine degradation |Benzoate degradation |alpha-Linolenic acid metabolism |Biosynthesis of unsaturated fatty acids |Fatty acid metabolism |PPAR signaling pathway |Peroxisome	8	GO:0003988;GO:0008152	acetyl-CoA C-acyltransferase activity|metabolic process
CL3678Contig1	803	gi|390604656|gb|EIN14047.1|thiolase [Punctularia strigosozonata HHB-11173 SS5]	1.68e-102	sp|P07871|THIKB_RAT	1e-80	3-ketoacyl-CoA thiolase B, peroxisomal OS=Rattus norvegicus GN=Acaa1b PE=2 SV=2	KOG1389	3e-79	3-oxoacyl CoA thiolase	ko00071;ko00280;ko00362;ko00592;ko01040;ko01212;ko03320;ko04146	Fatty acid degradation |Valine, leucine and isoleucine degradation |Benzoate degradation |alpha-Linolenic acid metabolism |Biosynthesis of unsaturated fatty acids |Fatty acid metabolism |PPAR signaling pathway |Peroxisome	8	GO:0016747;GO:0008152	transferase activity, transferring acyl groups other than amino-acyl groups|metabolic process
CL15659Contig1	651	gi|449302241|gb|EMC98250.1|hypothetical protein BAUCODRAFT_146808 [Baudoinia compniacensis UAMH 10762]	4.14e-99	sp|Q05493|THIK_YARLI	3e-80	3-ketoacyl-CoA thiolase, peroxisomal OS=Yarrowia lipolytica (strain CLIB 122 / E 150) GN=POT1 PE=3 SV=1	KOG1389	3e-64	3-oxoacyl CoA thiolase	ko00071;ko00280;ko00362;ko00592;ko01040;ko01212;ko03320;ko04146	Fatty acid degradation |Valine, leucine and isoleucine degradation |Benzoate degradation |alpha-Linolenic acid metabolism |Biosynthesis of unsaturated fatty acids |Fatty acid metabolism |PPAR signaling pathway |Peroxisome	8	GO:0009062;GO:0016616;GO:0003997;GO:0003988;GO:0004300	fatty acid catabolic process|oxidoreductase activity, acting on the CH-OH group of donors, NAD or NADP as acceptor|acyl-CoA oxidase activity|acetyl-CoA C-acyltransferase activity|enoyl-CoA hydratase activity
CL37825Contig1	780	gi|494826610|gb|EON63666.1|acetyl-CoA acyltransferase [Coniosporium apollinis CBS 100218]	3.52e-118	sp|Q05493|THIK_YARLI	1e-77	3-ketoacyl-CoA thiolase, peroxisomal OS=Yarrowia lipolytica (strain CLIB 122 / E 150) GN=POT1 PE=3 SV=1	KOG1389	5e-76	3-oxoacyl CoA thiolase	ko00071;ko00280;ko00362;ko00592;ko01040;ko01212;ko03320;ko04146	Fatty acid degradation |Valine, leucine and isoleucine degradation |Benzoate degradation |alpha-Linolenic acid metabolism |Biosynthesis of unsaturated fatty acids |Fatty acid metabolism |PPAR signaling pathway |Peroxisome	8	GO:0016747;GO:0008152	transferase activity, transferring acyl groups other than amino-acyl groups|metabolic process
CL3930Contig1	1433	gi|521726569|gb|EPQ56769.1|acetyl-CoA acetyl transferase [Gloeophyllum trabeum ATCC 11539]	1.68e-162	sp|Q05493|THIK_YARLI	3e-147	3-ketoacyl-CoA thiolase, peroxisomal OS=Yarrowia lipolytica (strain CLIB 122 / E 150) GN=POT1 PE=3 SV=1	KOG1389	3e-135	3-oxoacyl CoA thiolase	ko00071;ko00280;ko00362;ko00592;ko01040;ko01212;ko03320;ko04146	Fatty acid degradation |Valine, leucine and isoleucine degradation |Benzoate degradation |alpha-Linolenic acid metabolism |Biosynthesis of unsaturated fatty acids |Fatty acid metabolism |PPAR signaling pathway |Peroxisome	8	GO:0016747;GO:0008152	transferase activity, transferring acyl groups other than amino-acyl groups|metabolic process
CL5247Contig1	910	gi|189198355|ref|XP_001935515.1|3-ketoacyl-CoA thiolase 1 [Pyrenophora tritici-repentis Pt-1C-BFP] >gi|187981463|gb|EDU48089.1| 3-ketoacyl-CoA thiolase 1 [Pyrenophora tritici-repentis Pt-1C-BFP]	1.36e-141	sp|Q05493|THIK_YARLI	2e-75	3-ketoacyl-CoA thiolase, peroxisomal OS=Yarrowia lipolytica (strain CLIB 122 / E 150) GN=POT1 PE=3 SV=1	KOG1389	4e-64	3-oxoacyl CoA thiolase	ko00071;ko00280;ko00362;ko00592;ko01040;ko01212;ko03320;ko04146	Fatty acid degradation |Valine, leucine and isoleucine degradation |Benzoate degradation |alpha-Linolenic acid metabolism |Biosynthesis of unsaturated fatty acids |Fatty acid metabolism |PPAR signaling pathway |Peroxisome	8	GO:0005777;GO:0006631;GO:0003988	peroxisome|fatty acid metabolic process|acetyl-CoA C-acyltransferase activity
CL5247Contig2	1007	gi|451993549|gb|EMD86022.1|hypothetical protein COCHEDRAFT_1228625 [Bipolaris maydis C5] >gi|477584935|gb|ENI02025.1| hypothetical protein COCC4DRAFT_202819 [Bipolaris maydis ATCC 48331]	5.71e-171	sp|Q05493|THIK_YARLI	5e-112	3-ketoacyl-CoA thiolase, peroxisomal OS=Yarrowia lipolytica (strain CLIB 122 / E 150) GN=POT1 PE=3 SV=1	KOG1389	2e-101	3-oxoacyl CoA thiolase	ko00071;ko00280;ko00362;ko00592;ko01040;ko01212;ko03320;ko04146	Fatty acid degradation |Valine, leucine and isoleucine degradation |Benzoate degradation |alpha-Linolenic acid metabolism |Biosynthesis of unsaturated fatty acids |Fatty acid metabolism |PPAR signaling pathway |Peroxisome	8	GO:0016747;GO:0008152	transferase activity, transferring acyl groups other than amino-acyl groups|metabolic process
comp30408_c0_seq1	1144	gi|449302241|gb|EMC98250.1|hypothetical protein BAUCODRAFT_146808 [Baudoinia compniacensis UAMH 10762]	3.38e-165	sp|Q05493|THIK_YARLI	4e-131	3-ketoacyl-CoA thiolase, peroxisomal OS=Yarrowia lipolytica (strain CLIB 122 / E 150) GN=POT1 PE=3 SV=1	KOG1389	4e-111	3-oxoacyl CoA thiolase	ko00071;ko00280;ko00362;ko00592;ko01040;ko01212;ko03320;ko04146	Fatty acid degradation |Valine, leucine and isoleucine degradation |Benzoate degradation |alpha-Linolenic acid metabolism |Biosynthesis of unsaturated fatty acids |Fatty acid metabolism |PPAR signaling pathway |Peroxisome	8	GO:0009062;GO:0003985;GO:0016616;GO:0003997;GO:0004300	fatty acid catabolic process|acetyl-CoA C-acetyltransferase activity|oxidoreductase activity, acting on the CH-OH group of donors, NAD or NADP as acceptor|acyl-CoA oxidase activity|enoyl-CoA hydratase activity
comp32839_c0_seq1	625	gi|521726569|gb|EPQ56769.1|acetyl-CoA acetyl transferase [Gloeophyllum trabeum ATCC 11539]	1.07e-82	sp|Q05493|THIK_YARLI	1e-73	3-ketoacyl-CoA thiolase, peroxisomal OS=Yarrowia lipolytica (strain CLIB 122 / E 150) GN=POT1 PE=3 SV=1	KOG1389	1e-68	3-oxoacyl CoA thiolase	ko00071;ko00280;ko00362;ko00592;ko01040;ko01212;ko03320;ko04146	Fatty acid degradation |Valine, leucine and isoleucine degradation |Benzoate degradation |alpha-Linolenic acid metabolism |Biosynthesis of unsaturated fatty acids |Fatty acid metabolism |PPAR signaling pathway |Peroxisome	8	GO:0016747;GO:0008152	transferase activity, transferring acyl groups other than amino-acyl groups|metabolic process
comp72397_c0_seq2	1331	gi|449302241|gb|EMC98250.1|hypothetical protein BAUCODRAFT_146808 [Baudoinia compniacensis UAMH 10762]	0	sp|Q05493|THIK_YARLI	2e-149	3-ketoacyl-CoA thiolase, peroxisomal OS=Yarrowia lipolytica (strain CLIB 122 / E 150) GN=POT1 PE=3 SV=1	KOG1389	2e-122	3-oxoacyl CoA thiolase	ko00071;ko00280;ko00362;ko00592;ko01040;ko01212;ko03320;ko04146	Fatty acid degradation |Valine, leucine and isoleucine degradation |Benzoate degradation |alpha-Linolenic acid metabolism |Biosynthesis of unsaturated fatty acids |Fatty acid metabolism |PPAR signaling pathway |Peroxisome	8	GO:0009062;GO:0003985;GO:0016616;GO:0003997;GO:0004300	fatty acid catabolic process|acetyl-CoA C-acetyltransferase activity|oxidoreductase activity, acting on the CH-OH group of donors, NAD or NADP as acceptor|acyl-CoA oxidase activity|enoyl-CoA hydratase activity
comp92291_c0_seq1	1366	gi|449300502|gb|EMC96514.1|hypothetical protein BAUCODRAFT_156666 [Baudoinia compniacensis UAMH 10762]	4.83e-180	sp|Q05493|THIK_YARLI	3e-109	3-ketoacyl-CoA thiolase, peroxisomal OS=Yarrowia lipolytica (strain CLIB 122 / E 150) GN=POT1 PE=3 SV=1	KOG1389	3e-108	3-oxoacyl CoA thiolase	ko00071;ko00280;ko00362;ko00592;ko01040;ko01212;ko03320;ko04146	Fatty acid degradation |Valine, leucine and isoleucine degradation |Benzoate degradation |alpha-Linolenic acid metabolism |Biosynthesis of unsaturated fatty acids |Fatty acid metabolism |PPAR signaling pathway |Peroxisome	8	GO:0005777;GO:0006631;GO:0003988	peroxisome|fatty acid metabolic process|acetyl-CoA C-acyltransferase activity
CL2843Contig1	1180	gi|356499538|ref|XP_003518596.1|PREDICTED: trans-2,3-enoyl-CoA reductase-like [Glycine max]	6.84e-92	sp|Q28891|S5A1_MACFA	2e-19	3-oxo-5-alpha-steroid 4-dehydrogenase 1 OS=Macaca fascicularis GN=SRD5A1 PE=1 SV=1	KOG1638	2e-91	Steroid reductase	ko00062;ko01040;ko01212	Fatty acid elongation |Biosynthesis of unsaturated fatty acids |Fatty acid metabolism	3	GO:0006629;GO:0003865;GO:0009941;GO:0016021	lipid metabolic process|3-oxo-5-alpha-steroid 4-dehydrogenase activity|chloroplast envelope|integral component of membrane
CL32902Contig1	740	gi|449296814|gb|EMC92833.1|hypothetical protein BAUCODRAFT_263307 [Baudoinia compniacensis UAMH 10762]	1.27e-103	sp|P73574|FABG1_SYNY3	2e-35	3-oxoacyl-[acyl-carrier-protein] reductase 1 OS=Synechocystis sp. (strain PCC 6803 / Kazusa) GN=fabG1 PE=3 SV=1	KOG1206	4e-31	Peroxisomal multifunctional beta-oxidation protein and related enzymes	ko00061;ko00780;ko01040;ko01212	Fatty acid biosynthesis |Biotin metabolism |Biosynthesis of unsaturated fatty acids |Fatty acid metabolism	4	GO:0055114;GO:0016491	oxidation-reduction process|oxidoreductase activity
CL12528Contig1	467	gi|449296814|gb|EMC92833.1|hypothetical protein BAUCODRAFT_263307 [Baudoinia compniacensis UAMH 10762]	8.41e-56	sp|P73826|FABG2_SYNY3	3e-15	3-oxoacyl-[acyl-carrier-protein] reductase 2 OS=Synechocystis sp. (strain PCC 6803 / Kazusa) GN=fabG2 PE=3 SV=1	KOG1200	2e-14	Mitochondrial/plastidial beta-ketoacyl-ACP reductase	ko00061;ko00780;ko01040;ko01212	Fatty acid biosynthesis |Biotin metabolism |Biosynthesis of unsaturated fatty acids |Fatty acid metabolism	4	GO:0006631;GO:0003857;GO:0055114	fatty acid metabolic process|3-hydroxyacyl-CoA dehydrogenase activity|oxidation-reduction process
CL14518Contig1	1278	gi|500251934|gb|EON95796.1|putative short chain dehydrogenase reductase family protein [Togninia minima UCRPA7]	1.76e-128	sp|Q9PKF7|FABG_CHLMU	1e-21	3-oxoacyl-[acyl-carrier-protein] reductase FabG OS=Chlamydia muridarum (strain MoPn / Nigg) GN=fabG PE=3 SV=1	KOG1200	1e-16	Mitochondrial/plastidial beta-ketoacyl-ACP reductase	ko00061;ko00780;ko01040;ko01212	Fatty acid biosynthesis |Biotin metabolism |Biosynthesis of unsaturated fatty acids |Fatty acid metabolism	4	GO:0055114;GO:0016491	oxidation-reduction process|oxidoreductase activity
CL10667Contig1	896	gi|452986565|gb|EME86321.1|hypothetical protein MYCFIDRAFT_151365 [Pseudocercospora fijiensis CIRAD86]	7.85e-118	sp|Q9Z8P2|FABG_CHLPN	2e-32	3-oxoacyl-[acyl-carrier-protein] reductase FabG OS=Chlamydia pneumoniae GN=fabG PE=3 SV=1	KOG0725	4e-22	Reductases with broad range of substrate specificities	ko00061;ko00780;ko01040;ko01212	Fatty acid biosynthesis |Biotin metabolism |Biosynthesis of unsaturated fatty acids |Fatty acid metabolism	4	GO:0055114;GO:0016491	oxidation-reduction process|oxidoreductase activity
CL33387Contig1	705	gi|392586875|gb|EIW76210.1|NAD(P)-binding protein [Coniophora puteana RWD-64-598 SS2]	3.49e-52	sp|Q9Z8P2|FABG_CHLPN	4e-21	3-oxoacyl-[acyl-carrier-protein] reductase FabG OS=Chlamydia pneumoniae GN=fabG PE=3 SV=1	KOG0725	8e-17	Reductases with broad range of substrate specificities	ko00061;ko00780;ko01040;ko01212	Fatty acid biosynthesis |Biotin metabolism |Biosynthesis of unsaturated fatty acids |Fatty acid metabolism	4	GO:0008874;GO:0055114;GO:0004316	gluconate 5-dehydrogenase activity|oxidation-reduction process|3-oxoacyl-[acyl-carrier-protein] reductase (NADPH) activity
comp52416_c0_seq1	596	gi|451849061|gb|EMD62365.1|hypothetical protein COCSADRAFT_120964 [Bipolaris sorokiniana ND90Pr]	5.95e-69	sp|P0A0I0|FABG_STAAW	8e-27	3-oxoacyl-[acyl-carrier-protein] reductase FabG OS=Staphylococcus aureus (strain MW2) GN=fabG PE=3 SV=1	KOG1200	9e-17	Mitochondrial/plastidial beta-ketoacyl-ACP reductase	ko00061;ko00780;ko01040;ko01212	Fatty acid biosynthesis |Biotin metabolism |Biosynthesis of unsaturated fatty acids |Fatty acid metabolism	4	GO:0055114;GO:0016491	oxidation-reduction process|oxidoreductase activity
CL26237Contig1	1001	gi|389750985|gb|EIM92058.1|short-chain dehydrogenase/reductase SDR [Stereum hirsutum FP-91666 SS1]	1.73e-111	sp|Q9X248|FABG_THEMA	3e-51	3-oxoacyl-[acyl-carrier-protein] reductase FabG OS=Thermotoga maritima (strain ATCC 43589 / MSB8 / DSM 3109 / JCM 10099) GN=fabG PE=3 SV=1	KOG1200	4e-39	Mitochondrial/plastidial beta-ketoacyl-ACP reductase	ko00061;ko00780;ko01040;ko01212	Fatty acid biosynthesis |Biotin metabolism |Biosynthesis of unsaturated fatty acids |Fatty acid metabolism	4	GO:0055114;GO:0016491	oxidation-reduction process|oxidoreductase activity
comp160584_c0_seq1	489	gi|451848005|gb|EMD61311.1|hypothetical protein COCSADRAFT_39046 [Bipolaris sorokiniana ND90Pr]	5.47e-79	sp|Q9X248|FABG_THEMA	5e-21	3-oxoacyl-[acyl-carrier-protein] reductase FabG OS=Thermotoga maritima (strain ATCC 43589 / MSB8 / DSM 3109 / JCM 10099) GN=fabG PE=3 SV=1	KOG0725	2e-20	Reductases with broad range of substrate specificities	ko00061;ko00780;ko01040;ko01212	Fatty acid biosynthesis |Biotin metabolism |Biosynthesis of unsaturated fatty acids |Fatty acid metabolism	4	GO:0055114;GO:0016491	oxidation-reduction process|oxidoreductase activity
CL30476Contig1	1718	gi|225425854|ref|XP_002268080.1|PREDICTED: 3-oxoacyl-[acyl-carrier-protein] reductase, chloroplastic [Vitis vinifera] >gi|297738369|emb|CBI27570.3| unnamed protein product [Vitis vinifera]	2.92e-135	sp|P28643|FABG_CUPLA	6e-150	3-oxoacyl-[acyl-carrier-protein] reductase, chloroplastic OS=Cuphea lanceolata GN=CLKR27 PE=2 SV=1	KOG1200	7e-128	Mitochondrial/plastidial beta-ketoacyl-ACP reductase	ko00061;ko00780;ko01040;ko01212	Fatty acid biosynthesis |Biotin metabolism |Biosynthesis of unsaturated fatty acids |Fatty acid metabolism	4	GO:0051287;GO:0005507;GO:0006633;GO:0055114;GO:0009941;GO:0004316;GO:0009570	NAD binding|copper ion binding|fatty acid biosynthetic process|oxidation-reduction process|chloroplast envelope|3-oxoacyl-[acyl-carrier-protein] reductase (NADPH) activity|chloroplast stroma
CL31453Contig1	900	gi|449303657|gb|EMC99664.1|hypothetical protein BAUCODRAFT_45582, partial [Baudoinia compniacensis UAMH 10762]	1.85e-66	sp|P87017|AFLH_ASPPA	3e-15	5'-hydroxyaverantin dehydrogenase OS=Aspergillus parasiticus GN=adhA PE=1 SV=2	KOG4169	1e-15	15-hydroxyprostaglandin dehydrogenase and related dehydrogenases	ko00061;ko00780;ko01040;ko01212	Fatty acid biosynthesis |Biotin metabolism |Biosynthesis of unsaturated fatty acids |Fatty acid metabolism	4	GO:0055114;GO:0004316	oxidation-reduction process|3-oxoacyl-[acyl-carrier-protein] reductase (NADPH) activity
CL11Contig9	5609	gi|291480631|gb|ADE06393.1|stearoyl-acyl-carrier protein desaturase [Macadamia tetraphylla]	0	sp|P22337|STAD_RICCO	0	Acyl-[acyl-carrier-protein] desaturase, chloroplastic OS=Ricinus communis PE=1 SV=1				ko00061;ko01040;ko01212	Fatty acid biosynthesis |Biosynthesis of unsaturated fatty acids |Fatty acid metabolism	3	GO:0004768;GO:0006633;GO:0055114;GO:0042742;GO:0046914;GO:0045300;GO:0009570;GO:0002213;GO:0051607	stearoyl-CoA 9-desaturase activity|fatty acid biosynthetic process|oxidation-reduction process|defense response to bacterium|transition metal ion binding|acyl-[acyl-carrier-protein] desaturase activity|chloroplast stroma|defense response to insect|defense response to virus
comp95271_c0_seq2	4088	gi|291480631|gb|ADE06393.1|stearoyl-acyl-carrier protein desaturase [Macadamia tetraphylla]	0	sp|P22337|STAD_RICCO	0	Acyl-[acyl-carrier-protein] desaturase, chloroplastic OS=Ricinus communis PE=1 SV=1				ko00061;ko01040;ko01212	Fatty acid biosynthesis |Biosynthesis of unsaturated fatty acids |Fatty acid metabolism	3	GO:0004768;GO:0006633;GO:0055114;GO:0042742;GO:0046914;GO:0045300;GO:0009570;GO:0002213;GO:0051607	stearoyl-CoA 9-desaturase activity|fatty acid biosynthetic process|oxidation-reduction process|defense response to bacterium|transition metal ion binding|acyl-[acyl-carrier-protein] desaturase activity|chloroplast stroma|defense response to insect|defense response to virus
CL10614Contig1	1892	gi|451995660|gb|EMD88128.1|hypothetical protein COCHEDRAFT_1183503 [Bipolaris maydis C5] >gi|477585204|gb|ENI02293.1| hypothetical protein COCC4DRAFT_42885 [Bipolaris maydis ATCC 48331]	0	sp|Q12618|ACO1_AJECA	0	Acyl-CoA desaturase OS=Ajellomyces capsulatus GN=OLE1 PE=3 SV=1	KOG1600	6e-156	Fatty acid desaturase	ko01040;ko01212;ko03320;ko04152	Biosynthesis of unsaturated fatty acids |Fatty acid metabolism |PPAR signaling pathway |AMPK signaling pathway	4	GO:0006633;GO:0004768;GO:0005506;GO:0020037;GO:0016021;GO:0005783;GO:0055114	fatty acid biosynthetic process|stearoyl-CoA 9-desaturase activity|iron ion binding|heme binding|integral component of membrane|endoplasmic reticulum|oxidation-reduction process
CL27023Contig1	2170	gi|392578095|gb|EIW71223.1|hypothetical protein TREMEDRAFT_37642 [Tremella mesenterica DSM 1558]	0	sp|Q12618|ACO1_AJECA	4e-138	Acyl-CoA desaturase OS=Ajellomyces capsulatus GN=OLE1 PE=3 SV=1	KOG1600	6e-104	Fatty acid desaturase	ko01040;ko01212;ko03320;ko04152	Biosynthesis of unsaturated fatty acids |Fatty acid metabolism |PPAR signaling pathway |AMPK signaling pathway	4	GO:0006633;GO:0004768;GO:0005506;GO:0020037;GO:0016021;GO:0005783;GO:0055114	fatty acid biosynthetic process|stearoyl-CoA 9-desaturase activity|iron ion binding|heme binding|integral component of membrane|endoplasmic reticulum|oxidation-reduction process
CL30599Contig1	1806	gi|472582172|gb|EMS19868.1|delta-9 fatty acid desaturase [Rhodosporidium toruloides NP11]	1.09e-180	sp|Q12618|ACO1_AJECA	3e-154	Acyl-CoA desaturase OS=Ajellomyces capsulatus GN=OLE1 PE=3 SV=1	KOG1600	2e-126	Fatty acid desaturase	ko01040;ko01212;ko03320;ko04152	Biosynthesis of unsaturated fatty acids |Fatty acid metabolism |PPAR signaling pathway |AMPK signaling pathway	4	GO:0006633;GO:0004768;GO:0005506;GO:0020037;GO:0016021;GO:0005783;GO:0055114	fatty acid biosynthetic process|stearoyl-CoA 9-desaturase activity|iron ion binding|heme binding|integral component of membrane|endoplasmic reticulum|oxidation-reduction process
CL35573Contig1	706	gi|482806884|gb|EOA83936.1|hypothetical protein SETTUDRAFT_164287 [Setosphaeria turcica Et28A]	2.75e-73	sp|Q12618|ACO1_AJECA	3e-60	Acyl-CoA desaturase OS=Ajellomyces capsulatus GN=OLE1 PE=3 SV=1	KOG1600	2e-47	Fatty acid desaturase	ko01040;ko01212;ko03320;ko04152	Biosynthesis of unsaturated fatty acids |Fatty acid metabolism |PPAR signaling pathway |AMPK signaling pathway	4	GO:0006633;GO:0004768;GO:0005506;GO:0020037;GO:0016021;GO:0005783;GO:0055114	fatty acid biosynthetic process|stearoyl-CoA 9-desaturase activity|iron ion binding|heme binding|integral component of membrane|endoplasmic reticulum|oxidation-reduction process
CL37488Contig1	530	gi|169620878|ref|XP_001803850.1|hypothetical protein SNOG_13644 [Phaeosphaeria nodorum SN15] >gi|160704127|gb|EAT79091.2| hypothetical protein SNOG_13644 [Phaeosphaeria nodorum SN15]	3.26e-58	sp|Q12618|ACO1_AJECA	1e-64	Acyl-CoA desaturase OS=Ajellomyces capsulatus GN=OLE1 PE=3 SV=1	KOG0537	4e-36	Cytochrome b5	ko01040;ko01212;ko03320;ko04152	Biosynthesis of unsaturated fatty acids |Fatty acid metabolism |PPAR signaling pathway |AMPK signaling pathway	4	GO:0006633;GO:0004768;GO:0005506;GO:0020037;GO:0016021;GO:0005783;GO:0055114	fatty acid biosynthetic process|stearoyl-CoA 9-desaturase activity|iron ion binding|heme binding|integral component of membrane|endoplasmic reticulum|oxidation-reduction process
CL6750Contig1	1005	gi|521588146|gb|EPQ31706.1|hypothetical protein PFL1_01039 [Pseudozyma flocculosa PF-1]	5.24e-108	sp|Q12618|ACO1_AJECA	2e-81	Acyl-CoA desaturase OS=Ajellomyces capsulatus GN=OLE1 PE=3 SV=1	KOG1600	7e-48	Fatty acid desaturase	ko01040;ko01212;ko03320;ko04152	Biosynthesis of unsaturated fatty acids |Fatty acid metabolism |PPAR signaling pathway |AMPK signaling pathway	4	GO:0006633;GO:0004768;GO:0005506;GO:0020037;GO:0016021;GO:0005783;GO:0055114	fatty acid biosynthetic process|stearoyl-CoA 9-desaturase activity|iron ion binding|heme binding|integral component of membrane|endoplasmic reticulum|oxidation-reduction process
comp166529_c0_seq1	520	gi|521588146|gb|EPQ31706.1|hypothetical protein PFL1_01039 [Pseudozyma flocculosa PF-1]	3.89e-80	sp|Q12618|ACO1_AJECA	9e-66	Acyl-CoA desaturase OS=Ajellomyces capsulatus GN=OLE1 PE=3 SV=1	KOG1600	2e-64	Fatty acid desaturase	ko01040;ko01212;ko03320;ko04152	Biosynthesis of unsaturated fatty acids |Fatty acid metabolism |PPAR signaling pathway |AMPK signaling pathway	4	GO:0006633;GO:0004768;GO:0005506;GO:0020037;GO:0016021;GO:0005783;GO:0055114	fatty acid biosynthetic process|stearoyl-CoA 9-desaturase activity|iron ion binding|heme binding|integral component of membrane|endoplasmic reticulum|oxidation-reduction process
comp89726_c0_seq1	816	gi|451995660|gb|EMD88128.1|hypothetical protein COCHEDRAFT_1183503 [Bipolaris maydis C5] >gi|477585204|gb|ENI02293.1| hypothetical protein COCC4DRAFT_42885 [Bipolaris maydis ATCC 48331]	5.06e-86	sp|Q12618|ACO1_AJECA	1e-106	Acyl-CoA desaturase OS=Ajellomyces capsulatus GN=OLE1 PE=3 SV=1	KOG0537	1e-29	Cytochrome b5	ko01040;ko01212;ko03320;ko04152	Biosynthesis of unsaturated fatty acids |Fatty acid metabolism |PPAR signaling pathway |AMPK signaling pathway	4	GO:0006633;GO:0004768;GO:0005506;GO:0020037;GO:0016021;GO:0005783;GO:0055114	fatty acid biosynthetic process|stearoyl-CoA 9-desaturase activity|iron ion binding|heme binding|integral component of membrane|endoplasmic reticulum|oxidation-reduction process
comp96104_c0_seq1	629	gi|449297467|gb|EMC93485.1|hypothetical protein BAUCODRAFT_243064 [Baudoinia compniacensis UAMH 10762]	2.98e-104	sp|Q12618|ACO1_AJECA	5e-129	Acyl-CoA desaturase OS=Ajellomyces capsulatus GN=OLE1 PE=3 SV=1	KOG1600	4e-44	Fatty acid desaturase	ko01040;ko01212;ko03320;ko04152	Biosynthesis of unsaturated fatty acids |Fatty acid metabolism |PPAR signaling pathway |AMPK signaling pathway	4	GO:0004768;GO:0016021;GO:0055114;GO:0043936;GO:0006636;GO:0020037;GO:0005506;GO:0005783	stearoyl-CoA 9-desaturase activity|integral component of membrane|oxidation-reduction process|asexual sporulation resulting in formation of a cellular spore|unsaturated fatty acid biosynthetic process|heme binding|iron ion binding|endoplasmic reticulum
CL28558Contig1	3935	gi|15238348|ref|NP_201316.1|acyl-coenzyme A oxidase 2 [Arabidopsis thaliana] >gi|62286588|sp|O65201.2|ACOX2_ARATH RecName: Full=Acyl-coenzyme A oxidase 2, peroxisomal; Short=AOX 2; AltName: Full=Long-chain acyl-CoA oxidase; Short=AtCX2; Flags: Precursor >gi|10178173|dbj|BAB11647.1| acyl-CoA oxidase [Arabidopsis thaliana] >gi|332010620|gb|AED98003.1| acyl-coenzyme A oxidase 2 [Arabidopsis thaliana]	0	sp|O65201|ACOX2_ARATH	0	Acyl-coenzyme A oxidase 2, peroxisomal OS=Arabidopsis thaliana GN=ACX2 PE=1 SV=2	KOG0135	0	Pristanoyl-CoA/acyl-CoA oxidase	ko00071;ko00592;ko01040;ko01212;ko03320;ko04024;ko04146	Fatty acid degradation |alpha-Linolenic acid metabolism |Biosynthesis of unsaturated fatty acids |Fatty acid metabolism |PPAR signaling pathway |cAMP signaling pathway |Peroxisome	7	GO:0003995;GO:0043248;GO:0048767;GO:0043161;GO:0005777;GO:0003997;GO:0051788;GO:0006635;GO:0050660;GO:0001676;GO:0009735;GO:0005634	acyl-CoA dehydrogenase activity|proteasome assembly|root hair elongation|proteasome-mediated ubiquitin-dependent protein catabolic process|peroxisome|acyl-CoA oxidase activity|response to misfolded protein|fatty acid beta-oxidation|flavin adenine dinucleotide binding|long-chain fatty acid metabolic process|response to cytokinin|nucleus
CL28504Contig1	2695	gi|302143374|emb|CBI21935.3|unnamed protein product [Vitis vinifera]	3.15e-169	sp|P0CZ23|ACOX3_ARATH	0	Acyl-coenzyme A oxidase 3, peroxisomal OS=Arabidopsis thaliana GN=ACX3 PE=1 SV=1	KOG0135	0	Pristanoyl-CoA/acyl-CoA oxidase	ko00071;ko00592;ko01040;ko01212;ko03320;ko04024;ko04146	Fatty acid degradation |alpha-Linolenic acid metabolism |Biosynthesis of unsaturated fatty acids |Fatty acid metabolism |PPAR signaling pathway |cAMP signaling pathway |Peroxisome	7	GO:0050660;GO:0005777;GO:0006635;GO:0003995;GO:0003997	flavin adenine dinucleotide binding|peroxisome|fatty acid beta-oxidation|acyl-CoA dehydrogenase activity|acyl-CoA oxidase activity
CL30302Contig1	2004	gi|359481155|ref|XP_002264086.2|PREDICTED: acyl-coenzyme A oxidase 4, peroxisomal-like isoform 1 [Vitis vinifera] >gi|296083170|emb|CBI22806.3| unnamed protein product [Vitis vinifera]	0	sp|Q96329|ACOX4_ARATH	0	Acyl-coenzyme A oxidase 4, peroxisomal OS=Arabidopsis thaliana GN=ACX4 PE=1 SV=1	KOG0138	0	Glutaryl-CoA dehydrogenase	ko00071;ko00592;ko01040;ko01212;ko03320;ko04024;ko04146	Fatty acid degradation |alpha-Linolenic acid metabolism |Biosynthesis of unsaturated fatty acids |Fatty acid metabolism |PPAR signaling pathway |cAMP signaling pathway |Peroxisome	7	GO:0016192;GO:0003995;GO:0005777;GO:0006623;GO:0016558;GO:0003997;GO:0046459;GO:0044265;GO:0006635;GO:0007030;GO:0050660;GO:0007033;GO:0009793	vesicle-mediated transport|acyl-CoA dehydrogenase activity|peroxisome|protein targeting to vacuole|protein import into peroxisome matrix|acyl-CoA oxidase activity|short-chain fatty acid metabolic process|cellular macromolecule catabolic process|fatty acid beta-oxidation|Golgi organization|flavin adenine dinucleotide binding|vacuole organization|embryo development ending in seed dormancy
CL1Contig6568	2248	gi|225454216|ref|XP_002273474.1|PREDICTED: acyl-coenzyme A thioesterase 8 [Vitis vinifera] >gi|297745281|emb|CBI40361.3| unnamed protein product [Vitis vinifera]	7.9e-171	sp|P58137|ACOT8_MOUSE	7e-64	Acyl-coenzyme A thioesterase 8 OS=Mus musculus GN=Acot8 PE=1 SV=1	KOG3016	4e-66	Acyl-CoA thioesterase	ko00062;ko01040	Fatty acid elongation |Biosynthesis of unsaturated fatty acids	2	GO:0006637;GO:0016290	acyl-CoA metabolic process|palmitoyl-CoA hydrolase activity
CL11331Contig1	850	gi|472582338|gb|EMS20030.1|short-chain dehydrogenase/reductase SDR family protein [Rhodosporidium toruloides NP11]	8.61e-31	sp|Q8KWT4|BACC2_BACIU	3e-26	Bacilysin biosynthesis oxidoreductase BacC OS=Bacillus subtilis GN=bacC PE=3 SV=1	KOG1200	1e-18	Mitochondrial/plastidial beta-ketoacyl-ACP reductase	ko00061;ko00780;ko01040;ko01212	Fatty acid biosynthesis |Biotin metabolism |Biosynthesis of unsaturated fatty acids |Fatty acid metabolism	4	GO:0055114;GO:0047936;GO:0000166	oxidation-reduction process|glucose 1-dehydrogenase [NAD(P)] activity|nucleotide binding
CL8127Contig1	926	gi|472582338|gb|EMS20030.1|short-chain dehydrogenase/reductase SDR family protein [Rhodosporidium toruloides NP11]	1.26e-41	sp|Q8KWT4|BACC2_BACIU	3e-35	Bacilysin biosynthesis oxidoreductase BacC OS=Bacillus subtilis GN=bacC PE=3 SV=1	KOG0725	7e-30	Reductases with broad range of substrate specificities	ko00061;ko00780;ko01040;ko01212	Fatty acid biosynthesis |Biotin metabolism |Biosynthesis of unsaturated fatty acids |Fatty acid metabolism	4	GO:0055114;GO:0047936;GO:0004316	oxidation-reduction process|glucose 1-dehydrogenase [NAD(P)] activity|3-oxoacyl-[acyl-carrier-protein] reductase (NADPH) activity
comp81609_c0_seq1	1106	gi|449298171|gb|EMC94188.1|hypothetical protein BAUCODRAFT_567888 [Baudoinia compniacensis UAMH 10762]	1.46e-117	sp|P43066|ARDH_CANAW	2e-55	D-arabinitol 2-dehydrogenase [ribulose-forming] OS=Candida albicans (strain WO-1) GN=ARD1 PE=3 SV=1	KOG0725	4e-35	Reductases with broad range of substrate specificities	ko00061;ko00780;ko01040;ko01212	Fatty acid biosynthesis |Biotin metabolism |Biosynthesis of unsaturated fatty acids |Fatty acid metabolism	4	GO:0055114;GO:0016491	oxidation-reduction process|oxidoreductase activity
comp86230_c1_seq3	1025	gi|449298171|gb|EMC94188.1|hypothetical protein BAUCODRAFT_567888 [Baudoinia compniacensis UAMH 10762]	1.93e-113	sp|P43066|ARDH_CANAW	9e-55	D-arabinitol 2-dehydrogenase [ribulose-forming] OS=Candida albicans (strain WO-1) GN=ARD1 PE=3 SV=1	KOG0725	4e-35	Reductases with broad range of substrate specificities	ko00061;ko00780;ko01040;ko01212	Fatty acid biosynthesis |Biotin metabolism |Biosynthesis of unsaturated fatty acids |Fatty acid metabolism	4	GO:0055114;GO:0016491	oxidation-reduction process|oxidoreductase activity
CL24315Contig1	1388	gi|451853438|gb|EMD66732.1|hypothetical protein COCSADRAFT_138696 [Bipolaris sorokiniana ND90Pr]	0	sp|P50166|ARDH_CANTR	2e-66	D-arabinitol 2-dehydrogenase [ribulose-forming] OS=Candida tropicalis GN=ARD PE=1 SV=1	KOG0725	7e-43	Reductases with broad range of substrate specificities	ko00061;ko00780;ko01040;ko01212	Fatty acid biosynthesis |Biotin metabolism |Biosynthesis of unsaturated fatty acids |Fatty acid metabolism	4	GO:0055114;GO:0016491	oxidation-reduction process|oxidoreductase activity
CL5409Contig1	1454	gi|452989289|gb|EME89044.1|hypothetical protein MYCFIDRAFT_181418 [Pseudocercospora fijiensis CIRAD86]	4.68e-136	sp|P50166|ARDH_CANTR	2e-42	D-arabinitol 2-dehydrogenase [ribulose-forming] OS=Candida tropicalis GN=ARD PE=1 SV=1	KOG0725	2e-32	Reductases with broad range of substrate specificities	ko00061;ko00780;ko01040;ko01212	Fatty acid biosynthesis |Biotin metabolism |Biosynthesis of unsaturated fatty acids |Fatty acid metabolism	4	GO:0008874;GO:0055114	gluconate 5-dehydrogenase activity|oxidation-reduction process
CL10907Contig1	1684	gi|321257736|ref|XP_003193691.1|delta-12 fatty acid desaturase [Cryptococcus gattii WM276] >gi|317460161|gb|ADV21904.1| Delta-12 fatty acid desaturase, putative [Cryptococcus gattii WM276]	0	sp|P59668|FAD12_MORIS	1e-115	Delta(12) fatty acid desaturase OS=Mortierella isabellina PE=2 SV=1				ko01040;ko01212	Biosynthesis of unsaturated fatty acids |Fatty acid metabolism	2	GO:0006629;GO:0055114;GO:0016717	lipid metabolic process|oxidation-reduction process|oxidoreductase activity, acting on paired donors, with oxidation of a pair of donors resulting in the reduction of molecular oxygen to two molecules of water
CL334Contig2	2142	gi|453087516|gb|EMF15557.1|delta-12 desaturase [Sphaerulina musiva SO2202]	0	sp|P59668|FAD12_MORIS	5e-97	Delta(12) fatty acid desaturase OS=Mortierella isabellina PE=2 SV=1				ko01040;ko01212	Biosynthesis of unsaturated fatty acids |Fatty acid metabolism	2	GO:0006629;GO:0055114;GO:0016717	lipid metabolic process|oxidation-reduction process|oxidoreductase activity, acting on paired donors, with oxidation of a pair of donors resulting in the reduction of molecular oxygen to two molecules of water
CL38201Contig1	959	gi|333827665|gb|AEG19535.1|delta-12-fatty acid desaturase [Glaciozyma antarctica]	6.42e-68	sp|P59668|FAD12_MORIS	9e-56	Delta(12) fatty acid desaturase OS=Mortierella isabellina PE=2 SV=1				ko01040;ko01212	Biosynthesis of unsaturated fatty acids |Fatty acid metabolism	2	GO:0006629;GO:0055114;GO:0016717	lipid metabolic process|oxidation-reduction process|oxidoreductase activity, acting on paired donors, with oxidation of a pair of donors resulting in the reduction of molecular oxygen to two molecules of water
comp86408_c0_seq1	862	gi|482811773|gb|EOA88518.1|hypothetical protein SETTUDRAFT_168388 [Setosphaeria turcica Et28A]	1.19e-128	sp|P59668|FAD12_MORIS	2e-77	Delta(12) fatty acid desaturase OS=Mortierella isabellina PE=2 SV=1				ko01040;ko01212	Biosynthesis of unsaturated fatty acids |Fatty acid metabolism	2	GO:0006629;GO:0055114;GO:0016717	lipid metabolic process|oxidation-reduction process|oxidoreductase activity, acting on paired donors, with oxidation of a pair of donors resulting in the reduction of molecular oxygen to two molecules of water
CL12747Contig1	1023	gi|396488068|ref|XP_003842789.1|similar to acetoin dehydrogenase (diacetyl reductase) [Leptosphaeria maculans JN3] >gi|312219366|emb|CBX99310.1| similar to acetoin dehydrogenase (diacetyl reductase) [Leptosphaeria maculans JN3]	1.38e-95	sp|Q9ZNN8|BUDC_CORGT	1e-61	L-2,3-butanediol dehydrogenase OS=Corynebacterium glutamicum GN=budC PE=1 SV=1	KOG0725	3e-29	Reductases with broad range of substrate specificities	ko00061;ko00780;ko01040;ko01212	Fatty acid biosynthesis |Biotin metabolism |Biosynthesis of unsaturated fatty acids |Fatty acid metabolism	4	GO:0055114;GO:0016491	oxidation-reduction process|oxidoreductase activity
CL7004Contig1	1042	gi|451849061|gb|EMD62365.1|hypothetical protein COCSADRAFT_120964 [Bipolaris sorokiniana ND90Pr]	1.19e-126	sp|Q9ZNN8|BUDC_CORGT	2e-72	L-2,3-butanediol dehydrogenase OS=Corynebacterium glutamicum GN=budC PE=1 SV=1	KOG0725	3e-35	Reductases with broad range of substrate specificities	ko00061;ko00780;ko01040;ko01212	Fatty acid biosynthesis |Biotin metabolism |Biosynthesis of unsaturated fatty acids |Fatty acid metabolism	4	GO:0055114;GO:0016491	oxidation-reduction process|oxidoreductase activity
CL8864Contig1	914	gi|512202670|gb|EPE31496.1|NAD(P)-binding Rossmann-fold containing protein [Glarea lozoyensis ATCC 20868]	3.83e-75	sp|Q9ZNN8|BUDC_CORGT	2e-63	L-2,3-butanediol dehydrogenase OS=Corynebacterium glutamicum GN=budC PE=1 SV=1	KOG0725	3e-35	Reductases with broad range of substrate specificities	ko00061;ko00780;ko01040;ko01212	Fatty acid biosynthesis |Biotin metabolism |Biosynthesis of unsaturated fatty acids |Fatty acid metabolism	4	GO:0055114;GO:0016491	oxidation-reduction process|oxidoreductase activity
comp61518_c0_seq2	576	gi|482809357|gb|EOA86179.1|hypothetical protein SETTUDRAFT_131478 [Setosphaeria turcica Et28A]	3.02e-96	sp|Q9ZNN8|BUDC_CORGT	4e-57	L-2,3-butanediol dehydrogenase OS=Corynebacterium glutamicum GN=budC PE=1 SV=1	KOG1200	9e-26	Mitochondrial/plastidial beta-ketoacyl-ACP reductase	ko00061;ko00780;ko01040;ko01212	Fatty acid biosynthesis |Biotin metabolism |Biosynthesis of unsaturated fatty acids |Fatty acid metabolism	4	GO:0055114;GO:0016491	oxidation-reduction process|oxidoreductase activity
CL16369Contig1	591	gi|328860747|gb|EGG09852.1|hypothetical protein MELLADRAFT_55312 [Melampsora larici-populina 98AG31]	1.51e-32	sp|O93868|MTDH_AGABI	4e-41	NADP-dependent mannitol dehydrogenase OS=Agaricus bisporus GN=mtdH PE=1 SV=3	KOG0725	4e-22	Reductases with broad range of substrate specificities	ko00061;ko00780;ko01040;ko01212	Fatty acid biosynthesis |Biotin metabolism |Biosynthesis of unsaturated fatty acids |Fatty acid metabolism	4	GO:0050085;GO:0055114	mannitol 2-dehydrogenase (NADP+) activity|oxidation-reduction process
comp189227_c0_seq1	418	gi|452001080|gb|EMD93540.1|hypothetical protein COCHEDRAFT_13569 [Bipolaris maydis C5]	2.85e-56	sp|O93868|MTDH_AGABI	6e-14	NADP-dependent mannitol dehydrogenase OS=Agaricus bisporus GN=mtdH PE=1 SV=3	KOG0725	7e-11	Reductases with broad range of substrate specificities	ko00061;ko00780;ko01040;ko01212	Fatty acid biosynthesis |Biotin metabolism |Biosynthesis of unsaturated fatty acids |Fatty acid metabolism	4	GO:0055114;GO:0016491	oxidation-reduction process|oxidoreductase activity
CL30170Contig1	2021	gi|45385321|gb|AAM77643.2|AF517831_1chloroplast omega-3 desaturase [Prunus persica]	5.76e-109	sp|P48620|FAD3C_SESIN	4e-167	Omega-3 fatty acid desaturase, chloroplastic OS=Sesamum indicum GN=FAD7 PE=2 SV=1				ko01040;ko01212	Biosynthesis of unsaturated fatty acids |Fatty acid metabolism	2	GO:0006633;GO:0009941;GO:0042389;GO:0016717;GO:0009409;GO:0055114	fatty acid biosynthetic process|chloroplast envelope|omega-3 fatty acid desaturase activity|oxidoreductase activity, acting on paired donors, with oxidation of a pair of donors resulting in the reduction of molecular oxygen to two molecules of water|response to cold|oxidation-reduction process
CL1Contig9956	4890	gi|557526623|gb|ESR37929.1|hypothetical protein CICLE_v10028238mg [Citrus clementina]	1.21e-23	sp|P48628|FAD6C_SOYBN	2e-34	Omega-6 fatty acid desaturase, chloroplastic OS=Glycine max PE=2 SV=1				ko01040;ko01212;ko02020	Biosynthesis of unsaturated fatty acids |Fatty acid metabolism |Two-component system	3	GO:0019684;GO:0009072;GO:0000096;GO:0009941;GO:0016117;GO:0006655;GO:0016020;GO:0035304;GO:0006636;GO:0044272;GO:0006766;GO:0006546;GO:0019748;GO:0009106;GO:0009108;GO:0015995;GO:0016720;GO:0019288;GO:0019216;GO:0008652;GO:0009695;GO:0055114;GO:0045485;GO:0006733;GO:0031408;GO:0009117;GO:0010205	photosynthesis, light reaction|aromatic amino acid family metabolic process|sulfur amino acid metabolic process|chloroplast envelope|carotenoid biosynthetic process|phosphatidylglycerol biosynthetic process|membrane|regulation of protein dephosphorylation|unsaturated fatty acid biosynthetic process|sulfur compound biosynthetic process|vitamin metabolic process|glycine catabolic process|secondary …
comp56031_c0_seq1	1222	gi|514796437|ref|XP_004973550.1|PREDICTED: omega-6 fatty acid desaturase, chloroplastic-like [Setaria italica]	7.85e-14	sp|P48629|FAD6C_SPIOL	3e-16	Omega-6 fatty acid desaturase, chloroplastic OS=Spinacia oleracea GN=FAD6 PE=1 SV=1				ko01040;ko01212;ko02020	Biosynthesis of unsaturated fatty acids |Fatty acid metabolism |Two-component system	3	GO:0019684;GO:0009072;GO:0000096;GO:0016117;GO:0006655;GO:0035304;GO:0006636;GO:0016023;GO:0044272;GO:0006766;GO:0006546;GO:0019748;GO:0009106;GO:0015995;GO:0016720;GO:0009108;GO:0019288;GO:0019216;GO:0008652;GO:0009695;GO:0031969;GO:0055114;GO:0045485;GO:0006733;GO:0031408;GO:0009117;GO:0010205	photosynthesis, light reaction|aromatic amino acid family metabolic process|sulfur amino acid metabolic process|carotenoid biosynthetic process|phosphatidylglycerol biosynthetic process|regulation of protein dephosphorylation|unsaturated fatty acid biosynthetic process|cytoplasmic membrane-bounded vesicle|sulfur compound biosynthetic process|vitamin metabolic process|glycine catabolic process|sec…
CL34109Contig1	463	gi|565365802|ref|XP_006349589.1|PREDICTED: omega-6 fatty acid desaturase, endoplasmic reticulum-like [Solanum tuberosum]	6.13e-14	sp|P48630|FD6E1_SOYBN	3e-15	Omega-6 fatty acid desaturase, endoplasmic reticulum isozyme 1 OS=Glycine max GN=FAD2-1 PE=2 SV=1				ko01040;ko01212	Biosynthesis of unsaturated fatty acids |Fatty acid metabolism	2	GO:0006629;GO:0055114;GO:0016717;GO:0050184	lipid metabolic process|oxidation-reduction process|oxidoreductase activity, acting on paired donors, with oxidation of a pair of donors resulting in the reduction of molecular oxygen to two molecules of water|phosphatidylcholine desaturase activity
CL29632Contig1	1794	gi|289065765|gb|ADC80920.1|delta-9 fatty acid desaturase [Vernicia fordii]	1.98e-150	sp|Q949X0|ADS3_ARATH	3e-174	Palmitoyl-monogalactosyldiacylglycerol delta-7 desaturase, chloroplastic OS=Arabidopsis thaliana GN=ADS3 PE=2 SV=2	KOG1600	4e-175	Fatty acid desaturase	ko01040;ko01212;ko03320;ko04152	Biosynthesis of unsaturated fatty acids |Fatty acid metabolism |PPAR signaling pathway |AMPK signaling pathway	4	GO:0004768;GO:0016021;GO:0006655;GO:0009979;GO:0055114;GO:0019288;GO:0015995;GO:0016117;GO:0009579;GO:0006636;GO:0010205;GO:0002213;GO:0001676;GO:0009507	stearoyl-CoA 9-desaturase activity|integral component of membrane|phosphatidylglycerol biosynthetic process|16:0 monogalactosyldiacylglycerol desaturase activity|oxidation-reduction process|isopentenyl diphosphate biosynthetic process, methylerythritol 4-phosphate pathway|chlorophyll biosynthetic process|carotenoid biosynthetic process|thylakoid|unsaturated fatty acid biosynthetic process|photoin…
CL28432Contig1	2539	gi|557542526|gb|ESR53504.1|hypothetical protein CICLE_v10019196mg [Citrus clementina]	0	sp|O65202|ACOX1_ARATH	0	Peroxisomal acyl-coenzyme A oxidase 1 OS=Arabidopsis thaliana GN=ACX1 PE=1 SV=1	KOG0136	0	Acyl-CoA oxidase	ko00071;ko00592;ko01040;ko01212;ko03320;ko04024;ko04146	Fatty acid degradation |alpha-Linolenic acid metabolism |Biosynthesis of unsaturated fatty acids |Fatty acid metabolism |PPAR signaling pathway |cAMP signaling pathway |Peroxisome	7	GO:0003995;GO:0005777;GO:0009620;GO:0003997;GO:0009611;GO:0009695;GO:0006635;GO:0009555;GO:0050660;GO:0002213;GO:0001676;GO:0046686	acyl-CoA dehydrogenase activity|peroxisome|response to fungus|acyl-CoA oxidase activity|response to wounding|jasmonic acid biosynthetic process|fatty acid beta-oxidation|pollen development|flavin adenine dinucleotide binding|defense response to insect|long-chain fatty acid metabolic process|response to cadmium ion
CL37369Contig1	1019	gi|472582286|gb|EMS19978.1|acyl-CoA oxidase [Rhodosporidium toruloides NP11]	7.3e-89	sp|O65202|ACOX1_ARATH	4e-42	Peroxisomal acyl-coenzyme A oxidase 1 OS=Arabidopsis thaliana GN=ACX1 PE=1 SV=1	KOG0136	1e-42	Acyl-CoA oxidase	ko00071;ko00592;ko01040;ko01212;ko03320;ko04024;ko04146	Fatty acid degradation |alpha-Linolenic acid metabolism |Biosynthesis of unsaturated fatty acids |Fatty acid metabolism |PPAR signaling pathway |cAMP signaling pathway |Peroxisome	7	GO:0050660;GO:0005777;GO:0006635;GO:0003995;GO:0003997	flavin adenine dinucleotide binding|peroxisome|fatty acid beta-oxidation|acyl-CoA dehydrogenase activity|acyl-CoA oxidase activity
comp59872_c0_seq1	665	gi|443894705|dbj|GAC72052.1|iron/ascorbate family oxidoreductases [Pseudozyma antarctica T-34]	1.96e-83	sp|O65202|ACOX1_ARATH	4e-68	Peroxisomal acyl-coenzyme A oxidase 1 OS=Arabidopsis thaliana GN=ACX1 PE=1 SV=1	KOG0136	4e-69	Acyl-CoA oxidase	ko00071;ko00592;ko01040;ko01212;ko03320;ko04024;ko04146	Fatty acid degradation |alpha-Linolenic acid metabolism |Biosynthesis of unsaturated fatty acids |Fatty acid metabolism |PPAR signaling pathway |cAMP signaling pathway |Peroxisome	7	GO:0050660;GO:0005777;GO:0006635;GO:0003995;GO:0003997	flavin adenine dinucleotide binding|peroxisome|fatty acid beta-oxidation|acyl-CoA dehydrogenase activity|acyl-CoA oxidase activity
comp125664_c0_seq1	666	gi|449300929|gb|EMC96940.1|hypothetical protein BAUCODRAFT_433376 [Baudoinia compniacensis UAMH 10762]	6.09e-85	sp|Q3SZP5|ACOX1_BOVIN	2e-20	Peroxisomal acyl-coenzyme A oxidase 1 OS=Bos taurus GN=ACOX1 PE=2 SV=1	KOG0136	4e-20	Acyl-CoA oxidase	ko00071;ko00592;ko01040;ko01212;ko03320;ko04024;ko04146	Fatty acid degradation |alpha-Linolenic acid metabolism |Biosynthesis of unsaturated fatty acids |Fatty acid metabolism |PPAR signaling pathway |cAMP signaling pathway |Peroxisome	7	GO:0050660;GO:0005777;GO:0006635;GO:0003995;GO:0003997	flavin adenine dinucleotide binding|peroxisome|fatty acid beta-oxidation|acyl-CoA dehydrogenase activity|acyl-CoA oxidase activity
comp170618_c0_seq1	307	gi|328862173|gb|EGG11275.1|hypothetical protein MELLADRAFT_46896 [Melampsora larici-populina 98AG31]	2.34e-31	sp|Q9R0H0|ACOX1_MOUSE	2e-22	Peroxisomal acyl-coenzyme A oxidase 1 OS=Mus musculus GN=Acox1 PE=1 SV=5	KOG0136	3e-23	Acyl-CoA oxidase	ko00071;ko00592;ko01040;ko01212;ko03320;ko04024;ko04146	Fatty acid degradation |alpha-Linolenic acid metabolism |Biosynthesis of unsaturated fatty acids |Fatty acid metabolism |PPAR signaling pathway |cAMP signaling pathway |Peroxisome	7	GO:0050660;GO:0005777;GO:0006635;GO:0003995;GO:0003997	flavin adenine dinucleotide binding|peroxisome|fatty acid beta-oxidation|acyl-CoA dehydrogenase activity|acyl-CoA oxidase activity
CL7503Contig1	828	gi|451851399|gb|EMD64697.1|hypothetical protein COCSADRAFT_180729 [Bipolaris sorokiniana ND90Pr]	9.05e-139	sp|Q01373|FOX2_NEUCR	5e-114	Peroxisomal hydratase-dehydrogenase-epimerase OS=Neurospora crassa (strain ATCC 24698 / 74-OR23-1A / CBS 708.71 / DSM 1257 / FGSC 987) GN=fox-2 PE=1 SV=1	KOG1206	7e-71	Peroxisomal multifunctional beta-oxidation protein and related enzymes	ko00061;ko00780;ko01040;ko01212	Fatty acid biosynthesis |Biotin metabolism |Biosynthesis of unsaturated fatty acids |Fatty acid metabolism	4	GO:0055114;GO:0016491	oxidation-reduction process|oxidoreductase activity
comp188782_c0_seq1	515	gi|358053828|dbj|GAA99960.1|hypothetical protein E5Q_06663 [Mixia osmundae IAM 14324]	3.33e-55	sp|Q01373|FOX2_NEUCR	6e-46	Peroxisomal hydratase-dehydrogenase-epimerase OS=Neurospora crassa (strain ATCC 24698 / 74-OR23-1A / CBS 708.71 / DSM 1257 / FGSC 987) GN=fox-2 PE=1 SV=1	KOG1206	1e-33	Peroxisomal multifunctional beta-oxidation protein and related enzymes	ko00061;ko00780;ko01040;ko01212	Fatty acid biosynthesis |Biotin metabolism |Biosynthesis of unsaturated fatty acids |Fatty acid metabolism	4	GO:0055114;GO:0016491	oxidation-reduction process|oxidoreductase activity
comp74528_c0_seq2	843	gi|494829476|gb|EON66117.1|peroxisomal hydratase-dehydrogenase-epimerase [Coniosporium apollinis CBS 100218]	8.58e-108	sp|Q01373|FOX2_NEUCR	4e-126	Peroxisomal hydratase-dehydrogenase-epimerase OS=Neurospora crassa (strain ATCC 24698 / 74-OR23-1A / CBS 708.71 / DSM 1257 / FGSC 987) GN=fox-2 PE=1 SV=1	KOG1206	6e-82	Peroxisomal multifunctional beta-oxidation protein and related enzymes	ko00061;ko00780;ko01040;ko01212	Fatty acid biosynthesis |Biotin metabolism |Biosynthesis of unsaturated fatty acids |Fatty acid metabolism	4	GO:0016491;GO:0032000;GO:0016507;GO:0009405;GO:0016829;GO:0055114	oxidoreductase activity|positive regulation of fatty acid beta-oxidation|mitochondrial fatty acid beta-oxidation multienzyme complex|pathogenesis|lyase activity|oxidation-reduction process
CL6424Contig1	861	gi|521588146|gb|EPQ31706.1|hypothetical protein PFL1_01039 [Pseudozyma flocculosa PF-1]	6.84e-84	sp|O94523|ACO1_SCHPO	5e-53	Probable acyl-CoA desaturase OS=Schizosaccharomyces pombe (strain 972 / ATCC 24843) GN=SPCC1281.06c PE=3 SV=1	KOG1600	1e-54	Fatty acid desaturase	ko01040;ko01212;ko03320;ko04152	Biosynthesis of unsaturated fatty acids |Fatty acid metabolism |PPAR signaling pathway |AMPK signaling pathway	4	GO:0006633;GO:0004768;GO:0005506;GO:0020037;GO:0016021;GO:0005783;GO:0055114	fatty acid biosynthetic process|stearoyl-CoA 9-desaturase activity|iron ion binding|heme binding|integral component of membrane|endoplasmic reticulum|oxidation-reduction process
comp94303_c1_seq2	1134	gi|85701146|sp|P0C0Y5.1|MTDH_DAVTARecName: Full=Probable NADP-dependent mannitol dehydrogenase; Short=MtDH; AltName: Full=Mannitol 2-dehydrogenase [NADP(+)]; AltName: Allergen=Cla h 8 >gi|296863442|pdb|3GDF|A Chain A, Crystal Structure Of The Nadp-Dependent Mannitol Dehydrogenase From Cladosporium Herbarum. >gi|296863443|pdb|3GDF|B Chain B, Crystal Structure Of The Nadp-Dependent Mannitol Dehydro…	8.83e-142	sp|P0C0Y5|MTDH_DAVTA	0	Probable NADP-dependent mannitol dehydrogenase OS=Davidiella tassiana PE=1 SV=1	KOG0725	9e-71	Reductases with broad range of substrate specificities	ko00061;ko00780;ko01040;ko01212	Fatty acid biosynthesis |Biotin metabolism |Biosynthesis of unsaturated fatty acids |Fatty acid metabolism	4	GO:0050085;GO:0055114;GO:0004090;GO:0050086	mannitol 2-dehydrogenase (NADP+) activity|oxidation-reduction process|carbonyl reductase (NADPH) activity|mannitol 2-dehydrogenase activity
comp94374_c0_seq1	427	gi|85701146|sp|P0C0Y5.1|MTDH_DAVTARecName: Full=Probable NADP-dependent mannitol dehydrogenase; Short=MtDH; AltName: Full=Mannitol 2-dehydrogenase [NADP(+)]; AltName: Allergen=Cla h 8 >gi|296863442|pdb|3GDF|A Chain A, Crystal Structure Of The Nadp-Dependent Mannitol Dehydrogenase From Cladosporium Herbarum. >gi|296863443|pdb|3GDF|B Chain B, Crystal Structure Of The Nadp-Dependent Mannitol Dehydro…	1.14e-73	sp|P0C0Y5|MTDH_DAVTA	3e-96	Probable NADP-dependent mannitol dehydrogenase OS=Davidiella tassiana PE=1 SV=1	KOG0725	4e-34	Reductases with broad range of substrate specificities	ko00061;ko00780;ko01040;ko01212	Fatty acid biosynthesis |Biotin metabolism |Biosynthesis of unsaturated fatty acids |Fatty acid metabolism	4	GO:0097308;GO:0050085;GO:0005622;GO:0050038;GO:0005997;GO:0019594;GO:0055114	cellular response to farnesol|mannitol 2-dehydrogenase (NADP+) activity|intracellular|L-xylulose reductase (NADP+) activity|xylulose metabolic process|mannitol metabolic process|oxidation-reduction process
CL24408Contig1	991	gi|170117139|ref|XP_001889758.1|NADP-dependent mannitol dehydrogenase MtDH [Laccaria bicolor S238N-H82] >gi|164635338|gb|EDQ99647.1| NADP-dependent mannitol dehydrogenase MtDH [Laccaria bicolor S238N-H82]	3.72e-74	sp|O00058|MTDH_UROFA	3e-93	Probable NADP-dependent mannitol dehydrogenase OS=Uromyces fabae GN=PIG8 PE=2 SV=1	KOG0725	7e-39	Reductases with broad range of substrate specificities	ko00061;ko00780;ko01040;ko01212	Fatty acid biosynthesis |Biotin metabolism |Biosynthesis of unsaturated fatty acids |Fatty acid metabolism	4	GO:0050085;GO:0055114	mannitol 2-dehydrogenase (NADP+) activity|oxidation-reduction process
CL38523Contig1	948	gi|403159899|ref|XP_003320454.2|NADP-dependent mannitol dehydrogenase [Puccinia graminis f. sp. tritici CRL 75-36-700-3] >gi|375168288|gb|EFP76035.2| NADP-dependent mannitol dehydrogenase [Puccinia graminis f. sp. tritici CRL 75-36-700-3]	3.79e-81	sp|O00058|MTDH_UROFA	1e-101	Probable NADP-dependent mannitol dehydrogenase OS=Uromyces fabae GN=PIG8 PE=2 SV=1	KOG0725	6e-44	Reductases with broad range of substrate specificities	ko00061;ko00780;ko01040;ko01212	Fatty acid biosynthesis |Biotin metabolism |Biosynthesis of unsaturated fatty acids |Fatty acid metabolism	4	GO:0050085;GO:0055114	mannitol 2-dehydrogenase (NADP+) activity|oxidation-reduction process
CL8062Contig1	448	gi|451855685|gb|EMD68976.1|hypothetical protein COCSADRAFT_104969 [Bipolaris sorokiniana ND90Pr]	6.14e-67	sp|O94511|YN67_SCHPO	5e-24	Putative enoyl reductase C646.07c OS=Schizosaccharomyces pombe (strain 972 / ATCC 24843) GN=SPBC646.07c PE=3 SV=1	KOG1639	1e-24	Steroid reductase required for elongation of the very long chain fatty acids	ko00062;ko01040;ko01212	Fatty acid elongation |Biosynthesis of unsaturated fatty acids |Fatty acid metabolism	3	GO:0005737;GO:0006629;GO:0004057;GO:0016627;GO:0016598;GO:0016021	cytoplasm|lipid metabolic process|arginyltransferase activity|oxidoreductase activity, acting on the CH-CH group of donors|protein arginylation|integral component of membrane
CL26193Contig1	1015	gi|539434471|gb|ERF71012.1|hypothetical protein EPUS_03292 [Endocarpon pusillum Z07020]	1.42e-60	sp|Q9RPT1|RHLG_PSEAE	5e-29	Rhamnolipids biosynthesis 3-oxoacyl-[acyl-carrier-protein] reductase OS=Pseudomonas aeruginosa (strain ATCC 15692 / PAO1 / 1C / PRS 101 / LMG 12228) GN=rhlG PE=1 SV=1	KOG0725	5e-22	Reductases with broad range of substrate specificities	ko00061;ko00780;ko01040;ko01212	Fatty acid biosynthesis |Biotin metabolism |Biosynthesis of unsaturated fatty acids |Fatty acid metabolism	4	GO:0055114;GO:0016491	oxidation-reduction process|oxidoreductase activity
CL3152Contig1	1037	gi|482810740|gb|EOA87533.1|hypothetical protein SETTUDRAFT_177123 [Setosphaeria turcica Et28A]	4.2e-148	sp|Q9RPT1|RHLG_PSEAE	2e-22	Rhamnolipids biosynthesis 3-oxoacyl-[acyl-carrier-protein] reductase OS=Pseudomonas aeruginosa (strain ATCC 15692 / PAO1 / 1C / PRS 101 / LMG 12228) GN=rhlG PE=1 SV=1	KOG0725	8e-15	Reductases with broad range of substrate specificities	ko00061;ko00780;ko01040;ko01212	Fatty acid biosynthesis |Biotin metabolism |Biosynthesis of unsaturated fatty acids |Fatty acid metabolism	4	GO:0055114;GO:0016491	oxidation-reduction process|oxidoreductase activity
CL33803Contig1	529	gi|452985689|gb|EME85445.1|hypothetical protein MYCFIDRAFT_88561 [Pseudocercospora fijiensis CIRAD86]	3.08e-53	sp|Q9RPT1|RHLG_PSEAE	3e-24	Rhamnolipids biosynthesis 3-oxoacyl-[acyl-carrier-protein] reductase OS=Pseudomonas aeruginosa (strain ATCC 15692 / PAO1 / 1C / PRS 101 / LMG 12228) GN=rhlG PE=1 SV=1	KOG0725	4e-13	Reductases with broad range of substrate specificities	ko00061;ko00780;ko01040;ko01212	Fatty acid biosynthesis |Biotin metabolism |Biosynthesis of unsaturated fatty acids |Fatty acid metabolism	4	GO:0008874;GO:0055114	gluconate 5-dehydrogenase activity|oxidation-reduction process
CL36629Contig1	965	gi|494824879|gb|EON62133.1|hypothetical protein W97_01352 [Coniosporium apollinis CBS 100218]	1.71e-76	sp|Q9RPT1|RHLG_PSEAE	5e-29	Rhamnolipids biosynthesis 3-oxoacyl-[acyl-carrier-protein] reductase OS=Pseudomonas aeruginosa (strain ATCC 15692 / PAO1 / 1C / PRS 101 / LMG 12228) GN=rhlG PE=1 SV=1	KOG0725	4e-19	Reductases with broad range of substrate specificities	ko00061;ko00780;ko01040;ko01212	Fatty acid biosynthesis |Biotin metabolism |Biosynthesis of unsaturated fatty acids |Fatty acid metabolism	4	GO:0055114;GO:0016491	oxidation-reduction process|oxidoreductase activity
CL522Contig2	1045	gi|449297392|gb|EMC93410.1|hypothetical protein BAUCODRAFT_125274 [Baudoinia compniacensis UAMH 10762]	1.62e-131	sp|Q9RPT1|RHLG_PSEAE	2e-23	Rhamnolipids biosynthesis 3-oxoacyl-[acyl-carrier-protein] reductase OS=Pseudomonas aeruginosa (strain ATCC 15692 / PAO1 / 1C / PRS 101 / LMG 12228) GN=rhlG PE=1 SV=1	KOG0725	2e-19	Reductases with broad range of substrate specificities	ko00061;ko00780;ko01040;ko01212	Fatty acid biosynthesis |Biotin metabolism |Biosynthesis of unsaturated fatty acids |Fatty acid metabolism	4	GO:0055114;GO:0016491	oxidation-reduction process|oxidoreductase activity
CL7296Contig1	1199	gi|452842189|gb|EME44125.1|hypothetical protein DOTSEDRAFT_71812 [Dothistroma septosporum NZE10]	4.1e-84	sp|Q9RPT1|RHLG_PSEAE	2e-24	Rhamnolipids biosynthesis 3-oxoacyl-[acyl-carrier-protein] reductase OS=Pseudomonas aeruginosa (strain ATCC 15692 / PAO1 / 1C / PRS 101 / LMG 12228) GN=rhlG PE=1 SV=1	KOG0725	1e-18	Reductases with broad range of substrate specificities	ko00061;ko00780;ko01040;ko01212	Fatty acid biosynthesis |Biotin metabolism |Biosynthesis of unsaturated fatty acids |Fatty acid metabolism	4	GO:0055114;GO:0016491	oxidation-reduction process|oxidoreductase activity
comp186856_c0_seq1	313	gi|451848005|gb|EMD61311.1|hypothetical protein COCSADRAFT_39046 [Bipolaris sorokiniana ND90Pr]	1.15e-46	sp|Q9SCU0|SDR2A_ARATH	2e-14	Short-chain dehydrogenase reductase 2a OS=Arabidopsis thaliana GN=SDR2a PE=3 SV=1	KOG0725	5e-15	Reductases with broad range of substrate specificities	ko00061;ko00780;ko01040;ko01212	Fatty acid biosynthesis |Biotin metabolism |Biosynthesis of unsaturated fatty acids |Fatty acid metabolism	4	GO:0055114;GO:0016491	oxidation-reduction process|oxidoreductase activity
CL24657Contig1	1349	gi|115455329|ref|NP_001051265.1|Os03g0748100 [Oryza sativa Japonica Group] >gi|108711074|gb|ABF98869.1| NAD dependent epimerase/dehydratase family protein, expressed [Oryza sativa Japonica Group] >gi|113549736|dbj|BAF13179.1| Os03g0748100 [Oryza sativa Japonica Group] >gi|215766131|dbj|BAG98359.1| unnamed protein product [Oryza sativa Japonica Group]	9.22e-83	sp|Q08632|SDR1_PICAB	4e-80	Short-chain type dehydrogenase/reductase OS=Picea abies PE=2 SV=1	KOG0725	2e-85	Reductases with broad range of substrate specificities	ko00061;ko00780;ko01040;ko01212	Fatty acid biosynthesis |Biotin metabolism |Biosynthesis of unsaturated fatty acids |Fatty acid metabolism	4	GO:0004316;GO:0000166;GO:0055114;GO:0046685	3-oxoacyl-[acyl-carrier-protein] reductase (NADPH) activity|nucleotide binding|oxidation-reduction process|response to arsenic-containing substance
CL14704Contig1	520	gi|396499765|ref|XP_003845556.1|similar to D-arabinitol dehydrogenase [Leptosphaeria maculans JN3] >gi|312222137|emb|CBY02077.1| similar to D-arabinitol dehydrogenase [Leptosphaeria maculans JN3]	2.79e-78	sp|P87219|SOU1_CANAL	3e-43	Sorbose reductase SOU1 OS=Candida albicans (strain SC5314 / ATCC MYA-2876) GN=SOU1 PE=1 SV=1	KOG0725	2e-34	Reductases with broad range of substrate specificities	ko00061;ko00780;ko01040;ko01212	Fatty acid biosynthesis |Biotin metabolism |Biosynthesis of unsaturated fatty acids |Fatty acid metabolism	4	GO:0055114;GO:0016491	oxidation-reduction process|oxidoreductase activity
comp150991_c0_seq1	317	gi|343960553|dbj|BAK64049.1|1,3,8-trihydroxynaphthalene reductase [Alternaria alternata]	2.38e-52	sp|Q12634|T4HR_MAGO7	5e-53	Tetrahydroxynaphthalene reductase OS=Magnaporthe oryzae (strain 70-15 / ATCC MYA-4617 / FGSC 8958) GN=MGG_02252 PE=1 SV=2	KOG0725	5e-13	Reductases with broad range of substrate specificities	ko00061;ko00780;ko01040;ko01212	Fatty acid biosynthesis |Biotin metabolism |Biosynthesis of unsaturated fatty acids |Fatty acid metabolism	4	GO:0055114;GO:0047039	oxidation-reduction process|tetrahydroxynaphthalene reductase activity
comp48669_c0_seq1	877	gi|4115722|dbj|BAA36503.1|1,3,8-trihydroxynaphthalene reductase [Alternaria alternata] >gi|335987389|gb|AEH76762.1| 1.3.8-trihydroxynaphthalene reductase [Alternaria alternata]	3.33e-150	sp|Q12634|T4HR_MAGO7	3e-137	Tetrahydroxynaphthalene reductase OS=Magnaporthe oryzae (strain 70-15 / ATCC MYA-4617 / FGSC 8958) GN=MGG_02252 PE=1 SV=2	KOG0725	1e-47	Reductases with broad range of substrate specificities	ko00061;ko00780;ko01040;ko01212	Fatty acid biosynthesis |Biotin metabolism |Biosynthesis of unsaturated fatty acids |Fatty acid metabolism	4	GO:0055114;GO:0047039	oxidation-reduction process|tetrahydroxynaphthalene reductase activity
CL20217Contig1	550	gi|398407927|ref|XP_003855429.1|hypothetical protein MYCGRDRAFT_68710 [Zymoseptoria tritici IPO323] >gi|339475313|gb|EGP90405.1| hypothetical protein MYCGRDRAFT_68710 [Zymoseptoria tritici IPO323]	1.47e-91	sp|P87025|THR1_COLOR	5e-52	Trihydroxynaphthalene reductase OS=Colletotrichum orbiculare (strain 104-T / ATCC 96160 / CBS 514.97 / LARS 414 / MAFF 240422) GN=THR1 PE=3 SV=4	KOG0725	9e-23	Reductases with broad range of substrate specificities	ko00061;ko00780;ko01040;ko01212	Fatty acid biosynthesis |Biotin metabolism |Biosynthesis of unsaturated fatty acids |Fatty acid metabolism	4	GO:0055114;GO:0016491	oxidation-reduction process|oxidoreductase activity
comp48669_c1_seq1	341	gi|45736357|dbj|BAD13320.1|1,3,8-naphthalenetriol reductase [Alternaria iridicola]	1.28e-61	sp|P87025|THR1_COLOR	1e-61	Trihydroxynaphthalene reductase OS=Colletotrichum orbiculare (strain 104-T / ATCC 96160 / CBS 514.97 / LARS 414 / MAFF 240422) GN=THR1 PE=3 SV=4	KOG0725	9e-17	Reductases with broad range of substrate specificities	ko00061;ko00780;ko01040;ko01212	Fatty acid biosynthesis |Biotin metabolism |Biosynthesis of unsaturated fatty acids |Fatty acid metabolism	4	GO:0055114;GO:0047039	oxidation-reduction process|tetrahydroxynaphthalene reductase activity
CL26303Contig1	1073	gi|189199596|ref|XP_001936135.1|short chain dehydrogenase/reductase [Pyrenophora tritici-repentis Pt-1C-BFP] >gi|187983234|gb|EDU48722.1| short chain dehydrogenase/reductase [Pyrenophora tritici-repentis Pt-1C-BFP]	1.26e-126	sp|P50162|TRN1_DATST	6e-20	Tropinone reductase 1 OS=Datura stramonium GN=TR1 PE=1 SV=1	KOG0725	6e-17	Reductases with broad range of substrate specificities	ko00061;ko00780;ko01040;ko01212	Fatty acid biosynthesis |Biotin metabolism |Biosynthesis of unsaturated fatty acids |Fatty acid metabolism	4	GO:0055114;GO:0016491	oxidation-reduction process|oxidoreductase activity
CL30690Contig1	2945	gi|225435072|ref|XP_002284406.1|PREDICTED: 3-hydroxyacyl-CoA dehydratase 2 [Vitis vinifera] >gi|297746135|emb|CBI16191.3| unnamed protein product [Vitis vinifera]	2.28e-35	sp|Q7SY06|HADC_DANRE	1e-06	Very-long-chain (3R)-3-hydroxyacyl-[acyl-carrier protein] dehydratase OS=Danio rerio GN=ptplad1 PE=2 SV=2	KOG3187	2e-25	Protein tyrosine phosphatase-like protein PTPLA (contains Pro instead of catalytic Arg)	ko00062;ko01040;ko01212	Fatty acid elongation |Biosynthesis of unsaturated fatty acids |Fatty acid metabolism	3
comp75303_c0_seq4	1475	gi|351727435|ref|NP_001235625.1|uncharacterized protein LOC100527150 [Glycine max] >gi|255631664|gb|ACU16199.1| unknown [Glycine max]	3.97e-82	sp|Q7XSZ4|PAS2A_ORYSJ	4e-93	Very-long-chain (3R)-3-hydroxyacyl-[acyl-carrier protein] dehydratase PASTICCINO 2A OS=Oryza sativa subsp. japonica GN=PAS2A PE=2 SV=2	KOG3187	8e-58	Protein tyrosine phosphatase-like protein PTPLA (contains Pro instead of catalytic Arg)	ko00062;ko01040;ko01212	Fatty acid elongation |Biosynthesis of unsaturated fatty acids |Fatty acid metabolism	3	GO:0004725;GO:0009825;GO:0004300;GO:0009923;GO:0080023;GO:0043481;GO:0048767;GO:0005829;GO:0048640;GO:0050732;GO:0035335;GO:0010817;GO:0042761;GO:0000271;GO:0016021;GO:0051302;GO:0019344;GO:0009932;GO:0005634;GO:0071555	protein tyrosine phosphatase activity|multidimensional cell growth|enoyl-CoA hydratase activity|fatty acid elongase complex|3R-hydroxyacyl-CoA dehydratase activity|anthocyanin accumulation in tissues in response to UV light|root hair elongation|cytosol|negative regulation of developmental growth|negative regulation of peptidyl-tyrosine phosphorylation|peptidyl-tyrosine dephosphorylation|regulatio…
CL27091Contig1	2913	gi|62956018|gb|AAY23354.1|3-ketoacyl-CoA reductase 1 [Gossypium hirsutum]	3.84e-144	sp|Q8L9C4|KCR1_ARATH	9e-145	Very-long-chain 3-oxoacyl-CoA reductase 1 OS=Arabidopsis thaliana GN=KCR1 PE=1 SV=1	KOG1014	9e-58	17 beta-hydroxysteroid dehydrogenase type 3, HSD17B3	ko00062;ko00140;ko01040;ko01212	Fatty acid elongation |Steroid hormone biosynthesis |Biosynthesis of unsaturated fatty acids |Fatty acid metabolism	4	GO:0046520;GO:0042335;GO:0055114;GO:0018454;GO:0045703;GO:0004303;GO:0000166;GO:0042761;GO:0016020;GO:0005783;GO:0009790;GO:0016126	sphingoid biosynthetic process|cuticle development|oxidation-reduction process|acetoacetyl-CoA reductase activity|ketoreductase activity|estradiol 17-beta-dehydrogenase activity|nucleotide binding|very long-chain fatty acid biosynthetic process|membrane|endoplasmic reticulum|embryo development|sterol biosynthetic process
CL5050Contig1	1337	gi|557104586|gb|ESQ44920.1|hypothetical protein EUTSA_v10010564mg [Eutrema salsugineum]	2.99e-09	sp|Q9M2U2|ECR_ARATH	3e-10	Very-long-chain enoyl-CoA reductase OS=Arabidopsis thaliana GN=ECR PE=2 SV=1	KOG1639	8e-11	Steroid reductase required for elongation of the very long chain fatty acids	ko00062;ko01040;ko01212	Fatty acid elongation |Biosynthesis of unsaturated fatty acids |Fatty acid metabolism	3
comp87221_c0_seq1	2014	gi|147866000|emb|CAN83052.1|hypothetical protein VITISV_043115 [Vitis vinifera]	3.2e-160	sp|Q9M2U2|ECR_ARATH	0	Very-long-chain enoyl-CoA reductase OS=Arabidopsis thaliana GN=ECR PE=2 SV=1	KOG1639	0	Steroid reductase required for elongation of the very long chain fatty acids	ko00062;ko01040;ko01212	Fatty acid elongation |Biosynthesis of unsaturated fatty acids |Fatty acid metabolism	3	GO:0046520;GO:0010025;GO:0016021;GO:0055114;GO:0009651;GO:0003865;GO:0019166;GO:0009922;GO:0006816;GO:0007030;GO:0009923;GO:0005886;GO:0016126	sphingoid biosynthetic process|wax biosynthetic process|integral component of membrane|oxidation-reduction process|response to salt stress|3-oxo-5-alpha-steroid 4-dehydrogenase activity|trans-2-enoyl-CoA reductase (NADPH) activity|fatty acid elongase activity|calcium ion transport|Golgi organization|fatty acid elongase complex|plasma membrane|sterol biosynthetic process
comp87308_c0_seq3	1925	gi|255580033|ref|XP_002530850.1|Synaptic glycoprotein SC2, putative [Ricinus communis] >gi|223529574|gb|EEF31524.1| Synaptic glycoprotein SC2, putative [Ricinus communis]	2.1e-161	sp|Q9M2U2|ECR_ARATH	0	Very-long-chain enoyl-CoA reductase OS=Arabidopsis thaliana GN=ECR PE=2 SV=1	KOG1639	0	Steroid reductase required for elongation of the very long chain fatty acids	ko00062;ko01040;ko01212	Fatty acid elongation |Biosynthesis of unsaturated fatty acids |Fatty acid metabolism	3	GO:0046520;GO:0010025;GO:0016021;GO:0055114;GO:0009651;GO:0003865;GO:0019166;GO:0009922;GO:0006816;GO:0007030;GO:0009923;GO:0005886;GO:0016126	sphingoid biosynthetic process|wax biosynthetic process|integral component of membrane|oxidation-reduction process|response to salt stress|3-oxo-5-alpha-steroid 4-dehydrogenase activity|trans-2-enoyl-CoA reductase (NADPH) activity|fatty acid elongase activity|calcium ion transport|Golgi organization|fatty acid elongase complex|plasma membrane|sterol biosynthetic process
comp180574_c0_seq1	321	gi|189200394|ref|XP_001936534.1|synaptic glycoprotein SC2 [Pyrenophora tritici-repentis Pt-1C-BFP] >gi|187983633|gb|EDU49121.1| synaptic glycoprotein SC2 [Pyrenophora tritici-repentis Pt-1C-BFP]	6.69e-55	sp|Q55C17|TECR_DICDI	5e-22	Very-long-chain enoyl-CoA reductase OS=Dictyostelium discoideum GN=gpsn2 PE=3 SV=1	KOG1639	7e-20	Steroid reductase required for elongation of the very long chain fatty acids	ko00062;ko01040;ko01212	Fatty acid elongation |Biosynthesis of unsaturated fatty acids |Fatty acid metabolism	3	GO:0005737;GO:0006629;GO:0004057;GO:0016627;GO:0016598;GO:0016021	cytoplasm|lipid metabolic process|arginyltransferase activity|oxidoreductase activity, acting on the CH-CH group of donors|protein arginylation|integral component of membrane
