# Supplementary material for: De Novo Transcriptome Analysis of Warburgia ugandensis to Identify Genes Involved in Terpenoids and Unsaturated Fatty Acids Biosynthesis
Source: PLoS One. 2015 Aug 25;10(8):e0135724. doi: 10.1371/journal.pone.0135724 (PMC4549110; doi:10.1371/journal.pone.0135724)
Supplement: S5 Table — (XLSX) [file pone.0135724.s009.xlsx]

## Sheet: DESeq-Sample_WGC024096_yepian-S
id	baseMean	baseMean_Sample_WGC024096_yepian	baseMean_Sample_WGC024096_shupi	foldChange	log2FoldChange	pval	padj	up_down	length	NR.id.and.Des	NR.e.value	swiss.id	swiss.e.value	swiss.Des	KOG.id	KOG.e.value	KOG.Des	kegg.id	kegg.term	kegg_hits_numbers	GO.id	GO.term
CL29334Contig1	307.5	578	37	0.0640138	-3.96547	0.0499645	0.520012	Down	3287	gi|449465699|ref|XP_004150565.1|PREDICTED: uncharacterized protein LOC101218256 [Cucumis sativus]	1.83e-65										GO:0009570	chloroplast stroma
CL1Contig8164	146	276	16	0.057971	-4.10852	0.0499627	0.520012	Down	361
comp86758_c1_seq1	321	603	39	0.0646766	-3.95061	0.0499198	0.520012	Down	1224	gi|297737601|emb|CBI26802.3|unnamed protein product [Vitis vinifera]	1.17e-41										GO:0008270;GO:0005622	zinc ion binding|intracellular
comp78337_c0_seq1	1266	194	2338	12.0515	3.59115	0.0498673	0.519574	Up	560	gi|460405137|ref|XP_004248033.1|PREDICTED: uncharacterized protein LOC101245993 [Solanum lycopersicum]	3.15e-47
comp65093_c0_seq1	398	745	51	0.0684564	-3.86867	0.0498513	0.519482	Down	1987	gi|356525461|ref|XP_003531343.1|PREDICTED: protein CbbY, chromosomal-like [Glycine max]	1.82e-99	sp|Q680K2|GPPL1_ARATH	2e-109	Haloacid dehalogenase-like hydrolase domain-containing protein At4g39970 OS=Arabidopsis thaliana GN=At4g39970 PE=2 SV=1	KOG2914	8e-38	Predicted haloacid-halidohydrolase and related hydrolases				GO:0009941;GO:0019761;GO:0016787;GO:0009570	chloroplast envelope|glucosinolate biosynthetic process|hydrolase activity|chloroplast stroma
comp90751_c0_seq2	1509.5	2786	233	0.0836324	-3.57979	0.0497827	0.518841	Down	2341	gi|557528374|gb|ESR39624.1|hypothetical protein CICLE_v10026049mg [Citrus clementina]	3.47e-60	sp|Q9LT10|CXE18_ARATH	6e-58	Probable carboxylesterase 18 OS=Arabidopsis thaliana GN=CXE18 PE=2 SV=1	KOG1515	1e-58	Arylacetamide deacetylase				GO:0008152;GO:0009860;GO:0052689	metabolic process|pollen tube growth|carboxylic ester hydrolase activity
CL1Contig9504	925	1712	138	0.0806075	-3.63294	0.0497536	0.518614	Down	1749
CL9996Contig1	8195	15335	1055	0.0687969	-3.86151	0.0497043	0.518175	Down	2027	gi|225425073|ref|XP_002273185.1|PREDICTED: UPF0496 protein 4 [Vitis vinifera]	9.06e-54	sp|Q9LMM6|BPS1_ARATH	9e-25	Protein BPS1, chloroplastic OS=Arabidopsis thaliana GN=BPS1 PE=2 SV=1
CL35679Contig1	163.5	18	309	17.1667	4.10154	0.0497011	0.518175	Up	664	gi|225455169|ref|XP_002268691.1|PREDICTED: uncharacterized protein LOC100258956 [Vitis vinifera] >gi|302144006|emb|CBI23111.3| unnamed protein product [Vitis vinifera]	7.03e-09
CL18384Contig1	30	58	2	0.0344828	-4.85798	0.0496297	0.517546	Down	492
comp49279_c0_seq1	30	58	2	0.0344828	-4.85798	0.0496297	0.517546	Down	431	gi|449519412|ref|XP_004166729.1|PREDICTED: pentatricopeptide repeat-containing protein At4g32430, mitochondrial-like [Cucumis sativus]	4.69e-06	sp|Q9FXA9|PPR83_ARATH	2e-09	Putative pentatricopeptide repeat-containing protein At1g56570 OS=Arabidopsis thaliana GN=PCMP-E64 PE=3 SV=1	KOG4197	8e-10	FOG: PPR repeat
CL26396Contig1	96	182	10	0.0549451	-4.18587	0.0495655	0.517027	Down	885
CL1Contig8216	557.5	1038	77	0.0741811	-3.7528	0.0495371	0.516805	Down	5098
CL3664Contig1	130	246	14	0.0569106	-4.13516	0.0495017	0.51651	Down	1107
CL17140Contig1	44	84	4	0.047619	-4.39232	0.0494944	0.516509	Down	327
CL1Contig2766	44	4	84	21	4.39232	0.0494944	0.516509	Up	1174
CL23252Contig1	316	594	38	0.0639731	-3.96639	0.0494518	0.516213	Down	1558	gi|557113058|gb|ESQ53341.1|hypothetical protein EUTSA_v10026444mg [Eutrema salsugineum]	3.7e-09
comp92869_c0_seq1	983.5	147	1820	12.381	3.63005	0.0494073	0.515823	Up	1804	gi|224117016|ref|XP_002317453.1|predicted protein [Populus trichocarpa] >gi|222860518|gb|EEE98065.1| hypothetical protein POPTR_0011s11020g [Populus trichocarpa]	2.59e-57	sp|P16273|PRPX_HORVU	3e-60	Pathogen-related protein OS=Hordeum vulgare PE=2 SV=2							GO:0005737	cytoplasm
comp95543_c1_seq32	3104	5737	471	0.0820987	-3.6065	0.0493425	0.515222	Down	6371	gi|147768124|emb|CAN71651.1|hypothetical protein VITISV_017443 [Vitis vinifera]	3.96e-123	sp|Q9FFN7|DGK2_ARATH	1e-110	Diacylglycerol kinase 2 OS=Arabidopsis thaliana GN=DGK2 PE=1 SV=1	KOG1169	3e-111	Diacylglycerol kinase	ko00561;ko00564;ko04070	Glycerolipid metabolism |Glycerophospholipid metabolism |Phosphatidylinositol signaling system	3	GO:0004143;GO:0035556;GO:0046872;GO:0009409;GO:0009611;GO:0003951;GO:0007205;GO:0016310;GO:0048366;GO:0048193;GO:0048527;GO:0005634	diacylglycerol kinase activity|intracellular signal transduction|metal ion binding|response to cold|response to wounding|NAD+ kinase activity|protein kinase C-activating G-protein coupled receptor signaling pathway|phosphorylation|leaf development|Golgi vesicle transport|lateral root development|nucleus
CL1Contig3803	23.5	46	1	0.0217391	-5.52356	0.0493349	0.515217	Down	533
CL667Contig1	23.5	46	1	0.0217391	-5.52356	0.0493349	0.515217	Down	1237
CL3008Contig1	23.5	1	46	46	5.52356	0.0493349	0.515217	Up	653	gi|451854455|gb|EMD67748.1|hypothetical protein COCSADRAFT_137053 [Bipolaris sorokiniana ND90Pr]	1.12e-59	sp|D4ARL8|SKP1_ARTBC	1e-63	E3 ubiquitin ligase complex SCF subunit sconC OS=Arthroderma benhamiae (strain ATCC MYA-4681 / CBS 112371) GN=sconC PE=3 SV=1	KOG1724	2e-47	SCF ubiquitin ligase, Skp1 component	ko04110;ko04111;ko04114;ko04120;ko04141;ko04310;ko04350;ko04710;ko05168	Cell cycle |Cell cycle - yeast |Oocyte meiosis |Ubiquitin mediated proteolysis |Protein processing in endoplasmic reticulum |Wnt signaling pathway |TGF-beta signaling pathway |Circadian rhythm |Herpes simplex infection	9	GO:0016874;GO:0016301;GO:0016310;GO:0016567;GO:0006511	ligase activity|kinase activity|phosphorylation|protein ubiquitination|ubiquitin-dependent protein catabolic process
comp89724_c1_seq1	23.5	1	46	46	5.52356	0.0493349	0.515217	Up	974	gi|400599347|gb|EJP67051.1|casein kinase I hhp1 [Beauveria bassiana ARSEF 2860]	1.53e-157	sp|P40235|HHP1_SCHPO	0	Casein kinase I homolog hhp1 OS=Schizosaccharomyces pombe (strain 972 / ATCC 24843) GN=hhp1 PE=2 SV=1	KOG1164	0	Casein kinase (serine/threonine/tyrosine protein kinase)	ko04340	Hedgehog signaling pathway	1	GO:0006468;GO:0005524;GO:0004674	protein phosphorylation|ATP binding|protein serine/threonine kinase activity
CL1Contig4399	198	374	22	0.0588235	-4.08746	0.0493212	0.515217	Down	969	gi|548852247|gb|ERN10395.1|hypothetical protein AMTR_s00026p00145240 [Amborella trichopoda]	5.8e-16
CL4181Contig1	68.5	130	7	0.0538462	-4.21501	0.049317	0.515217	Down	1378
comp124103_c0_seq1	37	71	3	0.0422535	-4.56478	0.0492889	0.515184	Down	376
CL3338Contig1	122	231	13	0.0562771	-4.15131	0.0492832	0.515184	Down	461	gi|359482319|ref|XP_002283339.2|PREDICTED: UPF0481 protein At3g47200-like [Vitis vinifera]	3.47e-25	sp|Q9SD53|Y3720_ARATH	6e-16	UPF0481 protein At3g47200 OS=Arabidopsis thaliana GN=At3g47200 PE=1 SV=1							GO:0009741	response to brassinosteroid
CL1Contig5052	936.5	1734	139	0.0801615	-3.64095	0.0492281	0.514698	Down	724
CL1Contig295	130.5	14	247	17.6429	4.14101	0.0492222	0.514698	Up	1501
comp72639_c0_seq1	96.5	183	10	0.0546448	-4.19377	0.0492138	0.514697	Down	1019
CL24946Contig1	114	216	12	0.0555556	-4.16993	0.0490991	0.513572	Down	674
comp97685_c1_seq1	297	559	35	0.0626118	-3.99742	0.0490543	0.513178	Down	522
CL6909Contig1	60	114	6	0.0526316	-4.24793	0.0489252	0.511902	Down	696
CL1Contig8335	421	54	788	14.5926	3.86716	0.0488633	0.511328	Up	2476	gi|508777586|gb|EOY24842.1|hypothetical protein TCM_016333 [Theobroma cacao]	4.62e-119				KOG2889	2e-06	Predicted PRP38-like splicing factor				GO:0042744;GO:0055114;GO:0005739;GO:0009055;GO:0016491;GO:0005524;GO:0009860;GO:0050660;GO:0009570;GO:0048354;GO:0009827;GO:0005634;GO:0010319	hydrogen peroxide catabolic process|oxidation-reduction process|mitochondrion|electron carrier activity|oxidoreductase activity|ATP binding|pollen tube growth|flavin adenine dinucleotide binding|chloroplast stroma|mucilage biosynthetic process involved in seed coat development|plant-type cell wall modification|nucleus|stromule
comp98502_c0_seq2	1231	2276	186	0.0817223	-3.61313	0.0488395	0.511154	Down	4400	gi|557522557|gb|ESR33924.1|hypothetical protein CICLE_v10006754mg [Citrus clementina]	0	sp|B6SFA4|MAA3_ARATH	4e-44	Probable helicase MAGATAMA 3 OS=Arabidopsis thaliana GN=MAA3 PE=2 SV=1	KOG1801	0	tRNA-splicing endonuclease positive effector (SEN1)				GO:0005524	ATP binding
comp99117_c0_seq1	1770.5	3270	271	0.0828746	-3.59293	0.048762	0.510416	Down	500	gi|356532880|ref|XP_003534997.1|PREDICTED: uncharacterized protein LOC100500487 [Glycine max]	5.67e-15										GO:0030001;GO:0046872	metal ion transport|metal ion binding
CL1Contig938	208	393	23	0.0585242	-4.09482	0.0486771	0.509601	Down	1277
CL1Contig9313	208	23	393	17.087	4.09482	0.0486771	0.509601	Up	1450	gi|548851345|gb|ERN09621.1|hypothetical protein AMTR_s00029p00188640 [Amborella trichopoda]	6.07e-43	sp|O23814|GPX4_SPIOL	1e-47	Probable phospholipid hydroperoxide glutathione peroxidase OS=Spinacia oleracea PE=2 SV=1	KOG1651	7e-47	Glutathione peroxidase	ko00480;ko00590;ko04918	Glutathione metabolism |Arachidonic acid metabolism |Thyroid hormone synthesis	3	GO:0009407;GO:0006979;GO:0046686;GO:0005886;GO:0004602;GO:0009507;GO:0005634;GO:0005829;GO:0005739;GO:0009651;GO:0055114	toxin catabolic process|response to oxidative stress|response to cadmium ion|plasma membrane|glutathione peroxidase activity|chloroplast|nucleus|cytosol|mitochondrion|response to salt stress|oxidation-reduction process
CL26240Contig1	1619	2991	247	0.0825811	-3.59804	0.0486313	0.509269	Down	798
CL1Contig3963	200	378	22	0.0582011	-4.10281	0.0485804	0.50881	Down	598
CL31091Contig1	52	99	5	0.0505051	-4.30743	0.0485746	0.50881	Down	471
comp25933_c0_seq1	44.5	85	4	0.0470588	-4.40939	0.0485446	0.508583	Down	309	gi|502096452|ref|XP_004490741.1|PREDICTED: uncharacterized protein LOC101500913 [Cicer arietinum]	1.12e-25				KOG2966	8e-20	Uncharacterized conserved protein
CL1Contig8311	1000.5	148	1853	12.5203	3.64619	0.0484321	0.507479	Up	2749	gi|225439868|ref|XP_002278566.1|PREDICTED: diaminopimelate epimerase, chloroplastic [Vitis vinifera]	7.51e-134	sp|Q9LFG2|DAPF_ARATH	5e-152	Diaminopimelate epimerase, chloroplastic OS=Arabidopsis thaliana GN=DAPF PE=1 SV=1				ko00300;ko01230	Lysine biosynthesis |Biosynthesis of amino acids	2	GO:0005739;GO:0009089;GO:0008837;GO:0006744;GO:0009570	mitochondrion|lysine biosynthetic process via diaminopimelate|diaminopimelate epimerase activity|ubiquinone biosynthetic process|chloroplast stroma
CL1Contig8241	540	73	1007	13.7945	3.78602	0.0483971	0.507185	Up	1057	gi|557525038|gb|ESR36344.1|hypothetical protein CICLE_v10028688mg [Citrus clementina]	1.87e-50	sp|P24397|HY6H_HYONI	5e-13	Hyoscyamine 6-dioxygenase OS=Hyoscyamus niger GN=H6H PE=1 SV=1	KOG0143	2e-49	Iron/ascorbate family oxidoreductases				GO:0055114;GO:0005506;GO:0016706	oxidation-reduction process|iron ion binding|oxidoreductase activity, acting on paired donors, with incorporation or reduction of molecular oxygen, 2-oxoglutarate as one donor, and incorporation of one atom each of oxygen into both donors
CL1Contig1183	631.5	1175	88	0.0748936	-3.73901	0.0483704	0.50698	Down	1038	gi|356515361|ref|XP_003526369.1|PREDICTED: LOW QUALITY PROTEIN: probable cellulose synthase A catalytic subunit 3 [UDP-forming]-like [Glycine max]	7.21e-07	sp|Q8L778|CESA5_ARATH	6e-08	Cellulose synthase A catalytic subunit 5 [UDP-forming] OS=Arabidopsis thaliana GN=CESA5 PE=1 SV=2
CL37441Contig1	69.5	132	7	0.0530303	-4.23704	0.0483667	0.50698	Down	694
CL4968Contig2	392	735	49	0.0666667	-3.90689	0.0483054	0.506445	Down	1079	gi|225426619|ref|XP_002280809.1|PREDICTED: uncharacterized protein LOC100244479 [Vitis vinifera] >gi|147827009|emb|CAN62286.1| hypothetical protein VITISV_034703 [Vitis vinifera] >gi|297742426|emb|CBI34575.3| unnamed protein product [Vitis vinifera]	1.92e-90										GO:0009965;GO:0030154;GO:0009507;GO:0016556	leaf morphogenesis|cell differentiation|chloroplast|mRNA modification
CL1Contig7525	1195	2211	179	0.0809588	-3.62667	0.0482894	0.506351	Down	2132	gi|508721352|gb|EOY13249.1|Alg9-like mannosyltransferase family isoform 1 [Theobroma cacao] >gi|508721353|gb|EOY13250.1| Alg9-like mannosyltransferase family isoform 1 [Theobroma cacao]	8.85e-15	sp|Q9FZ49|ALG9_ARATH	1e-14	Dol-P-Man:Man(6)GlcNAc(2)-PP-Dol alpha-1,2-mannosyltransferase OS=Arabidopsis thaliana GN=ALG9 PE=1 SV=1	KOG2515	3e-15	Mannosyltransferase	ko00510;ko00513	N-Glycan biosynthesis |Various types of N-glycan biosynthesis	2	GO:0006506;GO:0031227;GO:0006490;GO:0030433;GO:0030246;GO:0004377	GPI anchor biosynthetic process|intrinsic component of endoplasmic reticulum membrane|oligosaccharide-lipid intermediate biosynthetic process|ER-associated ubiquitin-dependent protein catabolic process|carbohydrate binding|GDP-Man:Man3GlcNAc2-PP-Dol alpha-1,2-mannosyltransferase activity
CL7223Contig1	192.5	364	21	0.0576923	-4.11548	0.0482536	0.506049	Down	1826	gi|12620328|gb|AAG60665.1|AF314150_1tyrosine/dopa decarboxylase [Thalictrum flavum subsp. glaucum]	0	sp|P54769|TYDC2_PAPSO	0	Tyrosine/DOPA decarboxylase 2 OS=Papaver somniferum GN=TYDC2 PE=2 SV=1	KOG0628	0	Aromatic-L-amino-acid/L-histidine decarboxylase	ko00350;ko00950	Tyrosine metabolism |Isoquinoline alkaloid biosynthesis	2	GO:0030170;GO:0004837;GO:0006520;GO:0004058	pyridoxal phosphate binding|tyrosine decarboxylase activity|cellular amino acid metabolic process|aromatic-L-amino-acid decarboxylase activity
comp69034_c0_seq2	115.5	12	219	18.25	4.18982	0.0481372	0.504902	Up	976	gi|224114125|ref|XP_002316674.1|predicted protein [Populus trichocarpa] >gi|222859739|gb|EEE97286.1| hypothetical protein POPTR_0011s03920g [Populus trichocarpa]	1.76e-36	sp|Q39086|SD17_ARATH	2e-49	Receptor-like serine/threonine-protein kinase SD1-7 OS=Arabidopsis thaliana GN=SD17 PE=1 SV=1							GO:0005886;GO:0046777;GO:0048544;GO:0005524;GO:0004674	plasma membrane|protein autophosphorylation|recognition of pollen|ATP binding|protein serine/threonine kinase activity
CL10644Contig1	30.5	59	2	0.0338983	-4.88264	0.0480784	0.504359	Down	810
CL5444Contig1	30.5	2	59	29.5	4.88264	0.0480784	0.504359	Up	971	gi|255539046|ref|XP_002510588.1|Alpha-expansin 11 precursor, putative [Ricinus communis] >gi|223551289|gb|EEF52775.1| Alpha-expansin 11 precursor, putative [Ricinus communis]	1.22e-114	sp|Q9LNU3|EXP11_ARATH	9e-135	Expansin-A11 OS=Arabidopsis thaliana GN=EXPA11 PE=2 SV=1							GO:0009831;GO:0009828;GO:0009826;GO:0005618;GO:0005576;GO:0016020	plant-type cell wall modification involved in multidimensional cell growth|plant-type cell wall loosening|unidimensional cell growth|cell wall|extracellular region|membrane
CL27268Contig1	961.5	141	1782	12.6383	3.65973	0.0480402	0.504104	Up	2140	gi|339744298|gb|AEJ91556.1|alpha-thujene synthase/sabinene synthase [Litsea cubeba]	3.04e-140	sp|B3TPQ7|ATESY_MAGGA	9e-169	Alpha-terpineol synthase, chloroplastic OS=Magnolia grandiflora PE=1 SV=1				ko00902	Monoterpenoid biosynthesis	1	GO:0034002;GO:0030145;GO:0043693;GO:0016114;GO:0033383;GO:0016787;GO:0000287;GO:0009570;GO:0050551;GO:0042803	(R)-limonene synthase activity|manganese ion binding|monoterpene biosynthetic process|terpenoid biosynthetic process|geranyl diphosphate metabolic process|hydrolase activity|magnesium ion binding|chloroplast stroma|myrcene synthase activity|protein homodimerization activity
CL1Contig9905	1395	210	2580	12.2857	3.61891	0.0479739	0.503482	Up	1175	gi|224119246|ref|XP_002318023.1|predicted protein [Populus trichocarpa]	7.18e-25										GO:0005749;GO:0006661;GO:0009507;GO:0048046	mitochondrial respiratory chain complex II|phosphatidylinositol biosynthetic process|chloroplast|apoplast
CL35601Contig1	257.5	486	29	0.0596708	-4.06683	0.047963	0.50344	Down	2227	gi|470127670|ref|XP_004299789.1|PREDICTED: ABC transporter I family member 17-like [Fragaria vesca subsp. vesca]	2.36e-34	sp|Q9C9W0|AB17I_ARATH	3e-35	ABC transporter I family member 17 OS=Arabidopsis thaliana GN=ABCI17 PE=2 SV=1	KOG0055	6e-36	Multidrug/pheromone exporter, ABC superfamily				GO:0005774;GO:0005315;GO:0035435;GO:0015415;GO:0006200;GO:0005886;GO:0005524	vacuolar membrane|inorganic phosphate transmembrane transporter activity|phosphate ion transmembrane transport|phosphate ion transmembrane-transporting ATPase activity|ATP catabolic process|plasma membrane|ATP binding
CL9286Contig1	89	169	9	0.0532544	-4.23095	0.0479463	0.503339	Down	3310	gi|224065541|ref|XP_002301848.1|predicted protein [Populus trichocarpa] >gi|222843574|gb|EEE81121.1| leucine-rich repeat transmembrane protein kinase [Populus trichocarpa]	0	sp|Q9M0G7|PXL2_ARATH	0	Leucine-rich repeat receptor-like protein kinase PXL2 OS=Arabidopsis thaliana GN=PXL2 PE=2 SV=1							GO:0004707;GO:0016021;GO:0006468;GO:0055114;GO:0010103;GO:0007169;GO:0005524;GO:0048443;GO:0002237;GO:0032440;GO:0010067;GO:0000165	MAP kinase activity|integral component of membrane|protein phosphorylation|oxidation-reduction process|stomatal complex morphogenesis|transmembrane receptor protein tyrosine kinase signaling pathway|ATP binding|stamen development|response to molecule of bacterial origin|2-alkenal reductase [NAD(P)] activity|procambium histogenesis|MAPK cascade
comp96257_c3_seq1	469	61	877	14.377	3.8457	0.0479177	0.503111	Up	1096
CL3616Contig2	52.5	100	5	0.05	-4.32193	0.0478592	0.50257	Down	348
comp74550_c0_seq1	52.5	5	100	20	4.32193	0.0478592	0.50257	Up	647	gi|255553713|ref|XP_002517897.1|s-receptor kinase, putative [Ricinus communis] >gi|223542879|gb|EEF44415.1| s-receptor kinase, putative [Ricinus communis]	8.39e-36	sp|O81832|Y4729_ARATH	3e-25	G-type lectin S-receptor-like serine/threonine-protein kinase At4g27290 OS=Arabidopsis thaliana GN=At4g27290 PE=3 SV=4							GO:0006468;GO:0004674;GO:0016023;GO:0005524;GO:0048544;GO:0030246	protein phosphorylation|protein serine/threonine kinase activity|cytoplasmic membrane-bounded vesicle|ATP binding|recognition of pollen|carbohydrate binding
comp94028_c1_seq3	45862.5	89930	1795	0.01996	-5.64675	0.0477216	0.501272	Down	1897	gi|462417452|gb|EMJ22189.1|hypothetical protein PRUPE_ppa005158mg [Prunus persica]	0	sp|Q40281|RCA_MALDO	0	Ribulose bisphosphate carboxylase/oxygenase activase, chloroplastic OS=Malus domestica GN=RCA PE=2 SV=1	KOG0651	0	26S proteasome regulatory complex, ATPase RPT4				GO:0010155;GO:0019684;GO:0031348;GO:0010218;GO:0009595;GO:0009941;GO:0048046;GO:0009867;GO:0010319;GO:0009697;GO:0009862;GO:0010363;GO:0010114;GO:0010310;GO:0010200;GO:0043531;GO:0043900;GO:0006612;GO:0050832;GO:0005618;GO:0009744;GO:0046863;GO:0000165;GO:0009637;GO:0009644;GO:0010150;GO:0050790;GO:0009535;GO:0010287;GO:0005634;GO:0005524	regulation of proton transport|photosynthesis, light reaction|negative regulation of defense response|response to far red light|detection of biotic stimulus|chloroplast envelope|apoplast|jasmonic acid mediated signaling pathway|stromule|salicylic acid biosynthetic process|systemic acquired resistance, salicylic acid mediated signaling pathway|regulation of plant-type hypersensitive response|respo…
CL28246Contig1	420	787	53	0.0673443	-3.8923	0.0477106	0.501229	Down	4868	gi|359484339|ref|XP_002280453.2|PREDICTED: putative ABC transporter B family member 8-like [Vitis vinifera]	0	sp|Q9LHK4|AB8B_ARATH	0	Putative ABC transporter B family member 8 OS=Arabidopsis thaliana GN=ABCB8 PE=5 SV=1	KOG0055	0	Multidrug/pheromone exporter, ABC superfamily	ko02010;ko04976;ko05206	ABC transporters |Bile secretion |MicroRNAs in cancer	3	GO:0009536;GO:0010541;GO:0010329;GO:0010540;GO:0010315;GO:0008559;GO:0016021;GO:0055085;GO:0006200;GO:0005886;GO:0005524	plastid|acropetal auxin transport|auxin efflux transmembrane transporter activity|basipetal auxin transport|auxin efflux|xenobiotic-transporting ATPase activity|integral component of membrane|transmembrane transport|ATP catabolic process|plasma membrane|ATP binding
CL1Contig8010	45	4	86	21.5	4.42626	0.0476237	0.500389	Up	978
CL1Contig9907	259	29	489	16.8621	4.07571	0.0475012	0.500389	Up	3647	gi|359497145|ref|XP_002264869.2|PREDICTED: 50S ribosomal protein L19, chloroplastic [Vitis vinifera] >gi|296088907|emb|CBI38456.3| unnamed protein product [Vitis vinifera]	7.43e-23	sp|Q8W463|RK191_ARATH	5e-23	50S ribosomal protein L19-1, chloroplastic OS=Arabidopsis thaliana GN=At4g17560 PE=2 SV=1	KOG1698	4e-22	Mitochondrial/chloroplast ribosomal protein L19	ko03010	Ribosome	1	GO:0010103;GO:0009941;GO:0016020;GO:0009793;GO:0005840;GO:0006412;GO:0051607;GO:0016226;GO:0019288;GO:0009570;GO:0010228;GO:0003735;GO:0035196;GO:0010267;GO:0048481;GO:0042254;GO:0010027	stomatal complex morphogenesis|chloroplast envelope|membrane|embryo development ending in seed dormancy|ribosome|translation|defense response to virus|iron-sulfur cluster assembly|isopentenyl diphosphate biosynthetic process, methylerythritol 4-phosphate pathway|chloroplast stroma|vegetative to reproductive phase transition of meristem|structural constituent of ribosome|production of miRNAs invol…
CL32127Contig1	169	320	18	0.05625	-4.152	0.0473556	0.500389	Down	510
CL1Contig5550	125.5	238	13	0.0546218	-4.19438	0.0472512	0.500389	Down	563	gi|557521351|gb|ESR32718.1|hypothetical protein CICLE_v10005026mg [Citrus clementina]	3.03e-13	sp|O81027|HMGCL_ARATH	2e-14	Hydroxymethylglutaryl-CoA lyase, mitochondrial OS=Arabidopsis thaliana GN=HMGCL PE=1 SV=2	KOG2368	4e-15	Hydroxymethylglutaryl-CoA lyase	ko00072;ko00280;ko00281;ko00650;ko04146	Synthesis and degradation of ketone bodies |Valine, leucine and isoleucine degradation |Geraniol degradation |Butanoate metabolism |Peroxisome	5	GO:0006551;GO:0004419	leucine metabolic process|hydroxymethylglutaryl-CoA lyase activity
CL25039Contig1	80.5	153	8	0.0522876	-4.25739	0.0471219	0.500389	Down	927
CL2283Contig1	24	1	47	47	5.55459	0.0471133	0.500389	Up	733	gi|557526571|gb|ESR37877.1|hypothetical protein CICLE_v10030027mg [Citrus clementina]	3.67e-87	sp|P15478|PATT5_SOLTU	1e-73	Patatin-T5 OS=Solanum tuberosum PE=1 SV=1	KOG0513	8e-105	Ca2+-independent phospholipase A2				GO:0004623;GO:0047714;GO:0006629	phospholipase A2 activity|galactolipase activity|lipid metabolic process
CL34708Contig1	24	1	47	47	5.55459	0.0471133	0.500389	Up	452	gi|330946188|ref|XP_003306712.1|hypothetical protein PTT_19918 [Pyrenophora teres f. teres 0-1] >gi|311315691|gb|EFQ85211.1| hypothetical protein PTT_19918 [Pyrenophora teres f. teres 0-1]	9.43e-55
CL9384Contig1	24	1	47	47	5.55459	0.0471133	0.500389	Up	999
CL1Contig7171	1168.5	2165	172	0.0794457	-3.65389	0.0470152	0.500389	Down	1187	gi|359475016|ref|XP_003631569.1|PREDICTED: LOW QUALITY PROTEIN: 3-hydroxybenzoate 6-hydroxylase 1-like [Vitis vinifera]	5.26e-116	sp|B6D1N4|HPXO_KLEPN	7e-23	FAD-dependent urate hydroxylase OS=Klebsiella pneumoniae GN=hpxO PE=3 SV=1	KOG2614	6e-115	Kynurenine 3-monooxygenase and related flavoprotein monooxygenases				GO:0055114;GO:0016491	oxidation-reduction process|oxidoreductase activity
CL1Contig7825	71	135	7	0.0518519	-4.26946	0.0470072	0.500389	Down	742
CL2743Contig1	38	73	3	0.0410959	-4.60486	0.0469999	0.500389	Down	1257
CL1Contig3224	126	239	13	0.0543933	-4.20043	0.0469731	0.500389	Down	744
CL10756Contig1	10175	19183	1167	0.0608351	-4.03895	0.0469711	0.500389	Down	2408	gi|224071429|ref|XP_002303455.1|predicted protein [Populus trichocarpa] >gi|222840887|gb|EEE78434.1| Phosphoribulokinase family protein [Populus trichocarpa]	0	sp|P26302|KPPR_WHEAT	0	Phosphoribulokinase, chloroplastic OS=Triticum aestivum PE=2 SV=1	KOG4203	0	Armadillo/beta-Catenin/plakoglobin	ko00710;ko01200	Carbon fixation in photosynthetic organisms |Carbon metabolism	2	GO:0009697;GO:0010114;GO:0010363;GO:0010200;GO:0010319;GO:0019344;GO:0031348;GO:0009570;GO:0050832;GO:0006098;GO:0009867;GO:0006364;GO:0009941;GO:0009595;GO:0042742;GO:0008974;GO:0006612;GO:0010310;GO:0010218;GO:0009637;GO:0009862;GO:0005524;GO:0009773;GO:0035304;GO:0009409;GO:0009902;GO:0048046;GO:0000165;GO:0010207;GO:0009535;GO:0043900;GO:0010103	salicylic acid biosynthetic process|response to red light|regulation of plant-type hypersensitive response|response to chitin|stromule|cysteine biosynthetic process|negative regulation of defense response|chloroplast stroma|defense response to fungus|pentose-phosphate shunt|jasmonic acid mediated signaling pathway|rRNA processing|chloroplast envelope|detection of biotic stimulus|defense response …
CL1Contig7926	2077.5	3844	311	0.0809053	-3.62762	0.0469356	0.500389	Down	2748	gi|351724865|ref|NP_001237840.1|uncharacterized protein LOC100305863 [Glycine max] >gi|255626815|gb|ACU13752.1| unknown [Glycine max]	2.12e-11	sp|Q8VY81|NUD21_ARATH	2e-19	Nudix hydrolase 21, chloroplastic OS=Arabidopsis thaliana GN=NUDT21 PE=2 SV=1	KOG2839	5e-20	Diadenosine and diphosphoinositol polyphosphate phosphohydrolase				GO:0016787	hydrolase activity
CL1Contig9989	3681.5	6829	534	0.0781959	-3.67676	0.0468509	0.500389	Down	1167	gi|225441393|ref|XP_002278312.1|PREDICTED: uncharacterized protein LOC100241760 [Vitis vinifera] >gi|297739859|emb|CBI30041.3| unnamed protein product [Vitis vinifera]	3.12e-89	sp|O48529|STR9_ARATH	2e-104	Rhodanese-like domain-containing protein 9, chloroplastic OS=Arabidopsis thaliana GN=STR9 PE=2 SV=1							GO:0019684;GO:0010103;GO:0009535;GO:0019344	photosynthesis, light reaction|stomatal complex morphogenesis|chloroplast thylakoid membrane|cysteine biosynthetic process
comp39196_c0_seq1	1032	1914	150	0.0783699	-3.67356	0.0468105	0.500389	Down	4078	gi|508773618|gb|EOY20874.1|Receptor protein kinase, putative [Theobroma cacao]	0	sp|C0LGR3|Y4265_ARATH	0	Probable LRR receptor-like serine/threonine-protein kinase At4g26540 OS=Arabidopsis thaliana GN=At4g26540 PE=1 SV=1							GO:0006468;GO:0005524;GO:0032440;GO:0016021;GO:0004674;GO:0055114	protein phosphorylation|ATP binding|2-alkenal reductase [NAD(P)] activity|integral component of membrane|protein serine/threonine kinase activity|oxidation-reduction process
CL1Contig448	81	154	8	0.0519481	-4.26679	0.0467403	0.500389	Down	373
CL1Contig5915	45.5	4	87	21.75	4.44294	0.0467306	0.500389	Up	1559
CL1Contig7437	45.5	4	87	21.75	4.44294	0.0467306	0.500389	Up	961
comp84756_c0_seq1	1172.5	2173	172	0.0791532	-3.65921	0.0467266	0.500389	Down	2396	gi|255568563|ref|XP_002525255.1|LOB domain-containing protein, putative [Ricinus communis] >gi|223535413|gb|EEF37083.1| LOB domain-containing protein, putative [Ricinus communis]	1.42e-32	sp|Q9FN11|LBD37_ARATH	2e-56	LOB domain-containing protein 37 OS=Arabidopsis thaliana GN=LBD37 PE=2 SV=1							GO:0006807;GO:0060776	nitrogen compound metabolic process|simple leaf morphogenesis
CL1Contig8253	538	71	1005	14.1549	3.82323	0.0466557	0.500389	Up	1959	gi|225456018|ref|XP_002279561.1|PREDICTED: uncharacterized protein LOC100256054 [Vitis vinifera] >gi|297734247|emb|CBI15494.3| unnamed protein product [Vitis vinifera]	3.09e-168	sp|Q8IIG7|YPF05_PLAF7	6e-06	Uncharacterized protein PF11_0207 OS=Plasmodium falciparum (isolate 3D7) GN=PF11_0207 PE=4 SV=2	KOG3933	2e-68	Mitochondrial ribosomal protein S28				GO:0005634;GO:0005829;GO:0005739	nucleus|cytosol|mitochondrion
CL3030Contig2	1359.5	201	2518	12.5274	3.64701	0.0466313	0.500389	Up	1442	gi|147792827|emb|CAN62228.1|hypothetical protein VITISV_008028 [Vitis vinifera]	5.25e-63
CL31919Contig1	31	60	2	0.0333333	-4.90689	0.0466044	0.500389	Down	559	gi|225434265|ref|XP_002280719.1|PREDICTED: F-box/kelch-repeat protein SKIP20-like [Vitis vinifera]	1.27e-08	sp|Q9M1Y1|SKI20_ARATH	2e-07	F-box/kelch-repeat protein SKIP20 OS=Arabidopsis thaliana GN=SKIP20 PE=1 SV=1	KOG1072	6e-08	FOG: Kelch repeat
CL5200Contig1	31	60	2	0.0333333	-4.90689	0.0466044	0.500389	Down	964
CL5459Contig1	31	60	2	0.0333333	-4.90689	0.0466044	0.500389	Down	745
CL21598Contig1	31	2	60	30	4.90689	0.0466044	0.500389	Up	377
comp93150_c1_seq1	31	2	60	30	4.90689	0.0466044	0.500389	Up	492	gi|494824190|gb|EON61509.1|tubulin beta chain [Coniosporium apollinis CBS 100218]	1.4e-50	sp|P41388|TBB_VENIN	2e-63	Tubulin beta chain OS=Venturia inaequalis PE=3 SV=1	KOG1375	5e-58	Beta tubulin	ko04145;ko04540;ko05130	Phagosome |Gap junction |Pathogenic Escherichia coli infection	3	GO:0046677;GO:0005874;GO:0051258;GO:0006184;GO:0007017;GO:0003924;GO:0005200;GO:0005737;GO:0005525	response to antibiotic|microtubule|protein polymerization|GTP catabolic process|microtubule-based process|GTPase activity|structural constituent of cytoskeleton|cytoplasm|GTP binding
comp98040_c0_seq3	31	2	60	30	4.90689	0.0466044	0.500389	Up	575	gi|147774666|emb|CAN69903.1|hypothetical protein VITISV_016960 [Vitis vinifera]	1.42e-61	sp|P10978|POLX_TOBAC	1e-31	Retrovirus-related Pol polyprotein from transposon TNT 1-94 OS=Nicotiana tabacum PE=2 SV=1	KOG0017	6e-52	FOG: Transposon-encoded proteins with TYA, reverse transcriptase, integrase domains in various combinations				GO:0016021;GO:0003723;GO:0046983;GO:0008270;GO:0015074	integral component of membrane|RNA binding|protein dimerization activity|zinc ion binding|DNA integration
CL1Contig1726	230.5	25	436	17.44	4.12433	0.0466018	0.500389	Up	3667	gi|359484223|ref|XP_002285418.2|PREDICTED: probable galactinol--sucrose galactosyltransferase 6-like [Vitis vinifera]	0	sp|Q8RX87|RFS6_ARATH	0	Probable galactinol--sucrose galactosyltransferase 6 OS=Arabidopsis thaliana GN=RFS6 PE=2 SV=2				ko00052	Galactose metabolism	1	GO:0052692;GO:0009750;GO:0009744;GO:0009409;GO:0006979;GO:0009506;GO:0047268;GO:0008152;GO:0009507;GO:0080167	raffinose alpha-galactosidase activity|response to fructose|response to sucrose|response to cold|response to oxidative stress|plasmodesma|galactinol-raffinose galactosyltransferase activity|metabolic process|chloroplast|response to karrikin
comp78257_c0_seq2	507.5	66	949	14.3788	3.84587	0.0465426	0.500249	Up	761	gi|147835199|emb|CAN76752.1|hypothetical protein VITISV_009422 [Vitis vinifera]	1.47e-57	sp|Q9SS03|DIR21_ARATH	2e-59	Dirigent protein 21 OS=Arabidopsis thaliana GN=DIR21 PE=1 SV=1
CL1Contig912	313	590	36	0.0610169	-4.03465	0.0465119	0.499995	Down	662
comp90763_c1_seq2	2917.5	5406	429	0.0793563	-3.65551	0.0464726	0.499646	Down	2190	gi|359478224|ref|XP_003632089.1|PREDICTED: cytochrome P450 76C1-like [Vitis vinifera]	2.24e-146	sp|P37120|C75A2_SOLME	2e-90	Flavonoid 3',5'-hydroxylase OS=Solanum melongena GN=CYP75A2 PE=2 SV=1	KOG0156	9e-153	Cytochrome P450 CYP2 subfamily				GO:0005886;GO:0009055;GO:0004497;GO:0005506;GO:0020037;GO:0005618;GO:0016705;GO:0005739;GO:0055114	plasma membrane|electron carrier activity|monooxygenase activity|iron ion binding|heme binding|cell wall|oxidoreductase activity, acting on paired donors, with incorporation or reduction of molecular oxygen|mitochondrion|oxidation-reduction process
CL10827Contig1	3572.5	6628	517	0.0780024	-3.68034	0.0464469	0.499444	Down	4808	gi|308171842|gb|ADO16162.1|trehalose-6-phosphate synthase [Petunia x hybrida]	4.2e-146	sp|Q9SYM4|TPS1_ARATH	3e-159	Alpha,alpha-trehalose-phosphate synthase [UDP-forming] 1 OS=Arabidopsis thaliana GN=TPS1 PE=1 SV=1	KOG1050	6e-160	Trehalose-6-phosphate synthase component TPS1 and related subunits	ko00500	Starch and sucrose metabolism	1	GO:0003825;GO:0051301;GO:0005992;GO:0009664;GO:0009832;GO:0005737;GO:0010182;GO:0009793	alpha,alpha-trehalose-phosphate synthase (UDP-forming) activity|cell division|trehalose biosynthetic process|plant-type cell wall organization|plant-type cell wall biogenesis|cytoplasm|sugar mediated signaling pathway|embryo development ending in seed dormancy
CL18459Contig1	81.5	155	8	0.0516129	-4.27612	0.0463642	0.498629	Down	853
comp90330_c2_seq10	527.5	69	986	14.2899	3.83692	0.0463261	0.498294	Up	2701	gi|295311683|ref|YP_003587346.1|cytochrome c oxidase subunit 1 [Cucurbita pepo] >gi|259156811|gb|ACV96672.1| cytochrome c oxidase subunit 1 [Cucurbita pepo]	0	sp|P60621|COX1_RAPSA	0	Cytochrome c oxidase subunit 1 OS=Raphanus sativus GN=COX1 PE=3 SV=1	KOG4769	0	Cytochrome c oxidase, subunit I	ko00190;ko04260;ko04932;ko05010;ko05012;ko05016	Oxidative phosphorylation |Cardiac muscle contraction |Non-alcoholic fatty liver disease (NAFLD) |Alzheimer's disease |Parkinson's disease |Huntington's disease	6	GO:0005507;GO:0006810;GO:0004129;GO:0016021;GO:0005751;GO:0022904;GO:0009060;GO:0020037;GO:0006119;GO:0005506;GO:0005886	copper ion binding|transport|cytochrome-c oxidase activity|integral component of membrane|mitochondrial respiratory chain complex IV|respiratory electron transport chain|aerobic respiration|heme binding|oxidative phosphorylation|iron ion binding|plasma membrane
CL1Contig4539	198	375	21	0.056	-4.15843	0.0462574	0.497629	Down	590
CL5106Contig1	101	192	10	0.0520833	-4.26303	0.0461985	0.49707	Down	488
CL24630Contig1	787.5	110	1465	13.3182	3.73533	0.0460334	0.495368	Up	1295	gi|357479129|ref|XP_003609850.1|hypothetical protein MTR_4g123700 [Medicago truncatula] >gi|355510905|gb|AES92047.1| hypothetical protein MTR_4g123700 [Medicago truncatula]	6.66e-91										GO:0030247;GO:0005576	polysaccharide binding|extracellular region
CL2426Contig1	2444.5	4529	360	0.0794877	-3.65312	0.0459299	0.494327	Down	2477	gi|225423895|ref|XP_002281709.1|PREDICTED: AP2/ERF and B3 domain-containing transcription repressor TEM1-like [Vitis vinifera]	2.3e-118	sp|Q9ZWM9|RAV1_ARATH	9e-124	AP2/ERF and B3 domain-containing transcription factor RAV1 OS=Arabidopsis thaliana GN=RAV1 PE=1 SV=1							GO:0009910;GO:0048573;GO:0009741;GO:0006355;GO:0003677;GO:0003700;GO:0048366;GO:0048527;GO:0005634;GO:0006351	negative regulation of flower development|photoperiodism, flowering|response to brassinosteroid|regulation of transcription, DNA-templated|DNA binding|sequence-specific DNA binding transcription factor activity|leaf development|lateral root development|nucleus|transcription, DNA-templated
CL29723Contig1	181.5	19	344	18.1053	4.17834	0.0459053	0.494136	Up	1514	gi|225443823|ref|XP_002266726.1|PREDICTED: U-box domain-containing protein 7 [Vitis vinifera] >gi|297740492|emb|CBI30674.3| unnamed protein product [Vitis vinifera]	2.31e-117	sp|Q9CAG5|PUB7_ARATH	2e-18	U-box domain-containing protein 7 OS=Arabidopsis thaliana GN=PUB7 PE=2 SV=1	KOG0167	2e-82	FOG: Armadillo/beta-catenin-like repeats				GO:0016874	ligase activity
CL28943Contig1	1450	2687	213	0.0792706	-3.65707	0.045892	0.494066	Down	1585
CL1Contig9870	7324.5	13723	926	0.067478	-3.88944	0.0458809	0.494021	Down	2930	gi|357139717|ref|XP_003571424.1|PREDICTED: anthocyanin 5-aromatic acyltransferase-like [Brachypodium distachyon]	1.86e-21	sp|Q940Z5|PMAT1_ARATH	4e-24	Phenolic glucoside malonyltransferase 1 OS=Arabidopsis thaliana GN=PMAT1 PE=1 SV=1							GO:0016747	transferase activity, transferring acyl groups other than amino-acyl groups
comp29117_c0_seq1	101.5	193	10	0.0518135	-4.27053	0.045879	0.494021	Down	381
CL34485Contig1	54	5	103	20.6	4.36457	0.0458381	0.493707	Up	734
comp85358_c0_seq1	1616.5	238	2995	12.584	3.65352	0.045782	0.493177	Up	2099	gi|525328951|gb|AGR44939.1|ferulate 5-hydroxylase protein [Pyrus x bretschneideri]	0	sp|Q42600|C84A1_ARATH	0	Cytochrome P450 84A1 OS=Arabidopsis thaliana GN=CYP84A1 PE=2 SV=1	KOG0156	0	Cytochrome P450 CYP2 subfamily	ko00940	Phenylpropanoid biosynthesis	1	GO:0020037;GO:0016705;GO:0004497;GO:0005506;GO:0009055;GO:0055114	heme binding|oxidoreductase activity, acting on paired donors, with incorporation or reduction of molecular oxygen|monooxygenase activity|iron ion binding|electron carrier activity|oxidation-reduction process
CL1Contig850	173	328	18	0.054878	-4.18763	0.0457596	0.493009	Down	344
CL31637Contig1	72.5	138	7	0.0507246	-4.30117	0.0457206	0.492662	Down	446
CL1Contig942	436	818	54	0.0660147	-3.92107	0.0457028	0.492544	Down	343
CL1Contig9893	404	759	49	0.0645586	-3.95325	0.0456192	0.491717	Down	1557
CL25652Contig1	330.5	38	623	16.3947	4.03516	0.0455711	0.491272	Up	807	gi|508712106|gb|EOY04003.1|Plastid movement impaired 2 [Theobroma cacao]	2.83e-49	sp|Q6NLC8|Y1648_ARATH	4e-29	Uncharacterized protein At1g66480 OS=Arabidopsis thaliana GN=At1g66480 PE=1 SV=1							GO:0005886;GO:0009624	plasma membrane|response to nematode
CL36306Contig1	476	892	60	0.0672646	-3.89401	0.0453978	0.489477	Down	719
CL1Contig1964	200.5	380	21	0.0552632	-4.17754	0.0453901	0.489467	Down	659
CL1Contig145	234.5	25	444	17.76	4.15056	0.0453442	0.489045	Up	3216
comp92660_c0_seq1	1205.5	2237	174	0.0777827	-3.68441	0.0453217	0.488875	Down	2077	gi|225439570|ref|XP_002264939.1|PREDICTED: uncharacterized protein LOC100263765 [Vitis vinifera]	0										GO:0048193;GO:0032259;GO:0008168	Golgi vesicle transport|methylation|methyltransferase activity
CL1Contig130	251	27	475	17.5926	4.1369	0.0452393	0.488059	Up	1113	gi|255565049|ref|XP_002523517.1|chitinase, putative [Ricinus communis] >gi|223537224|gb|EEF38856.1| chitinase, putative [Ricinus communis]	1.34e-94	sp|Q13231|CHIT1_HUMAN	3e-34	Chitotriosidase-1 OS=Homo sapiens GN=CHIT1 PE=1 SV=1	KOG2806	3e-111	Chitinase	ko00520	Amino sugar and nucleotide sugar metabolism	1	GO:0008843;GO:0005975;GO:0006032;GO:0043169;GO:0035885;GO:0005618	endochitinase activity|carbohydrate metabolic process|chitin catabolic process|cation binding|exochitinase activity|cell wall
comp78116_c0_seq2	1661.5	3080	243	0.0788961	-3.6639	0.0452148	0.487868	Down	810	gi|225443584|ref|XP_002278515.1|PREDICTED: glutaredoxin-C9-like [Vitis vinifera]	1.33e-30	sp|Q5QLR2|GRXS5_ORYSJ	4e-32	Monothiol glutaredoxin-S5 OS=Oryza sativa subsp. japonica GN=GRXS5 PE=2 SV=1	KOG1752	2e-32	Glutaredoxin and related proteins				GO:0009863;GO:0009867;GO:0009055;GO:0045454;GO:0015035	salicylic acid mediated signaling pathway|jasmonic acid mediated signaling pathway|electron carrier activity|cell redox homeostasis|protein disulfide oxidoreductase activity
CL21875Contig1	1945.5	3606	285	0.0790349	-3.66137	0.0452085	0.487868	Down	333	gi|508708862|gb|EOY00759.1|Photosystem II core complex proteins psbY [Theobroma cacao]	2.46e-12							ko00195	Photosynthesis	1	GO:0030095;GO:0016021;GO:0030145;GO:0006364;GO:0009533;GO:0009657;GO:0010207;GO:0019344;GO:0035304	chloroplast photosystem II|integral component of membrane|manganese ion binding|rRNA processing|chloroplast stromal thylakoid|plastid organization|photosystem II assembly|cysteine biosynthetic process|regulation of protein dephosphorylation
CL36135Contig1	54.5	104	5	0.0480769	-4.37851	0.0452032	0.487868	Down	804	gi|565481980|ref|XP_006298630.1|hypothetical protein CARUB_v10014716mg [Capsella rubella] >gi|482567339|gb|EOA31528.1| hypothetical protein CARUB_v10014716mg [Capsella rubella]	6.76e-11	sp|Q9LV58|MBF1C_ARATH	4e-20	Multiprotein-bridging factor 1c OS=Arabidopsis thaliana GN=MBF1C PE=1 SV=1	KOG3398	1e-20	Transcription factor MBF1
CL11598Contig1	54.5	5	104	20.8	4.37851	0.0452032	0.487868	Up	423
CL1064Contig1	31.5	61	2	0.0327869	-4.93074	0.0452027	0.487868	Down	805
CL33771Contig1	31.5	61	2	0.0327869	-4.93074	0.0452027	0.487868	Down	621
CL9618Contig1	31.5	61	2	0.0327869	-4.93074	0.0452027	0.487868	Down	904
CL8797Contig1	31.5	2	61	30.5	4.93074	0.0452027	0.487868	Up	507	gi|410591616|sp|B3TPQ7.1|ATESY_MAGGARecName: Full=Alpha-terpineol synthase, chloroplastic; Short=Mg17; Flags: Precursor >gi|184097730|gb|ACC66282.1| alpha-terpineol synthase [Magnolia grandiflora]	9.2e-50	sp|B3TPQ7|ATESY_MAGGA	4e-61	Alpha-terpineol synthase, chloroplastic OS=Magnolia grandiflora PE=1 SV=1				ko00902	Monoterpenoid biosynthesis	1	GO:0010333;GO:0043693;GO:0016114;GO:0033383;GO:0000287;GO:0009570	terpene synthase activity|monoterpene biosynthetic process|terpenoid biosynthetic process|geranyl diphosphate metabolic process|magnesium ion binding|chloroplast stroma
CL1Contig9331	2846.5	412	5281	12.818	3.68009	0.0451345	0.487585	Up	2528	gi|508723588|gb|EOY15485.1|ZIM-like 1 isoform 1 [Theobroma cacao] >gi|508723592|gb|EOY15489.1| ZIM-like 1 isoform 1 [Theobroma cacao]	6.31e-55	sp|Q8GXL7|GAT24_ARATH	2e-60	GATA transcription factor 24 OS=Arabidopsis thaliana GN=GATA24 PE=2 SV=2	KOG1601	1e-48	GATA-4/5/6 transcription factors				GO:0006355;GO:0003700;GO:0043565;GO:0005634;GO:0008270	regulation of transcription, DNA-templated|sequence-specific DNA binding transcription factor activity|sequence-specific DNA binding|nucleus|zinc ion binding
CL23952Contig1	503	64	942	14.7188	3.87958	0.0451265	0.487572	Up	1261	gi|502149777|ref|XP_004507659.1|PREDICTED: uncharacterized protein LOC101490848 [Cicer arietinum]	8.2e-30										GO:0005739;GO:0008270	mitochondrion|zinc ion binding
CL17622Contig1	24.5	48	1	0.0208333	-5.58496	0.0450456	0.48677	Down	783	gi|508720020|gb|EOY11917.1|Late embryogenesis abundant hydroxyproline-rich glycoprotein family, putative [Theobroma cacao]	2.33e-77	sp|Q8VZ13|Y1816_ARATH	2e-06	Uncharacterized protein At1g08160 OS=Arabidopsis thaliana GN=At1g08160 PE=2 SV=1
CL937Contig2	24.5	48	1	0.0208333	-5.58496	0.0450456	0.48677	Down	705	gi|548861804|gb|ERN19175.1|hypothetical protein AMTR_s00061p00172870 [Amborella trichopoda]	1.74e-35	sp|Q9SSE5|COL9_ARATH	4e-37	Zinc finger protein CONSTANS-LIKE 9 OS=Arabidopsis thaliana GN=COL9 PE=2 SV=1	KOG1601	8e-16	GATA-4/5/6 transcription factors				GO:0048579;GO:0003677;GO:0005886;GO:0005634;GO:0008270	negative regulation of long-day photoperiodism, flowering|DNA binding|plasma membrane|nucleus|zinc ion binding
comp109763_c0_seq1	24.5	48	1	0.0208333	-5.58496	0.0450456	0.48677	Down	573
comp80405_c0_seq1	745.5	1389	102	0.0734341	-3.76741	0.0450421	0.48677	Down	2352
comp106514_c0_seq1	46.5	89	4	0.0449438	-4.47573	0.045026	0.48677	Down	468
comp94370_c1_seq3	420	789	51	0.0646388	-3.95146	0.045003	0.486675	Down	3516	gi|400131566|emb|CCH50966.1|T4.5 [Malus x robusta]	2.76e-75	sp|P04146|COPIA_DROME	3e-41	Copia protein OS=Drosophila melanogaster GN=GIP PE=1 SV=3	KOG0017	3e-91	FOG: Transposon-encoded proteins with TYA, reverse transcriptase, integrase domains in various combinations				GO:0006952;GO:0016491;GO:0043531;GO:0003676;GO:0008270;GO:0015074;GO:0055114	defense response|oxidoreductase activity|ADP binding|nucleic acid binding|zinc ion binding|DNA integration|oxidation-reduction process
CL4801Contig1	1198	2224	172	0.0773381	-3.69268	0.04495	0.486175	Down	1865	gi|475436776|gb|EMT01331.1|WW domain-containing oxidoreductase [Aegilops tauschii]	3.67e-46	sp|Q6RVV4|TIC32_PEA	5e-50	Short-chain dehydrogenase TIC 32, chloroplastic OS=Pisum sativum GN=TIC32 PE=1 SV=1	KOG1208	2e-47	Dehydrogenases with different specificities (related to short-chain alcohol dehydrogenases)				GO:0016491;GO:0009706;GO:0005739;GO:0055114	oxidoreductase activity|chloroplast inner membrane|mitochondrion|oxidation-reduction process
CL1Contig4822	39	75	3	0.04	-4.64386	0.0448808	0.485499	Down	851
CL1861Contig1	39	3	75	25	4.64386	0.0448808	0.485499	Up	823
CL6131Contig1	39	3	75	25	4.64386	0.0448808	0.485499	Up	1256
CL1Contig8318	901.5	1677	126	0.0751342	-3.73439	0.0448582	0.485472	Down	1468
CL1Contig5461	818	113	1523	13.4779	3.75252	0.0448433	0.485384	Up	894	gi|255547169|ref|XP_002514642.1|conserved hypothetical protein [Ricinus communis] >gi|223546246|gb|EEF47748.1| conserved hypothetical protein [Ricinus communis]	1.23e-38										GO:0003676;GO:0005739	nucleic acid binding|mitochondrion
CL1Contig5394	166.5	17	316	18.5882	4.21632	0.0447801	0.484772	Up	671
CL1Contig6733	327	37	617	16.6757	4.05967	0.0446951	0.483925	Up	1485	gi|548835548|gb|ERM97352.1|hypothetical protein AMTR_s00073p00173240 [Amborella trichopoda]	3.91e-53	sp|A8G9J4|GPMB_SERP5	9e-18	Probable phosphoglycerate mutase GpmB OS=Serratia proteamaculans (strain 568) GN=gpmB PE=3 SV=1	KOG0235	8e-62	Phosphoglycerate mutase	ko00010;ko00260;ko00680;ko01200;ko01230	Glycolysis / Gluconeogenesis |Glycine, serine and threonine metabolism |Methane metabolism |Carbon metabolism |Biosynthesis of amino acids	5	GO:0008152;GO:0004619	metabolic process|phosphoglycerate mutase activity
CL1Contig7678	388.5	731	46	0.0629275	-3.99017	0.0446865	0.483905	Down	2503	gi|147833266|emb|CAN77478.1|hypothetical protein VITISV_013730 [Vitis vinifera]	2.22e-153	sp|Q9LIQ7|PP252_ARATH	3e-143	Pentatricopeptide repeat-containing protein At3g24000, mitochondrial OS=Arabidopsis thaliana GN=PCMP-H87 PE=3 SV=1	KOG4197	7e-144	FOG: PPR repeat
comp65844_c0_seq1	2189	318	4060	12.7673	3.67438	0.0446535	0.48362	Up	1362	gi|225445023|ref|XP_002283114.1|PREDICTED: zinc finger CCCH domain-containing protein 49-like [Vitis vinifera]	2.69e-114	sp|O82199|C3H20_ARATH	2e-111	Zinc finger CCCH domain-containing protein 20 OS=Arabidopsis thaliana GN=At2g19810 PE=2 SV=1	KOG1595	4e-112	CCCH-type Zn-finger protein				GO:0046872	metal ion binding
CL1Contig9640	627	83	1171	14.1084	3.81849	0.0446353	0.483495	Up	5573	gi|218195209|gb|EEC77636.1|hypothetical protein OsI_16628 [Oryza sativa Indica Group]	4.03e-31	sp|Q7XSK0|BGL18_ORYSJ	1e-34	Beta-glucosidase 18 OS=Oryza sativa subsp. japonica GN=BGLU18 PE=3 SV=2	KOG0626	6e-30	Beta-glucosidase, lactase phlorizinhydrolase, and related proteins	ko00460;ko00500;ko00940	Cyanoamino acid metabolism |Starch and sucrose metabolism |Phenylpropanoid biosynthesis	3	GO:0006629;GO:0005975;GO:0016788;GO:0016023;GO:0009809;GO:0008422	lipid metabolic process|carbohydrate metabolic process|hydrolase activity, acting on ester bonds|cytoplasmic membrane-bounded vesicle|lignin biosynthetic process|beta-glucosidase activity
CL1Contig9176	807.5	1504	111	0.0738032	-3.76017	0.0446006	0.483192	Down	2122	gi|449302990|gb|EMC98998.1|hypothetical protein BAUCODRAFT_573250 [Baudoinia compniacensis UAMH 10762]	1.1e-49
CL22743Contig1	130.5	248	13	0.0524194	-4.25376	0.0445952	0.483192	Down	1244
CL6182Contig1	55	105	5	0.047619	-4.39232	0.0445864	0.483184	Down	1490
CL1Contig887	327.5	618	37	0.0598706	-4.06201	0.0445699	0.483077	Down	516
CL11183Contig1	3934.5	7319	550	0.0751469	-3.73414	0.0445608	0.483051	Down	5472	gi|225448703|ref|XP_002275275.1|PREDICTED: probably inactive leucine-rich repeat receptor-like protein kinase At3g28040-like [Vitis vinifera]	0	sp|Q9LRT1|Y3804_ARATH	5e-104	Probably inactive leucine-rich repeat receptor-like protein kinase At3g28040 OS=Arabidopsis thaliana GN=At3g28040 PE=2 SV=1	KOG0619	3e-55	FOG: Leucine rich repeat				GO:0006468;GO:0005524;GO:0004703;GO:0032440;GO:0016021;GO:0055114	protein phosphorylation|ATP binding|G-protein coupled receptor kinase activity|2-alkenal reductase [NAD(P)] activity|integral component of membrane|oxidation-reduction process
CL23890Contig1	500.5	63	938	14.8889	3.89616	0.0444567	0.481995	Up	1293	gi|224108183|ref|XP_002314751.1|predicted protein [Populus trichocarpa]	6.49e-54										GO:0005634	nucleus
CL30550Contig1	6654	12462	846	0.0678864	-3.88073	0.0444496	0.481991	Down	1795	gi|557552078|gb|ESR62707.1|hypothetical protein CICLE_v10015348mg [Citrus clementina]	5.91e-179	sp|P93162|CHLI_SOYBN	0	Magnesium-chelatase subunit ChlI, chloroplastic OS=Glycine max GN=CHLI PE=1 SV=1	KOG0922	4e-15	DEAH-box RNA helicase	ko00860	Porphyrin and chlorophyll metabolism	1	GO:0015979;GO:0016851;GO:0005618;GO:0015995;GO:0009570;GO:0016887;GO:0006200;GO:0005524	photosynthesis|magnesium chelatase activity|cell wall|chlorophyll biosynthetic process|chloroplast stroma|ATPase activity|ATP catabolic process|ATP binding
CL2677Contig1	335.5	633	38	0.0600316	-4.05813	0.0443273	0.481514	Down	1027	gi|550317446|gb|ERP49364.1|hypothetical protein POPTR_0019s13220g [Populus trichocarpa]	3.55e-75	sp|C0LGP4|Y3475_ARATH	2e-64	Probable LRR receptor-like serine/threonine-protein kinase At3g47570 OS=Arabidopsis thaliana GN=At3g47570 PE=1 SV=1	KOG1187	1e-35	Serine/threonine protein kinase				GO:0016021;GO:0006468;GO:0004674;GO:0009626;GO:0042742;GO:0010359;GO:0032940;GO:0016023;GO:0005524;GO:0016567;GO:0010204;GO:0009507;GO:0002764;GO:0016045;GO:0005886	integral component of membrane|protein phosphorylation|protein serine/threonine kinase activity|plant-type hypersensitive response|defense response to bacterium|regulation of anion channel activity|secretion by cell|cytoplasmic membrane-bounded vesicle|ATP binding|protein ubiquitination|defense response signaling pathway, resistance gene-independent|chloroplast|immune response-regulating signalin…
CL27630Contig1	1970	3655	285	0.0779754	-3.68084	0.0442566	0.481514	Down	2430	gi|449511832|ref|XP_004164066.1|PREDICTED: LOW QUALITY PROTEIN: uncharacterized protein LOC101230654 [Cucumis sativus]	9.97e-34	sp|Q7XBH4|MYB4_ORYSJ	4e-36	Myb-related protein Myb4 OS=Oryza sativa subsp. japonica GN=MYB4 PE=2 SV=2	KOG0048	3e-37	Transcription factor, Myb superfamily				GO:0003677;GO:0003682	DNA binding|chromatin binding
CL1Contig1000	246.5	467	26	0.0556745	-4.16684	0.0441946	0.481514	Down	531
CL1018Contig1	74.5	7	142	20.2857	4.34239	0.0441072	0.481514	Up	872	gi|449467056|ref|XP_004151241.1|PREDICTED: boron transporter 4-like [Cucumis sativus] >gi|449514522|ref|XP_004164402.1| PREDICTED: boron transporter 4-like [Cucumis sativus]	1.89e-12	sp|Q9XI23|BOR4_ARATH	6e-14	Boron transporter 4 OS=Arabidopsis thaliana GN=BOR4 PE=2 SV=1	KOG1172	1e-14	Na+-independent Cl/HCO3 exchanger AE1 and related transporters (SLC4 family)				GO:0035445;GO:0005452;GO:0005886;GO:0080139;GO:0016021;GO:0080029;GO:0005739	borate transmembrane transport|inorganic anion exchanger activity|plasma membrane|borate efflux transmembrane transporter activity|integral component of membrane|cellular response to boron-containing substance levels|mitochondrion
CL29136Contig1	516	967	65	0.0672182	-3.895	0.0440137	0.481514	Down	2943	gi|359481971|ref|XP_003632699.1|PREDICTED: pentatricopeptide repeat-containing protein At5g12100, mitochondrial-like [Vitis vinifera]	0	sp|Q9FMQ1|PP376_ARATH	0	Pentatricopeptide repeat-containing protein At5g12100, mitochondrial OS=Arabidopsis thaliana GN=At5g12100 PE=2 SV=1	KOG4197	0	FOG: PPR repeat				GO:0006468;GO:0005524;GO:0008270;GO:0004674;GO:0005739	protein phosphorylation|ATP binding|zinc ion binding|protein serine/threonine kinase activity|mitochondrion
CL4646Contig1	55.5	106	5	0.0471698	-4.40599	0.0439869	0.481514	Down	1430
CL6027Contig1	55.5	106	5	0.0471698	-4.40599	0.0439869	0.481514	Down	733
CL1Contig8300	625.5	82	1169	14.2561	3.83351	0.0439752	0.481514	Up	1939	gi|296082853|emb|CBI22154.3|unnamed protein product [Vitis vinifera]	4.75e-137	sp|Q8MJJ1|SPG21_BOVIN	1e-66	Maspardin OS=Bos taurus GN=SPG21 PE=2 SV=1							GO:0008152;GO:0005737;GO:0003824	metabolic process|cytoplasm|catalytic activity
CL1Contig9153	664.5	88	1241	14.1023	3.81786	0.0439393	0.481514	Up	5542	gi|508704093|gb|EOX95989.1|AT hook motif DNA-binding family protein isoform 1 [Theobroma cacao] >gi|508704094|gb|EOX95990.1| AT hook motif DNA-binding family protein isoform 1 [Theobroma cacao] >gi|508704095|gb|EOX95991.1| AT hook motif DNA-binding family protein isoform 1 [Theobroma cacao] >gi|508704096|gb|EOX95992.1| AT hook motif DNA-binding family protein isoform 1 [Theobroma cacao]	4.92e-13	sp|O24554|PLY_ZINVI	1e-08	Pectate lyase OS=Zinnia violacea PE=1 SV=1							GO:0003677	DNA binding
CL4622Contig1	255.5	27	484	17.9259	4.16398	0.0439281	0.481514	Up	355	gi|356514368|ref|XP_003525878.1|PREDICTED: uncharacterized oxidoreductase yrbE-like [Glycine max]	6.97e-47				KOG2741	4e-56	Dimeric dihydrodiol dehydrogenase				GO:0050112;GO:0000166;GO:0055114	inositol 2-dehydrogenase activity|nucleotide binding|oxidation-reduction process
CL9733Contig1	205	389	21	0.0539846	-4.21131	0.0438877	0.481514	Down	1140	gi|460410945|ref|XP_004250875.1|PREDICTED: putative copper-transporting ATPase HMA5-like [Solanum lycopersicum]	5.06e-20				KOG0207	4e-06	Cation transport ATPase				GO:0005507;GO:0016021;GO:0004008;GO:0005524;GO:0060003	copper ion binding|integral component of membrane|copper-exporting ATPase activity|ATP binding|copper ion export
CL1Contig5135	39.5	76	3	0.0394737	-4.66297	0.0438795	0.481514	Down	431
CL34797Contig1	32	62	2	0.0322581	-4.9542	0.0438685	0.481514	Down	774
CL8089Contig1	32	62	2	0.0322581	-4.9542	0.0438685	0.481514	Down	845
comp157255_c0_seq1	32	62	2	0.0322581	-4.9542	0.0438685	0.481514	Down	769
CL12110Contig1	32	2	62	31	4.9542	0.0438685	0.481514	Up	370
CL28104Contig1	601.5	78	1125	14.4231	3.85031	0.0437351	0.481514	Up	5180	gi|297743203|emb|CBI36070.3|unnamed protein product [Vitis vinifera]	0	sp|Q5Z9S8|PDR12_ORYSJ	0	Pleiotropic drug resistance protein 12 OS=Oryza sativa subsp. japonica GN=PDR12 PE=2 SV=1	KOG0065	0	Pleiotropic drug resistance proteins (PDR1-15), ABC superfamily				GO:0006200;GO:0005524;GO:0016887;GO:0016020	ATP catabolic process|ATP binding|ATPase activity|membrane
comp69303_c0_seq2	1066	149	1983	13.3087	3.7343	0.043637	0.481514	Up	1690	gi|225442513|ref|XP_002284038.1|PREDICTED: UPF0497 membrane protein 14 [Vitis vinifera] >gi|226713186|sp|A7P756.1|CSPLD_VITVI RecName: Full=CASP-like protein GSVIVT00034332001	5.71e-35	sp|A7P756|CSPLD_VITVI	5e-43	CASP-like protein GSVIVT00034332001 OS=Vitis vinifera GN=VIT_09s0002g03780 PE=2 SV=1							GO:0016021;GO:0005886	integral component of membrane|plasma membrane
CL30284Contig1	188	19	357	18.7895	4.23185	0.0435708	0.481514	Up	1718	gi|255537625|ref|XP_002509879.1|hydrolase, hydrolyzing O-glycosyl compounds, putative [Ricinus communis] >gi|223549778|gb|EEF51266.1| hydrolase, hydrolyzing O-glycosyl compounds, putative [Ricinus communis]	1.13e-171	sp|P54583|GUN1_ACIC1	1e-11	Endoglucanase E1 OS=Acidothermus cellulolyticus (strain ATCC 43068 / 11B) GN=Acel_0614 PE=1 SV=1							GO:0005975;GO:0004553	carbohydrate metabolic process|hydrolase activity, hydrolyzing O-glycosyl compounds
CL3478Contig1	85.5	8	163	20.375	4.34873	0.0435328	0.481514	Up	1564
CL98Contig1	85.5	8	163	20.375	4.34873	0.0435328	0.481514	Up	1536
CL1Contig8047	707	1320	94	0.0712121	-3.81173	0.0435295	0.481514	Down	742
comp95334_c0_seq3	4918	9179	657	0.0715764	-3.80437	0.0434686	0.481514	Down	4828	gi|224115502|ref|XP_002332150.1|argonaute protein group [Populus trichocarpa]	2.24e-147	sp|Q7XTS4|AGO2_ORYSJ	5e-145	Protein argonaute 2 OS=Oryza sativa subsp. japonica GN=AGO2 PE=2 SV=2	KOG1041	6e-140	Translation initiation factor 2C (eIF-2C) and related proteins				GO:0006413;GO:0003743	translational initiation|translation initiation factor activity
CL1Contig8818	734	1370	98	0.0715328	-3.80525	0.0434364	0.481514	Down	1270
CL8443Contig1	56	107	5	0.046729	-4.41954	0.0434041	0.481514	Down	1257
CL839Contig1	75.5	144	7	0.0486111	-4.36257	0.0433406	0.481514	Down	1800
CL27331Contig1	4574.5	8533	616	0.0721903	-3.79205	0.0432289	0.480897	Down	2162	gi|508716491|gb|EOY08388.1|NAD(P)-binding Rossmann-fold superfamily protein [Theobroma cacao]	3.13e-92	sp|Q94KL7|SILD_FORIN	7e-96	Secoisolariciresinol dehydrogenase (Fragment) OS=Forsythia intermedia PE=1 SV=1	KOG0725	1e-77	Reductases with broad range of substrate specificities				GO:0004316;GO:0051504;GO:0009536;GO:0055114	3-oxoacyl-[acyl-carrier-protein] reductase (NADPH) activity|diterpene phytoalexin precursor biosynthetic process pathway|plastid|oxidation-reduction process
comp88129_c0_seq4	86	164	8	0.0487805	-4.35755	0.0431992	0.480641	Down	1240	gi|557550869|gb|ESR61498.1|hypothetical protein CICLE_v10016942mg [Citrus clementina]	3.24e-39	sp|Q9C6Z2|NUD25_ARATH	1e-44	Nudix hydrolase 25 OS=Arabidopsis thaliana GN=NUDT25 PE=1 SV=1							GO:0008893;GO:0019243;GO:0006857;GO:0004081;GO:0015967	guanosine-3',5'-bis(diphosphate) 3'-diphosphatase activity|methylglyoxal catabolic process to D-lactate|oligopeptide transport|bis(5'-nucleosyl)-tetraphosphatase (asymmetrical) activity|diadenosine tetraphosphate catabolic process
comp88058_c0_seq2	2277.5	4231	324	0.0765776	-3.70693	0.0431514	0.480183	Down	2547	gi|399920234|gb|AFP55581.1|ATP binding protein [Rosa rugosa]	2.5e-160	sp|Q9P6Q3|BCS1_SCHPO	1e-28	Probable mitochondrial chaperone bcs1 OS=Schizosaccharomyces pombe (strain 972 / ATCC 24843) GN=SPAC644.07 PE=2 SV=1	KOG0743	7e-166	AAA+-type ATPase				GO:0009693;GO:0006200;GO:0005524;GO:0016887	ethylene biosynthetic process|ATP catabolic process|ATP binding|ATPase activity
CL1Contig7215	161.5	307	16	0.0521173	-4.26209	0.0431284	0.480001	Down	1191
CL10268Contig1	106	10	202	20.2	4.33628	0.0431267	0.480001	Up	2327	gi|148905742|gb|ABR16035.1|unknown [Picea sitchensis]	0	sp|Q651X6|CSLE6_ORYSJ	0	Cellulose synthase-like protein E6 OS=Oryza sativa subsp. japonica GN=CSLE6 PE=2 SV=1							GO:0016760;GO:0030244;GO:0016021	cellulose synthase (UDP-forming) activity|cellulose biosynthetic process|integral component of membrane
CL37977Contig1	25	49	1	0.0204082	-5.61471	0.0431195	0.480001	Down	908	gi|557109196|gb|ESQ49503.1|hypothetical protein EUTSA_v10020314mg [Eutrema salsugineum]	3.26e-18	sp|Q8GX86|PME21_ARATH	3e-19	Probable pectinesterase/pectinesterase inhibitor 21 OS=Arabidopsis thaliana GN=PME21 PE=2 SV=2				ko00040;ko00500	Pentose and glucuronate interconversions |Starch and sucrose metabolism	2	GO:0009505;GO:0009827;GO:0030599;GO:0045330;GO:0004857;GO:0043086;GO:0045490	plant-type cell wall|plant-type cell wall modification|pectinesterase activity|aspartyl esterase activity|enzyme inhibitor activity|negative regulation of catalytic activity|pectin catabolic process
comp89213_c1_seq3	25	49	1	0.0204082	-5.61471	0.0431195	0.480001	Down	1004
CL38122Contig1	25	1	49	49	5.61471	0.0431195	0.480001	Up	711	gi|460397624|ref|XP_004244367.1|PREDICTED: dynein light chain, cytoplasmic-like [Solanum lycopersicum]	7.24e-29	sp|Q86A88|DYL_DICDI	2e-13	Dynein light chain, cytoplasmic OS=Dictyostelium discoideum GN=dlcB PE=3 SV=1	KOG3430	1e-23	Dynein light chain type 1	ko04962	Vasopressin-regulated water reabsorption	1	GO:0005875;GO:0007017	microtubule associated complex|microtubule-based process
comp87218_c1_seq2	25	1	49	49	5.61471	0.0431195	0.480001	Up	1190	gi|356574801|ref|XP_003555533.1|PREDICTED: reticuline oxidase-like [Glycine max]	5.31e-100	sp|P93479|RETO_PAPSO	2e-103	Reticuline oxidase OS=Papaver somniferum GN=BBE1 PE=3 SV=1							GO:0050660;GO:0050468;GO:0008762;GO:0055114	flavin adenine dinucleotide binding|reticuline oxidase activity|UDP-N-acetylmuramate dehydrogenase activity|oxidation-reduction process
CL1Contig9165	189.5	19	360	18.9474	4.24393	0.0430577	0.479659	Up	5529
CL1Contig9564	410	48	772	16.0833	4.00749	0.0429917	0.478998	Up	5963	gi|225455571|ref|XP_002268371.1|PREDICTED: cleavage and polyadenylation specificity factor subunit 1-like [Vitis vinifera]	0	sp|Q9FGR0|CPSF1_ARATH	0	Cleavage and polyadenylation specificity factor subunit 1 OS=Arabidopsis thaliana GN=CPSF160 PE=1 SV=2	KOG1896	0	mRNA cleavage and polyadenylation factor II complex, subunit CFT1 (CPSF subunit)	ko03015	mRNA surveillance pathway	1	GO:0006379;GO:0005829;GO:0003676;GO:0006378;GO:0009909;GO:0048449;GO:0016570;GO:0005515;GO:0005634	mRNA cleavage|cytosol|nucleic acid binding|mRNA polyadenylation|regulation of flower development|floral organ formation|histone modification|protein binding|nucleus
CL1Contig4807	96.5	184	9	0.048913	-4.35364	0.0429862	0.478998	Down	494
CL1Contig1225	320	605	35	0.0578512	-4.11151	0.042887	0.477979	Down	928
CL1Contig8436	424	50	798	15.96	3.99639	0.0428823	0.477979	Up	2725
CL26621Contig1	1117.5	2080	155	0.0745192	-3.74624	0.042791	0.477056	Down	994	gi|508781696|gb|EOY28952.1|Uncharacterized protein TCM_030411 [Theobroma cacao]	4.77e-37										GO:0009507	chloroplast
CL1Contig4440	424.5	50	799	15.98	3.9982	0.0427852	0.477056	Up	1825	gi|557550844|gb|ESR61473.1|hypothetical protein CICLE_v10014906mg [Citrus clementina]	0	sp|O80505|ALG8_ARATH	0	Probable dolichyl pyrophosphate Glc1Man9GlcNAc2 alpha-1,3-glucosyltransferase OS=Arabidopsis thaliana GN=At2g44660 PE=2 SV=3	KOG2576	3e-167	Glucosyltransferase - Alg8p	ko00510	N-Glycan biosynthesis	1	GO:0005789;GO:0006457;GO:0009644;GO:0034976;GO:0000226;GO:0042542;GO:0016758;GO:0009408	endoplasmic reticulum membrane|protein folding|response to high light intensity|response to endoplasmic reticulum stress|microtubule cytoskeleton organization|response to hydrogen peroxide|transferase activity, transferring hexosyl groups|response to heat
CL1Contig9710	2650.5	4928	373	0.0756899	-3.72375	0.0427596	0.476853	Down	4014	gi|225461918|ref|XP_002265698.1|PREDICTED: inactive beta-amylase 4, chloroplastic [Vitis vinifera] >gi|296089917|emb|CBI39736.3| unnamed protein product [Vitis vinifera]	6.51e-36	sp|Q9FM68|BAM4_ARATH	3e-32	Inactive beta-amylase 4, chloroplastic OS=Arabidopsis thaliana GN=BAM4 PE=2 SV=1				ko00500	Starch and sucrose metabolism	1	GO:0043169;GO:0016161;GO:0005983;GO:0009507;GO:0006914	cation binding|beta-amylase activity|starch catabolic process|chloroplast|autophagy
comp97116_c1_seq1	125	238	12	0.0504202	-4.30986	0.0427562	0.476853	Down	3666	gi|359476452|ref|XP_002271743.2|PREDICTED: histidine kinase 5-like [Vitis vinifera]	0	sp|Q3S4A7|AHK5_ARATH	0	Histidine kinase 5 OS=Arabidopsis thaliana GN=AHK5 PE=1 SV=1	KOG0519	0	Sensory transduction histidine kinase				GO:0000160;GO:0000156;GO:0035556;GO:0006355;GO:0023014;GO:0005524;GO:0016020;GO:0000155	phosphorelay signal transduction system|phosphorelay response regulator activity|intracellular signal transduction|regulation of transcription, DNA-templated|signal transduction by phosphorylation|ATP binding|membrane|phosphorelay sensor kinase activity
CL1Contig7424	32.5	63	2	0.031746	-4.97728	0.0425977	0.475194	Down	797
CL6980Contig1	32.5	63	2	0.031746	-4.97728	0.0425977	0.475194	Down	817
CL1Contig6830	32.5	2	63	31.5	4.97728	0.0425977	0.475194	Up	688
CL21798Contig1	32.5	2	63	31.5	4.97728	0.0425977	0.475194	Up	353
CL1Contig9078	135	13	257	19.7692	4.30518	0.0424221	0.473528	Up	4489	gi|147766035|emb|CAN70214.1|hypothetical protein VITISV_038742 [Vitis vinifera]	8.18e-128	sp|P0C8S1|RP8L2_ARATH	1e-100	Probable disease resistance RPP8-like protein 2 OS=Arabidopsis thaliana GN=RPP8L2 PE=3 SV=1	KOG4658	4e-101	Apoptotic ATPase	ko04626	Plant-pathogen interaction	1	GO:0006952;GO:0043531	defense response|ADP binding
CL1Contig3921	66.5	127	6	0.0472441	-4.40372	0.0424169	0.473528	Down	412
CL1Contig8184	996	136	1856	13.6471	3.77052	0.0424101	0.473528	Up	3408	gi|225444961|ref|XP_002282498.1|PREDICTED: uncharacterized protein LOC100247499 [Vitis vinifera] >gi|297738685|emb|CBI27930.3| unnamed protein product [Vitis vinifera]	6.58e-58	sp|Q9FG16|PP367_ARATH	7e-86	Pentatricopeptide repeat-containing protein At5g06540 OS=Arabidopsis thaliana GN=PCMP-H88 PE=3 SV=1	KOG4197	2e-86	FOG: PPR repeat				GO:0008270;GO:0003682;GO:0003677	zinc ion binding|chromatin binding|DNA binding
CL1Contig9720	329.5	36	623	17.3056	4.11316	0.0423448	0.472885	Up	3002	gi|565366764|ref|XP_006350055.1|PREDICTED: uncharacterized protein LOC102580515 [Solanum tuberosum]	1.59e-76				KOG1267	9e-56	Mitochondrial transcription termination factor, mTERF
CL1Contig6927	3091	5754	428	0.074383	-3.74888	0.0422584	0.471993	Down	666	gi|225453160|ref|XP_002274476.1|PREDICTED: calcium-binding allergen Ole e 8 [Vitis vinifera] >gi|147800616|emb|CAN68471.1| hypothetical protein VITISV_028194 [Vitis vinifera]	3.86e-47	sp|Q9C8Y1|CML23_ARATH	3e-54	Probable calcium-binding protein CML23 OS=Arabidopsis thaliana GN=CML23 PE=2 SV=1	KOG0027	6e-52	Calmodulin and related proteins (EF-Hand superfamily)	ko04626	Plant-pathogen interaction	1	GO:0009909;GO:0080164;GO:0005509	regulation of flower development|regulation of nitric oxide metabolic process|calcium ion binding
CL1Contig6413	344.5	651	38	0.0583717	-4.09859	0.0422005	0.47142	Down	922
CL31472Contig1	752.5	99	1406	14.202	3.82802	0.0421585	0.471023	Up	541
CL3338Contig2	394	743	45	0.0605653	-4.04537	0.0420937	0.470373	Down	1380	gi|508784929|gb|EOY32185.1|Uncharacterized protein TCM_039778 [Theobroma cacao]	3.64e-66	sp|Q9SD53|Y3720_ARATH	5e-37	UPF0481 protein At3g47200 OS=Arabidopsis thaliana GN=At3g47200 PE=1 SV=1							GO:0009741;GO:0005886	response to brassinosteroid|plasma membrane
CL1Contig9246	428.5	807	50	0.0619579	-4.01257	0.0420197	0.469619	Down	844
CL1Contig8336	522	980	64	0.0653061	-3.93664	0.0420084	0.469565	Down	941
CL1Contig2223	126.5	241	12	0.0497925	-4.32793	0.0420043	0.469565	Down	530
CL4837Contig1	67	128	6	0.046875	-4.41504	0.0419889	0.469492	Down	557	gi|359486403|ref|XP_003633437.1|PREDICTED: phosphoinositide phospholipase C 2 [Vitis vinifera]	5.1e-42	sp|Q39033|PLCD2_ARATH	5e-39	Phosphoinositide phospholipase C 2 OS=Arabidopsis thaliana GN=PLC2 PE=1 SV=1	KOG0169	1e-39	Phosphoinositide-specific phospholipase C	ko00562;ko04020;ko04070;ko04919	Inositol phosphate metabolism |Calcium signaling pathway |Phosphatidylinositol signaling system |Thyroid hormone signaling pathway	4	GO:0006629;GO:0009414;GO:0035556;GO:0009409;GO:0004871;GO:0004435;GO:0005886;GO:0005509;GO:0009651;GO:0009737	lipid metabolic process|response to water deprivation|intracellular signal transduction|response to cold|signal transducer activity|phosphatidylinositol phospholipase C activity|plasma membrane|calcium ion binding|response to salt stress|response to abscisic acid
CL31406Contig1	108	10	206	20.6	4.36457	0.041969	0.469342	Up	510	gi|557530395|gb|ESR41578.1|hypothetical protein CICLE_v10013220mg [Citrus clementina]	3.65e-06
CL1201Contig1	48.5	93	4	0.0430108	-4.53916	0.0419621	0.469338	Down	792
CL20596Contig1	48.5	93	4	0.0430108	-4.53916	0.0419621	0.469338	Down	380
CL29460Contig1	48.5	93	4	0.0430108	-4.53916	0.0419621	0.469338	Down	1685	gi|225446392|ref|XP_002274522.1|PREDICTED: O-acyltransferase WSD1 [Vitis vinifera]	6.5e-156	sp|Q93ZR6|WSD1_ARATH	2e-37	O-acyltransferase WSD1 OS=Arabidopsis thaliana GN=WSD1 PE=2 SV=1							GO:0004144;GO:0045017	diacylglycerol O-acyltransferase activity|glycerolipid biosynthetic process
CL23550Contig1	1252	2331	173	0.0742171	-3.75211	0.0419296	0.469192	Down	1058	gi|255564597|ref|XP_002523293.1|ATP synthase delta chain, putative [Ricinus communis] >gi|223537381|gb|EEF39009.1| ATP synthase delta chain, putative [Ricinus communis]	2.01e-44	sp|Q42687|ATPD_CHLRE	4e-22	ATP synthase delta chain, chloroplastic OS=Chlamydomonas reinhardtii GN=ATPD PE=1 SV=1	KOG1662	2e-20	Mitochondrial F1F0-ATP synthase, subunit OSCP/ATP5	ko00190;ko00195	Oxidative phosphorylation |Photosynthesis	2	GO:0009697;GO:0019760;GO:0010363;GO:0010200;GO:0010319;GO:0031348;GO:0050832;GO:0006098;GO:0009867;GO:0009772;GO:0006364;GO:0019288;GO:0009941;GO:0009595;GO:0006612;GO:0010027;GO:0019252;GO:0010310;GO:0010287;GO:0009862;GO:0009773;GO:0046933;GO:0015995;GO:0000165;GO:0010207;GO:0009535;GO:0043900;GO:0015986	salicylic acid biosynthetic process|glucosinolate metabolic process|regulation of plant-type hypersensitive response|response to chitin|stromule|negative regulation of defense response|defense response to fungus|pentose-phosphate shunt|jasmonic acid mediated signaling pathway|photosynthetic electron transport in photosystem II|rRNA processing|isopentenyl diphosphate biosynthetic process, methyler…
comp39032_c0_seq1	88	168	8	0.047619	-4.39232	0.0419057	0.468998	Down	543
CL10529Contig1	88	8	168	21	4.39232	0.0419057	0.468998	Up	1647	gi|224139380|ref|XP_002323084.1|predicted protein [Populus trichocarpa]	1.08e-30
CL1Contig5572	661.5	1238	85	0.0686591	-3.8644	0.0419025	0.468998	Down	1899	gi|357478349|ref|XP_003609460.1|hypothetical protein MTR_4g115930 [Medicago truncatula] >gi|355510515|gb|AES91657.1| hypothetical protein MTR_4g115930 [Medicago truncatula]	2.79e-33										GO:0008270	zinc ion binding
comp25491_c0_seq1	174.5	17	332	19.5294	4.28758	0.0418019	0.468055	Up	301
CL1Contig8835	4352.5	8127	578	0.071121	-3.81358	0.0417598	0.467655	Down	2294	gi|225443624|ref|XP_002279692.1|PREDICTED: ethylene-responsive transcription factor 4 [Vitis vinifera] >gi|147805535|emb|CAN74093.1| hypothetical protein VITISV_023706 [Vitis vinifera]	4.04e-29	sp|Q40477|ERF4_TOBAC	2e-27	Ethylene-responsive transcription factor 4 OS=Nicotiana tabacum GN=ERF4 PE=1 SV=1							GO:0006952;GO:0009873;GO:0006355;GO:0003677;GO:0003700;GO:0005634;GO:0006351	defense response|ethylene-activated signaling pathway|regulation of transcription, DNA-templated|DNA binding|sequence-specific DNA binding transcription factor activity|nucleus|transcription, DNA-templated
CL1Contig6039	57.5	5	110	22	4.45943	0.0417486	0.467603	Up	1541
CL10934Contig1	193.5	368	19	0.0516304	-4.27563	0.0417332	0.467502	Down	1681	gi|508718590|gb|EOY10487.1|Cationic amino acid transporter 2 isoform 1 [Theobroma cacao] >gi|508718592|gb|EOY10489.1| Cationic amino acid transporter 2 isoform 1 [Theobroma cacao]	1.27e-18	sp|Q9ASS7|CAAT2_ARATH	2e-19	Cationic amino acid transporter 2, vacuolar OS=Arabidopsis thaliana GN=CAT2 PE=1 SV=1	KOG1286	3e-19	Amino acid transporters	ko05206	MicroRNAs in cancer	1	GO:0042744;GO:0016021;GO:0055114;GO:0005777;GO:0005739;GO:0046872;GO:0004096;GO:0015171;GO:0009705;GO:0003333;GO:0020037;GO:0005886	hydrogen peroxide catabolic process|integral component of membrane|oxidation-reduction process|peroxisome|mitochondrion|metal ion binding|catalase activity|amino acid transmembrane transporter activity|plant-type vacuole membrane|amino acid transmembrane transport|heme binding|plasma membrane
CL1Contig854	295	559	31	0.0554562	-4.17251	0.0416973	0.467173	Down	402
CL1Contig9270	744.5	97	1392	14.3505	3.84303	0.0415981	0.466134	Up	1867	gi|224068394|ref|XP_002302735.1|predicted protein [Populus trichocarpa] >gi|222844461|gb|EEE82008.1| zinc finger family protein [Populus trichocarpa]	3.24e-135	sp|Q2YDC9|PDCD2_BOVIN	4e-63	Programmed cell death protein 2 OS=Bos taurus GN=PDCD2 PE=2 SV=1	KOG2061	1e-153	Uncharacterized MYND Zn-finger protein				GO:0005737;GO:0005634;GO:0008270	cytoplasm|nucleus|zinc ion binding
CL23847Contig1	156	297	15	0.0505051	-4.30743	0.0415827	0.466034	Down	2104
CL33817Contig1	67.5	129	6	0.0465116	-4.42626	0.0415696	0.465959	Down	465
CL9802Contig1	67.5	6	129	21.5	4.42626	0.0415696	0.465959	Up	2197	gi|548851676|gb|ERN09951.1|hypothetical protein AMTR_s00013p00197230 [Amborella trichopoda]	0	sp|Q5MAU8|PPA27_ARATH	0	Probable inactive purple acid phosphatase 27 OS=Arabidopsis thaliana GN=PAP27 PE=2 SV=1	KOG1378	0	Purple acid phosphatase				GO:0046872;GO:0005618;GO:0003993	metal ion binding|cell wall|acid phosphatase activity
CL13506Contig1	127.5	243	12	0.0493827	-4.33985	0.041516	0.465578	Down	431	gi|527205510|gb|EPS71357.1|hypothetical protein M569_03404, partial [Genlisea aurea]	1.56e-09	sp|Q42569|C90A1_ARATH	5e-12	Cytochrome P450 90A1 OS=Arabidopsis thaliana GN=CYP90A1 PE=2 SV=1	KOG0157	1e-12	Cytochrome P450 CYP4/CYP19/CYP26 subfamilies	ko00905	Brassinosteroid biosynthesis	1
CL1Contig8410	886.5	1655	118	0.0712991	-3.80997	0.0415054	0.465578	Down	1185	gi|508783181|gb|EOY30437.1|Alpha/beta-Hydrolases superfamily protein [Theobroma cacao]	1.28e-21				KOG4667	3e-23	Predicted esterase				GO:0016787	hydrolase activity
comp94104_c0_seq16	445	52	838	16.1154	4.01037	0.0414752	0.465578	Up	2448	gi|359487489|ref|XP_002266941.2|PREDICTED: uncharacterized protein LOC100263103 [Vitis vinifera]	1.15e-21	sp|Q9LX14|UFC_ARATH	1e-13	Protein UPSTREAM OF FLC OS=Arabidopsis thaliana GN=UFC PE=2 SV=1	KOG1650	2e-15	Predicted K+/H+-antiporter
CL1Contig7318	947.5	127	1768	13.9213	3.79922	0.0414721	0.465578	Up	2897	gi|225445424|ref|XP_002285038.1|PREDICTED: uncharacterized protein LOC100247481 [Vitis vinifera]	3.51e-81										GO:0008270;GO:0005622	zinc ion binding|intracellular
CL7181Contig1	33	64	2	0.03125	-5	0.0413862	0.465578	Down	559
CL19Contig1	33	2	64	32	5	0.0413862	0.465578	Up	401	gi|296084622|emb|CBI25710.3|unnamed protein product [Vitis vinifera]	1.66e-16	sp|O64778|Y1142_ARATH	3e-16	G-type lectin S-receptor-like serine/threonine-protein kinase At1g61420 OS=Arabidopsis thaliana GN=At1g61420 PE=3 SV=2							GO:0004715;GO:0005886;GO:0046777;GO:0048544;GO:0005524;GO:0004674	non-membrane spanning protein tyrosine kinase activity|plasma membrane|protein autophosphorylation|recognition of pollen|ATP binding|protein serine/threonine kinase activity
CL37835Contig1	341	37	645	17.4324	4.1237	0.0413596	0.465578	Up	618	gi|255581277|ref|XP_002531450.1|conserved hypothetical protein [Ricinus communis] >gi|223528943|gb|EEF30937.1| conserved hypothetical protein [Ricinus communis]	1.11e-15
CL1Contig9697	452.5	53	852	16.0755	4.00679	0.0413459	0.465578	Up	4726	gi|372450170|ref|YP_005090208.1|petB gene product (chloroplast) [Ricinus communis] >gi|339516196|gb|AEJ82586.1| cytochrome b6 [Ricinus communis]	8.97e-125	sp|Q49KW8|CYB6_EUCGG	1e-140	Cytochrome b6 OS=Eucalyptus globulus subsp. globulus GN=petB PE=3 SV=1	KOG4663	4e-140	Cytochrome b	ko00195	Photosynthesis	1	GO:0009451;GO:0045158;GO:0016021;GO:0016491;GO:0022904;GO:0009535;GO:0020037;GO:0015979;GO:0005506	RNA modification|electron transporter, transferring electrons within cytochrome b6/f complex of photosystem II activity|integral component of membrane|oxidoreductase activity|respiratory electron transport chain|chloroplast thylakoid membrane|heme binding|photosynthesis|iron ion binding
CL30539Contig1	573	1075	71	0.0660465	-3.92037	0.0413292	0.465578	Down	1861	gi|550325881|gb|EEE95327.2|nodulin-related family protein [Populus trichocarpa]	1.44e-151
CL1Contig4957	25.5	50	1	0.02	-5.64386	0.0413236	0.465578	Down	803	gi|508714062|gb|EOY05959.1|Serine/threonine-protein kinase fray2, putative [Theobroma cacao]	8.83e-11	sp|O23304|BLUS1_ARATH	5e-08	Serine/threonine-protein kinase BLUS1 OS=Arabidopsis thaliana GN=BLUS1 PE=1 SV=1	KOG0582	1e-08	Ste20-like serine/threonine protein kinase				GO:0004672;GO:0006468;GO:0005524	protein kinase activity|protein phosphorylation|ATP binding
CL1Contig9715	137.5	13	262	20.1538	4.33298	0.0412936	0.465578	Up	1987	gi|508781575|gb|EOY28831.1|Phosphotyrosine protein phosphatases superfamily protein [Theobroma cacao]	2.79e-07	sp|Q9ZVN4|Y1500_ARATH	1e-17	Probable tyrosine-protein phosphatase At1g05000 OS=Arabidopsis thaliana GN=At1g05000 PE=1 SV=1	KOG1572	3e-18	Predicted protein tyrosine phosphatase
CL29491Contig1	540	1014	66	0.0650888	-3.94145	0.0412904	0.465578	Down	1368
CL25966Contig1	176	17	335	19.7059	4.30055	0.0412786	0.465578	Up	923
CL1Contig3843	128	244	12	0.0491803	-4.34577	0.0412757	0.465578	Down	351
CL1Contig6382	68	130	6	0.0461538	-4.43741	0.0411587	0.465578	Down	582
CL1Contig7853	109.5	209	10	0.0478469	-4.38543	0.0411249	0.465578	Down	737	gi|358249138|ref|NP_001239999.1|uncharacterized protein LOC100780611 [Glycine max] >gi|255641017|gb|ACU20788.1| unknown [Glycine max]	5e-07	sp|Q9M202|ZAT9_ARATH	4e-07	Zinc finger protein ZAT9 OS=Arabidopsis thaliana GN=ZAT9 PE=2 SV=1	KOG1721	9e-08	FOG: Zn-finger
CL30203Contig1	2337.5	323	4352	13.4737	3.75207	0.0411142	0.465578	Up	1950	gi|508778352|gb|EOY25608.1|Uncharacterized protein TCM_026988 [Theobroma cacao]	8.91e-67	sp|Q7XRS1|G1L4_ORYSJ	2e-76								GO:0010075;GO:0010014;GO:0048438;GO:0009944;GO:0048439;GO:0009855	regulation of meristem growth|meristem initiation|floral whorl development|polarity specification of adaxial/abaxial axis|flower morphogenesis|determination of bilateral symmetry
CL36865Contig1	195.5	372	19	0.0510753	-4.29123	0.0410935	0.465578	Down	588
CL11687Contig1	41	79	3	0.0379747	-4.71882	0.0410856	0.465578	Down	446
comp92069_c7_seq1	8904	16827	981	0.0582992	-4.10038	0.0409663	0.465578	Down	1101	gi|224128069|ref|XP_002320236.1|predicted protein [Populus trichocarpa] >gi|222861009|gb|EEE98551.1| Thylakoid membrane phosphoprotein 14 kDa [Populus trichocarpa]	2.06e-39	sp|Q8LCA1|CUT1B_ARATH	1e-35	Protein CURVATURE THYLAKOID 1B, chloroplastic OS=Arabidopsis thaliana GN=CURT1B PE=1 SV=2							GO:0006098;GO:0009941;GO:0035304;GO:0010207;GO:0030093;GO:0009508;GO:0009773;GO:0003677;GO:0009737;GO:0006364;GO:0010027	pentose-phosphate shunt|chloroplast envelope|regulation of protein dephosphorylation|photosystem II assembly|chloroplast photosystem I|plastid chromosome|photosynthetic electron transport in photosystem I|DNA binding|response to abscisic acid|rRNA processing|thylakoid membrane organization
CL4108Contig1	9592	18158	1026	0.056504	-4.1455	0.0409115	0.465578	Down	2601	gi|255539076|ref|XP_002510603.1|Plastocyanin A, chloroplast precursor, putative [Ricinus communis] >gi|223551304|gb|EEF52790.1| Plastocyanin A, chloroplast precursor, putative [Ricinus communis]	1.27e-50	sp|P17340|PLAS_SOLLC	4e-59	Plastocyanin, chloroplastic OS=Solanum lycopersicum GN=PETE PE=2 SV=1				ko00195	Photosynthesis	1	GO:0005507;GO:0009055;GO:0009535;GO:0055114	copper ion binding|electron carrier activity|chloroplast thylakoid membrane|oxidation-reduction process
CL30726Contig1	2926.5	399	5454	13.6692	3.77285	0.0409069	0.465578	Up	1663	gi|359482034|ref|XP_002275746.2|PREDICTED: momilactone A synthase-like [Vitis vinifera]	2.09e-82	sp|Q94KL8|SILD_PODPE	4e-89	Secoisolariciresinol dehydrogenase (Fragment) OS=Podophyllum peltatum PE=1 SV=1	KOG0725	1e-72	Reductases with broad range of substrate specificities				GO:0055114;GO:0055041;GO:0047044	oxidation-reduction process|cyclopentanol dehydrogenase activity|androstan-3-alpha,17-beta-diol dehydrogenase activity
CL27395Contig1	563	1057	69	0.0652791	-3.93724	0.0408628	0.465578	Down	2096	gi|224077380|ref|XP_002305237.1|acyl:coa ligase acetate-coa synthetase-like protein [Populus trichocarpa] >gi|118487892|gb|ABK95768.1| unknown [Populus trichocarpa] >gi|222848201|gb|EEE85748.1| hypothetical protein POPTR_0004s08030g [Populus trichocarpa]	0	sp|Q9SS00|AAE12_ARATH	0	Probable acyl-activating enzyme 12, peroxisomal OS=Arabidopsis thaliana GN=AAE12 PE=2 SV=1	KOG1176	0	Acyl-CoA synthetase				GO:0018858;GO:0019761	benzoate-CoA ligase activity|glucosinolate biosynthetic process
CL16977Contig1	58.5	112	5	0.0446429	-4.48543	0.0407166	0.465578	Down	441
CL1Contig9370	58.5	112	5	0.0446429	-4.48543	0.0407166	0.465578	Down	452
CL1Contig8366	1659.5	228	3091	13.557	3.76097	0.0406544	0.465578	Up	744	gi|550328019|gb|EEE97394.2|hypothetical protein POPTR_0011s09650g [Populus trichocarpa]	1.08e-25	sp|Q8GYN5|RIN4_ARATH	9e-09	RPM1-interacting protein 4 OS=Arabidopsis thaliana GN=RIN4 PE=1 SV=1							GO:0048193;GO:0010167;GO:0005886	Golgi vesicle transport|response to nitrate|plasma membrane
comp90575_c3_seq1	2138	3982	294	0.0738322	-3.75961	0.0406396	0.465578	Down	1373	gi|255579560|ref|XP_002530622.1|chaperone protein DNAj, putative [Ricinus communis] >gi|223529832|gb|EEF31765.1| chaperone protein DNAj, putative [Ricinus communis]	1.18e-24	sp|Q9FYB5|DNJ11_ARATH	8e-16	Chaperone protein dnaJ 11, chloroplastic OS=Arabidopsis thaliana GN=ATJ11 PE=1 SV=2	KOG0712	3e-30	Molecular chaperone (DnaJ superfamily)				GO:0006457;GO:0051082;GO:0006950;GO:0031072	protein folding|unfolded protein binding|response to stress|heat shock protein binding
CL1Contig7863	49.5	95	4	0.0421053	-4.56986	0.0405841	0.465578	Down	932
comp90350_c0_seq3	586	1100	72	0.0654545	-3.93336	0.0404713	0.465361	Down	4451	gi|225424960|ref|XP_002264952.1|PREDICTED: leucine-rich repeat receptor-like serine/threonine-protein kinase BAM3 [Vitis vinifera]	0	sp|O65440|BAME3_ARATH	0	Leucine-rich repeat receptor-like serine/threonine-protein kinase BAM3 OS=Arabidopsis thaliana GN=BAM3 PE=2 SV=3							GO:0048653;GO:0000186;GO:0009825;GO:0010075;GO:0032440;GO:0043481;GO:0009855;GO:0048767;GO:0007169;GO:0010817;GO:0006468;GO:0000165;GO:0000271;GO:0016021;GO:0010014;GO:0004709;GO:0055114;GO:0009932;GO:0005524;GO:0071555	anther development|activation of MAPKK activity|multidimensional cell growth|regulation of meristem growth|2-alkenal reductase [NAD(P)] activity|anthocyanin accumulation in tissues in response to UV light|determination of bilateral symmetry|root hair elongation|transmembrane receptor protein tyrosine kinase signaling pathway|regulation of hormone levels|protein phosphorylation|MAPK cascade|polysa…
CL32271Contig1	90.5	173	8	0.0462428	-4.43463	0.0403732	0.464308	Down	522
comp88881_c0_seq1	69	132	6	0.0454545	-4.45943	0.0403609	0.464241	Down	2255	gi|147809572|emb|CAN62390.1|hypothetical protein VITISV_039480 [Vitis vinifera]	0	sp|Q7XA72|AB21G_ARATH	0	ABC transporter G family member 21 OS=Arabidopsis thaliana GN=ABCG21 PE=2 SV=2	KOG0061	0	Transporter, ABC superfamily (Breast cancer resistance protein)				GO:0015416;GO:0006200;GO:0005524;GO:0009507;GO:0016020;GO:0005634	organic phosphonate transmembrane-transporting ATPase activity|ATP catabolic process|ATP binding|chloroplast|membrane|nucleus
CL1Contig698	216.5	412	21	0.0509709	-4.29418	0.0403563	0.464241	Down	904
CL37263Contig1	627.5	1177	78	0.0662702	-3.9155	0.0403378	0.464122	Down	616	gi|565462284|ref|XP_006289141.1|hypothetical protein CARUB_v10002564mg [Capsella rubella] >gi|482557847|gb|EOA22039.1| hypothetical protein CARUB_v10002564mg [Capsella rubella]	3.9e-13	sp|P14009|14KD_DAUCA	1e-14	14 kDa proline-rich protein DC2.15 OS=Daucus carota PE=2 SV=1
CL1Contig9418	331	627	35	0.0558214	-4.16304	0.0402982	0.463741	Down	398
CL25827Contig1	33.5	65	2	0.0307692	-5.02237	0.0402304	0.463035	Down	497	gi|460385685|ref|XP_004238532.1|PREDICTED: alcohol dehydrogenase-like 1-like [Solanum lycopersicum]	1.55e-12	sp|Q9SK87|ADHL2_ARATH	5e-14	Alcohol dehydrogenase-like 2 OS=Arabidopsis thaliana GN=At1g22440 PE=2 SV=1	KOG0022	1e-14	Alcohol dehydrogenase, class III	ko00010;ko00071;ko00350;ko00625;ko00626;ko00680;ko00830;ko00980;ko00982;ko01200;ko01220;ko05204	Glycolysis / Gluconeogenesis |Fatty acid degradation |Tyrosine metabolism |Chloroalkane and chloroalkene degradation |Naphthalene degradation |Methane metabolism |Retinol metabolism |Metabolism of xenobiotics by cytochrome P450 |Drug metabolism - cytochrome P450 |Carbon metabolism |Degradation of aromatic compounds |Chemical carcinogenesis	12	GO:0008270;GO:0016491;GO:0055114	zinc ion binding|oxidoreductase activity|oxidation-reduction process
CL3471Contig1	33.5	65	2	0.0307692	-5.02237	0.0402304	0.463035	Down	428
comp114939_c0_seq1	33.5	2	65	32.5	5.02237	0.0402304	0.463035	Up	684
CL31798Contig1	41.5	80	3	0.0375	-4.73697	0.0402185	0.463035	Down	508
CL4942Contig1	41.5	80	3	0.0375	-4.73697	0.0402185	0.463035	Down	647
comp56795_c0_seq1	41.5	80	3	0.0375	-4.73697	0.0402185	0.463035	Down	493
comp60058_c0_seq3	294	558	30	0.0537634	-4.21723	0.040024	0.4611	Down	880	gi|225425996|ref|XP_002272604.1|PREDICTED: uncharacterized protein LOC100258722 [Vitis vinifera] >gi|147843398|emb|CAN82078.1| hypothetical protein VITISV_042760 [Vitis vinifera] >gi|297742319|emb|CBI34468.3| unnamed protein product [Vitis vinifera]	1.97e-33										GO:0043086;GO:0042802;GO:0004252	negative regulation of catalytic activity|identical protein binding|serine-type endopeptidase activity
CL3862Contig2	140.5	268	13	0.0485075	-4.36565	0.0400069	0.460977	Down	373
comp89014_c0_seq1	150.5	287	14	0.0487805	-4.35755	0.0399425	0.460309	Down	2000	gi|462423464|gb|EMJ27727.1|hypothetical protein PRUPE_ppa025255mg [Prunus persica]	2.69e-167	sp|Q6H501|HKT6_ORYSJ	1e-161	Probable cation transporter HKT6 OS=Oryza sativa subsp. japonica GN=HKT6 PE=2 SV=1	KOG1341	2e-119	Na+/K+ transporter				GO:0015081;GO:0015079;GO:0005886;GO:0071805;GO:0016021;GO:0035725;GO:0009651	sodium ion transmembrane transporter activity|potassium ion transmembrane transporter activity|plasma membrane|potassium ion transmembrane transport|integral component of membrane|sodium ion transmembrane transport|response to salt stress
CL1Contig1013	50	96	4	0.0416667	-4.58496	0.0399295	0.460232	Down	1659	gi|224071313|ref|XP_002303399.1|predicted protein [Populus trichocarpa] >gi|159025723|emb|CAN88862.1| D5-type cyclin [Populus trichocarpa]	3.02e-73	sp|Q10QA2|CCD53_ORYSJ	2e-49	Cyclin-D5-3 OS=Oryza sativa subsp. japonica GN=CYCD5-3 PE=2 SV=1	KOG0656	2e-36	G1/S-specific cyclin D				GO:0000278;GO:0010440;GO:0045736;GO:0051301;GO:0004693;GO:0019901;GO:0042023;GO:0005634	mitotic cell cycle|stomatal lineage progression|negative regulation of cyclin-dependent protein serine/threonine kinase activity|cell division|cyclin-dependent protein serine/threonine kinase activity|protein kinase binding|DNA endoreduplication|nucleus
CL1Contig810	495.5	933	58	0.0621651	-4.00775	0.0398516	0.459408	Down	668
comp97524_c1_seq11	7990.5	15084	897	0.059467	-4.07177	0.0397776	0.458628	Down	8741	gi|359489732|ref|XP_002278370.2|PREDICTED: protein KIAA0664 homolog [Vitis vinifera]	0	sp|F4J5S1|CLU_ARATH	6e-89	Clustered mitochondria protein OS=Arabidopsis thaliana GN=FMT PE=2 SV=1	KOG1839	0	Uncharacterized protein CLU1/cluA/TIF31 involved in mitochondrial morphology/distribution, also found associated with eIF-3				GO:0006413;GO:0003743	translational initiation|translation initiation factor activity
CL1Contig9448	377.5	41	714	17.4146	4.12223	0.0397354	0.458215	Up	3071	gi|462418227|gb|EMJ22676.1|hypothetical protein PRUPE_ppa004818mg [Prunus persica]	2.96e-110
CL29351Contig1	1369	2554	184	0.0720439	-3.79498	0.0396563	0.457376	Down	1460	gi|225428735|ref|XP_002281981.1|PREDICTED: uncharacterized protein LOC100253812 [Vitis vinifera]	5.84e-78										GO:0009646;GO:0010363;GO:0005516;GO:0009693;GO:0009867;GO:0009611;GO:0010200;GO:0006612;GO:0009863;GO:0005886;GO:0009612	response to absence of light|regulation of plant-type hypersensitive response|calmodulin binding|ethylene biosynthetic process|jasmonic acid mediated signaling pathway|response to wounding|response to chitin|protein targeting to membrane|salicylic acid mediated signaling pathway|plasma membrane|response to mechanical stimulus
CL31800Contig1	26	51	1	0.0196078	-5.67243	0.0396473	0.457345	Down	710	gi|296082728|emb|CBI21733.3|unnamed protein product [Vitis vinifera]	2.75e-28	sp|O50055|COL1_ARATH	3e-08	Zinc finger protein CONSTANS-LIKE 1 OS=Arabidopsis thaliana GN=COL1 PE=1 SV=1	KOG1601	6e-09	GATA-4/5/6 transcription factors				GO:0045893;GO:0010182;GO:0005739	positive regulation of transcription, DNA-templated|sugar mediated signaling pathway|mitochondrion
CL3612Contig1	26	1	51	51	5.67243	0.0396473	0.457345	Up	1189	gi|548855820|gb|ERN13683.1|hypothetical protein AMTR_s00049p00133800 [Amborella trichopoda]	3.87e-143	sp|O65039|CYSEP_RICCO	1e-179	Vignain OS=Ricinus communis GN=CYSEP PE=1 SV=1	KOG1543	2e-167	Cysteine proteinase Cathepsin L				GO:0005773;GO:0005788;GO:0033095;GO:0032440;GO:0006508;GO:0008234;GO:0055114	vacuole|endoplasmic reticulum lumen|aleurone grain|2-alkenal reductase [NAD(P)] activity|proteolysis|cysteine-type peptidase activity|oxidation-reduction process
CL5871Contig1	26	1	51	51	5.67243	0.0396473	0.457345	Up	472	gi|255554244|ref|XP_002518162.1|BRASSINOSTEROID INSENSITIVE 1 precursor, putative [Ricinus communis] >gi|223542758|gb|EEF44295.1| BRASSINOSTEROID INSENSITIVE 1 precursor, putative [Ricinus communis]	2.88e-56	sp|Q9LVP0|Y5639_ARATH	1e-57	Probable leucine-rich repeat receptor-like protein kinase At5g63930 OS=Arabidopsis thaliana GN=At5g63930 PE=1 SV=1							GO:0010103;GO:0000186;GO:0032440;GO:0007169;GO:0006468;GO:0000165;GO:0016021;GO:0004709;GO:0055114;GO:0002237;GO:0005886;GO:0005524;GO:0048443	stomatal complex morphogenesis|activation of MAPKK activity|2-alkenal reductase [NAD(P)] activity|transmembrane receptor protein tyrosine kinase signaling pathway|protein phosphorylation|MAPK cascade|integral component of membrane|MAP kinase kinase kinase activity|oxidation-reduction process|response to molecule of bacterial origin|plasma membrane|ATP binding|stamen development
CL5993Contig1	26	1	51	51	5.67243	0.0396473	0.457345	Up	1095	gi|189205124|ref|XP_001938897.1|hypothetical protein PTRG_08565 [Pyrenophora tritici-repentis Pt-1C-BFP] >gi|187985996|gb|EDU51484.1| hypothetical protein PTRG_08565 [Pyrenophora tritici-repentis Pt-1C-BFP]	1.29e-142	sp|O74178|KES1_SCHPO	1e-61	Protein kes1 OS=Schizosaccharomyces pombe (strain 972 / ATCC 24843) GN=kes1 PE=2 SV=2	KOG2210	3e-62	Oxysterol-binding protein				GO:0070273;GO:0006892;GO:0030011;GO:0000139;GO:0019898;GO:0015248;GO:0010922;GO:0006887;GO:0005546;GO:0015918;GO:0008142;GO:0015485;GO:0006897;GO:0070300	phosphatidylinositol-4-phosphate binding|post-Golgi vesicle-mediated transport|maintenance of cell polarity|Golgi membrane|extrinsic component of membrane|sterol transporter activity|positive regulation of phosphatase activity|exocytosis|phosphatidylinositol-4,5-bisphosphate binding|sterol transport|oxysterol binding|cholesterol binding|endocytosis|phosphatidic acid binding
CL1Contig9728	5005	9380	630	0.0671642	-3.89616	0.0396252	0.457345	Down	3698	gi|302143693|emb|CBI22554.3|unnamed protein product [Vitis vinifera]	1.61e-158										GO:0003677;GO:0046983;GO:0005634;GO:0042318	DNA binding|protein dimerization activity|nucleus|penicillin biosynthetic process
CL30258Contig1	1189	2220	158	0.0711712	-3.81256	0.0394942	0.455944	Down	1844	gi|302143188|emb|CBI20483.3|unnamed protein product [Vitis vinifera]	1.79e-162	sp|Q6Q3H3|TPSGD_VITVI	0	(-)-germacrene D synthase OS=Vitis vinifera GN=VIT_19s0014g04930 PE=1 SV=1				ko00909	Sesquiterpenoid and triterpenoid biosynthesis	1	GO:0005737;GO:0045338;GO:0052577;GO:0034004;GO:0016114;GO:0000287;GO:0051762	cytoplasm|farnesyl diphosphate metabolic process|germacrene-D synthase activity|germacradienol synthase activity|terpenoid biosynthetic process|magnesium ion binding|sesquiterpene biosynthetic process
CL24012Contig1	2178.5	4063	294	0.0723603	-3.78866	0.039381	0.45471	Down	1387	gi|116791575|gb|ABK26031.1|unknown [Picea sitchensis]	5.33e-33	sp|Q8RZB5|CML10_ORYSJ	9e-35	Probable calcium-binding protein CML10 OS=Oryza sativa subsp. japonica GN=CML10 PE=2 SV=1	KOG0027	2e-32	Calmodulin and related proteins (EF-Hand superfamily)	ko04626	Plant-pathogen interaction	1	GO:0005739;GO:0005509	mitochondrion|calcium ion binding
CL1Contig8182	553.5	1041	66	0.0634006	-3.97936	0.0393625	0.454569	Down	1098	gi|548852111|gb|ERN10281.1|hypothetical protein AMTR_s00177p00010960 [Amborella trichopoda]	4.45e-18	sp|P55195|PUR6_VIGAC	2e-21	Phosphoribosylaminoimidazole carboxylase, chloroplastic (Fragment) OS=Vigna aconitifolia GN=PURKE PE=2 SV=1	KOG2835	2e-21	Phosphoribosylamidoimidazole-succinocarboxamide synthase	ko00230	Purine metabolism	1	GO:0046872;GO:0004638;GO:0005524;GO:0034023;GO:0006189	metal ion binding|phosphoribosylaminoimidazole carboxylase activity|ATP binding|5-(carboxyamino)imidazole ribonucleotide mutase activity|'de novo' IMP biosynthetic process
CL23264Contig1	1925.5	260	3591	13.8115	3.7878	0.0393478	0.454471	Up	1035	gi|225426342|ref|XP_002270124.1|PREDICTED: uncharacterized protein LOC100247918 [Vitis vinifera]	9.65e-20
CL1Contig5865	281	534	28	0.0524345	-4.25334	0.0393014	0.454009	Down	933
CL58Contig2	50.5	97	4	0.0412371	-4.59991	0.0392963	0.454009	Down	573	gi|565365245|ref|XP_006349327.1|PREDICTED: leucine-rich repeat receptor-like serine/threonine-protein kinase BAM3-like [Solanum tuberosum]	3.69e-38	sp|O49545|BAME1_ARATH	5e-36	Leucine-rich repeat receptor-like serine/threonine-protein kinase BAM1 OS=Arabidopsis thaliana GN=BAM1 PE=1 SV=1	KOG1187	4e-17	Serine/threonine protein kinase				GO:0048653;GO:0009536;GO:0000186;GO:0009825;GO:0010075;GO:0032440;GO:0043481;GO:0009855;GO:0048767;GO:0007169;GO:0010817;GO:0006468;GO:0000165;GO:0000271;GO:0016021;GO:0010014;GO:0004709;GO:0055114;GO:0009932;GO:0005524;GO:0071555	anther development|plastid|activation of MAPKK activity|multidimensional cell growth|regulation of meristem growth|2-alkenal reductase [NAD(P)] activity|anthocyanin accumulation in tissues in response to UV light|determination of bilateral symmetry|root hair elongation|transmembrane receptor protein tyrosine kinase signaling pathway|regulation of hormone levels|protein phosphorylation|MAPK cascad…
CL1Contig905	256	487	25	0.0513347	-4.28392	0.0392901	0.454009	Down	459
comp103630_c0_seq1	60	115	5	0.0434783	-4.52356	0.0392653	0.45381	Down	416
CL1Contig3140	70.5	135	6	0.0444444	-4.49185	0.0392207	0.453366	Down	574
CL23694Contig1	172.5	329	16	0.0486322	-4.36194	0.0391611	0.45275	Down	1153	gi|255582397|ref|XP_002531987.1|conserved hypothetical protein [Ricinus communis] >gi|223528346|gb|EEF30386.1| conserved hypothetical protein [Ricinus communis]	1.36e-12	sp|Q9T068|EPFL2_ARATH	7e-11	EPIDERMAL PATTERNING FACTOR-like protein 2 OS=Arabidopsis thaliana GN=EPFL2 PE=2 SV=1
CL23542Contig1	528	994	62	0.0623742	-4.00291	0.0390908	0.452009	Down	1125	gi|359491103|ref|XP_003634220.1|PREDICTED: nuclear transcription factor Y subunit C-1-like isoform 2 [Vitis vinifera] >gi|147819278|emb|CAN73357.1| hypothetical protein VITISV_012625 [Vitis vinifera]	7.52e-77	sp|Q9SMP0|NFYC1_ARATH	6e-79	Nuclear transcription factor Y subunit C-1 OS=Arabidopsis thaliana GN=NFYC1 PE=1 SV=1	KOG1657	1e-79	CCAAT-binding factor, subunit C (HAP5)				GO:0003700;GO:0043565;GO:0045893;GO:0046982;GO:0016602	sequence-specific DNA binding transcription factor activity|sequence-specific DNA binding|positive regulation of transcription, DNA-templated|protein heterodimerization activity|CCAAT-binding factor complex
CL1Contig8746	7269	13707	831	0.060626	-4.04392	0.0390731	0.451878	Down	2094	gi|225436011|ref|XP_002273485.1|PREDICTED: uncharacterized protein LOC100242686 [Vitis vinifera] >gi|296083968|emb|CBI24356.3| unnamed protein product [Vitis vinifera]	1.4e-73	sp|Q9SJ52|YLS9_ARATH	2e-15	Protein YLS9 OS=Arabidopsis thaliana GN=YLS9 PE=2 SV=1							GO:0009506;GO:0005886	plasmodesma|plasma membrane
comp90073_c1_seq2	20439.5	39484	1395	0.0353308	-4.82293	0.0390189	0.451323	Down	1270	gi|112292669|gb|ABI14813.1|chloroplast carbonic anhydrase [Pachysandra terminalis]	5.78e-124	sp|P27141|CAHC_TOBAC	4e-142	Carbonic anhydrase, chloroplastic OS=Nicotiana tabacum PE=2 SV=1	KOG1578	1e-127	Predicted carbonic anhydrase involved in protection against oxidative damage	ko00910	Nitrogen metabolism	1	GO:0005829;GO:0004089;GO:0008270;GO:0042742;GO:0009409;GO:0009941;GO:0010119;GO:0010037;GO:0009535;GO:0009570;GO:0009817;GO:0015976;GO:0010319;GO:0048046	cytosol|carbonate dehydratase activity|zinc ion binding|defense response to bacterium|response to cold|chloroplast envelope|regulation of stomatal movement|response to carbon dioxide|chloroplast thylakoid membrane|chloroplast stroma|defense response to fungus, incompatible interaction|carbon utilization|stromule|apoplast
CL1Contig36	153	14	292	20.8571	4.38247	0.0389934	0.4511	Up	315	gi|565477930|ref|XP_006296605.1|hypothetical protein CARUB_v10013130mg [Capsella rubella] >gi|482565314|gb|EOA29503.1| hypothetical protein CARUB_v10013130mg [Capsella rubella]	5.57e-09				KOG1181	6e-12	FOG: Low-complexity				GO:0052546;GO:0005737;GO:0052541	cell wall pectin metabolic process|cytoplasm|plant-type cell wall cellulose metabolic process
CL29057Contig1	103.5	9	198	22	4.45943	0.0389831	0.451053	Up	1618
comp98232_c0_seq3	604.5	1136	73	0.0642606	-3.95992	0.0389691	0.450964	Down	2872	gi|147853780|emb|CAN83822.1|hypothetical protein VITISV_030954 [Vitis vinifera]	4.71e-179	sp|Q9SD62|Y3471_ARATH	1e-180	Putative receptor-like protein kinase At3g47110 OS=Arabidopsis thaliana GN=At3g47110 PE=3 SV=1	KOG0619	2e-82	FOG: Leucine rich repeat				GO:0016021;GO:0006468;GO:0004674;GO:0009626;GO:0042742;GO:0010359;GO:0032940;GO:0016023;GO:0005524;GO:0016567;GO:0010204;GO:0009507;GO:0002764;GO:0016045;GO:0005886	integral component of membrane|protein phosphorylation|protein serine/threonine kinase activity|plant-type hypersensitive response|defense response to bacterium|regulation of anion channel activity|secretion by cell|cytoplasmic membrane-bounded vesicle|ATP binding|protein ubiquitination|defense response signaling pathway, resistance gene-independent|chloroplast|immune response-regulating signalin…
CL25594Contig1	60.5	116	5	0.0431034	-4.53605	0.0388054	0.45045	Down	808
CL9548Contig1	1596.5	2980	213	0.0714765	-3.80639	0.0387414	0.45045	Down	1066	gi|502134062|ref|XP_004501987.1|PREDICTED: xylogen-like protein 11-like [Cicer arietinum]	1.73e-27	sp|Q9ZVC7|XYP11_ARATH	3e-20	Xylogen-like protein 11 OS=Arabidopsis thaliana GN=XYP11 PE=1 SV=2
CL2192Contig1	51	98	4	0.0408163	-4.61471	0.0386836	0.45045	Down	980
comp79779_c0_seq1	51	4	98	24.5	4.61471	0.0386836	0.45045	Up	608
CL1Contig6530	93.5	179	8	0.0446927	-4.48382	0.0386441	0.45045	Down	357
CL29922Contig1	545	64	1026	16.0312	4.00282	0.0386391	0.45045	Up	1926	gi|326910891|gb|AEA11233.1|knotted-like homebox protein [Elaeis guineensis]	1.13e-98	sp|Q9FP29|KNOS1_ORYSJ	7e-98	Homeobox protein knotted-1-like 1 OS=Oryza sativa subsp. japonica GN=OSH6 PE=2 SV=1	KOG0773	8e-76	Transcription factor MEIS1 and related HOX domain proteins				GO:0006355;GO:0003700;GO:0043565;GO:0005634	regulation of transcription, DNA-templated|sequence-specific DNA binding transcription factor activity|sequence-specific DNA binding|nucleus
CL26074Contig1	6683.5	12591	776	0.0616313	-4.02019	0.0385701	0.45045	Down	1938	gi|356531866|ref|XP_003534497.1|PREDICTED: phosphoglycolate phosphatase-like [Glycine max]	1.02e-139	sp|P0DKC4|PGP1B_ARATH	6e-169	Phosphoglycolate phosphatase 1B, chloroplastic OS=Arabidopsis thaliana GN=PGLP1B PE=1 SV=1	KOG2882	2e-169	p-Nitrophenyl phosphatase	ko00630	Glyoxylate and dicarboxylate metabolism	1	GO:0005773;GO:0016311;GO:0016791;GO:0009570;GO:0005634;GO:0048046	vacuole|dephosphorylation|phosphatase activity|chloroplast stroma|nucleus|apoplast
CL323Contig1	174.5	333	16	0.048048	-4.37938	0.0385026	0.45045	Down	902	gi|225443652|ref|XP_002280202.1|PREDICTED: uncharacterized protein LOC100267454 [Vitis vinifera]	1.54e-28	sp|Q945T0|RALF_TOBAC	3e-30	Rapid alkalinization factor OS=Nicotiana tabacum GN=RALF PE=1 SV=1							GO:0006598;GO:0048767;GO:0007267;GO:0004871;GO:0009506;GO:0009698;GO:0042398;GO:0005179;GO:0019722;GO:0048046	polyamine catabolic process|root hair elongation|cell-cell signaling|signal transducer activity|plasmodesma|phenylpropanoid metabolic process|cellular modified amino acid biosynthetic process|hormone activity|calcium-mediated signaling|apoplast
CL1Contig5120	61	117	5	0.042735	-4.54844	0.0383567	0.45045	Down	812
comp97569_c1_seq3	841	1576	106	0.0672589	-3.89413	0.0383347	0.45045	Down	3498	gi|508723724|gb|EOY15621.1|Glycosyl hydrolase family 10 protein / carbohydrate-binding domain-containing protein isoform 1 [Theobroma cacao]	0	sp|A1CX14|XYNC_NEOFI	1e-28	Probable endo-1,4-beta-xylanase C OS=Neosartorya fischeri (strain ATCC 1020 / DSM 3700 / FGSC A1164 / NRRL 181) GN=xlnC PE=2 SV=1							GO:0004553;GO:0045493	hydrolase activity, hydrolyzing O-glycosyl compounds|xylan catabolic process
comp90763_c0_seq2	2774	5183	365	0.0704225	-3.82782	0.038303	0.45045	Down	2099	gi|359490255|ref|XP_002267233.2|PREDICTED: flavonoid 3'-monooxygenase [Vitis vinifera]	3.5e-149	sp|Q9SBQ9|F3PH_PETHY	2e-93	Flavonoid 3'-monooxygenase OS=Petunia hybrida GN=CYP75B2 PE=2 SV=1	KOG0156	5e-153	Cytochrome P450 CYP2 subfamily				GO:0033772;GO:0005886;GO:0009055;GO:0005506;GO:0020037;GO:0005618;GO:0005739;GO:0055114	flavonoid 3',5'-hydroxylase activity|plasma membrane|electron carrier activity|iron ion binding|heme binding|cell wall|mitochondrion|oxidation-reduction process
CL29072Contig1	1829.5	243	3416	14.0576	3.81328	0.0382744	0.45045	Up	1655	gi|508723428|gb|EOY15325.1|Glucan endo-1,3-beta-glucosidase, putative [Theobroma cacao]	0	sp|Q8VYE5|E1312_ARATH	6e-122	Glucan endo-1,3-beta-glucosidase 12 OS=Arabidopsis thaliana GN=At4g29360 PE=1 SV=1							GO:0042973;GO:0005975	glucan endo-1,3-beta-D-glucosidase activity|carbohydrate metabolic process
CL9334Contig1	385	729	41	0.0562414	-4.15222	0.0382676	0.45045	Down	1247	gi|462423637|gb|EMJ27900.1|hypothetical protein PRUPE_ppa020308mg [Prunus persica]	1.85e-50	sp|Q9M2Z5|FBL53_ARATH	9e-29	F-box/LRR-repeat protein At3g48880 OS=Arabidopsis thaliana GN=At3g48880 PE=2 SV=1	KOG1947	2e-29	Leucine rich repeat proteins, some proteins contain F-box				GO:0003723;GO:0003964;GO:0006278	RNA binding|RNA-directed DNA polymerase activity|RNA-dependent DNA replication
CL35346Contig1	2216.5	294	4139	14.0782	3.81539	0.038259	0.45045	Up	2209	gi|359487778|ref|XP_002281083.2|PREDICTED: transcription factor bHLH96-like [Vitis vinifera] >gi|296088296|emb|CBI36741.3| unnamed protein product [Vitis vinifera]	5.37e-47	sp|Q9SK91|BH094_ARATH	2e-38	Transcription factor bHLH94 OS=Arabidopsis thaliana GN=BHLH94 PE=2 SV=2							GO:0003700;GO:0046983;GO:0006355;GO:0003677	sequence-specific DNA binding transcription factor activity|protein dimerization activity|regulation of transcription, DNA-templated|DNA binding
CL26646Contig1	1579	209	2949	14.11	3.81865	0.0382438	0.45045	Up	1005	gi|224078081|ref|XP_002305484.1|predicted protein [Populus trichocarpa] >gi|222848448|gb|EEE85995.1| hypothetical protein POPTR_0004s17500g [Populus trichocarpa]	1.42e-12
comp100113_c0_seq1	317.5	32	603	18.8438	4.23601	0.0382018	0.45045	Up	328	gi|550347545|gb|EEE84418.2|anion exchange family protein [Populus trichocarpa]	9.99e-38	sp|Q8VYR7|BOR1_ARATH	2e-39	Boron transporter 1 OS=Arabidopsis thaliana GN=BOR1 PE=1 SV=1	KOG1172	2e-40	Na+-independent Cl/HCO3 exchanger AE1 and related transporters (SLC4 family)				GO:0035445;GO:0005452;GO:0046715;GO:0016021;GO:0005739	borate transmembrane transport|inorganic anion exchanger activity|borate transmembrane transporter activity|integral component of membrane|mitochondrion
CL1Contig6936	115	220	10	0.0454545	-4.45943	0.0381951	0.45045	Down	661	gi|257781218|gb|ACV65036.1|3-hydroxy-3-methylglutaryl coenzyme A reductase [Panax quinquefolius]	1.07e-110	sp|P29057|HMDH1_HEVBR	5e-135	3-hydroxy-3-methylglutaryl-coenzyme A reductase 1 OS=Hevea brasiliensis GN=HMGR1 PE=2 SV=1	KOG2480	7e-128	3-hydroxy-3-methylglutaryl-CoA (HMG-CoA) reductase	ko00900;ko04152;ko04976	Terpenoid backbone biosynthesis |AMPK signaling pathway |Bile secretion	3	GO:0050661;GO:0008299;GO:0016021;GO:0015936;GO:0004420;GO:0055114	NADP binding|isoprenoid biosynthetic process|integral component of membrane|coenzyme A metabolic process|hydroxymethylglutaryl-CoA reductase (NADPH) activity|oxidation-reduction process
comp80711_c0_seq5	115	10	220	22	4.45943	0.0381951	0.45045	Up	1275	gi|557525764|gb|ESR37070.1|hypothetical protein CICLE_v10030152mg [Citrus clementina]	3.89e-19										GO:0005739	mitochondrion
CL1Contig259	185.5	17	354	20.8235	4.38014	0.0381886	0.45045	Up	3742
CL1Contig9522	808	101	1515	15	3.90689	0.0381456	0.45045	Up	1777	gi|225425517|ref|XP_002267667.1|PREDICTED: polyamine oxidase [Vitis vinifera] >gi|297739028|emb|CBI28517.3| unnamed protein product [Vitis vinifera]	0	sp|O64411|PAO_MAIZE	0	Polyamine oxidase OS=Zea mays GN=PAO PE=1 SV=1	KOG0029	3e-156	Amine oxidase	ko00330;ko00410	Arginine and proline metabolism |beta-Alanine metabolism	2	GO:0052893;GO:0052900;GO:0050660;GO:0003964;GO:0046592;GO:0016023;GO:0006278;GO:0003723;GO:0052896;GO:0055114;GO:0052897;GO:0052898	N1-acetylspermine:oxygen oxidoreductase (propane-1,3-diamine-forming) activity|spermine oxidase (propane-1,3-diamine-forming) activity|flavin adenine dinucleotide binding|RNA-directed DNA polymerase activity|polyamine oxidase activity|cytoplasmic membrane-bounded vesicle|RNA-dependent DNA replication|RNA binding|spermidine oxidase (propane-1,3-diamine-forming) activity|oxidation-reduction process…
CL30102Contig1	1819	3397	241	0.070945	-3.81716	0.0381146	0.45045	Down	2030	gi|508726680|gb|EOY18577.1|FK506-binding protein 13 isoform 1 [Theobroma cacao]	4.25e-27	sp|Q9SCY2|FKB13_ARATH	3e-30	Peptidyl-prolyl cis-trans isomerase FKBP13, chloroplastic OS=Arabidopsis thaliana GN=FKBP13 PE=1 SV=2	KOG0549	8e-31	FKBP-type peptidyl-prolyl cis-trans isomerase				GO:0010103;GO:0000413;GO:0006457;GO:0019288;GO:0015995;GO:0016117;GO:0003755;GO:0006636;GO:0009543	stomatal complex morphogenesis|protein peptidyl-prolyl isomerization|protein folding|isopentenyl diphosphate biosynthetic process, methylerythritol 4-phosphate pathway|chlorophyll biosynthetic process|carotenoid biosynthetic process|peptidyl-prolyl cis-trans isomerase activity|unsaturated fatty acid biosynthetic process|chloroplast thylakoid lumen
CL1Contig9568	4769.5	8948	591	0.0660483	-3.92034	0.0380973	0.45045	Down	3206
CL21374Contig1	51.5	99	4	0.040404	-4.62936	0.0380905	0.45045	Down	706	gi|353685495|gb|AER13172.1|putative gag/pol polyprotein [Phaseolus vulgaris]	4.3e-26	sp|P10978|POLX_TOBAC	4e-21	Retrovirus-related Pol polyprotein from transposon TNT 1-94 OS=Nicotiana tabacum PE=2 SV=1	KOG0017	3e-16	FOG: Transposon-encoded proteins with TYA, reverse transcriptase, integrase domains in various combinations	ko03008;ko03018	Ribosome biogenesis in eukaryotes |RNA degradation	2	GO:0004519;GO:0003964;GO:0090305;GO:0003676;GO:0004190;GO:0006508;GO:0008270;GO:0015074	endonuclease activity|RNA-directed DNA polymerase activity|nucleic acid phosphodiester bond hydrolysis|nucleic acid binding|aspartic-type endopeptidase activity|proteolysis|zinc ion binding|DNA integration
CL139Contig2	26.5	52	1	0.0192308	-5.70044	0.0380809	0.45045	Down	1511	gi|224056849|ref|XP_002299054.1|predicted protein [Populus trichocarpa] >gi|222846312|gb|EEE83859.1| kinase family protein [Populus trichocarpa]	3.63e-163	sp|C0LGR3|Y4265_ARATH	5e-168	Probable LRR receptor-like serine/threonine-protein kinase At4g26540 OS=Arabidopsis thaliana GN=At4g26540 PE=1 SV=1	KOG0619	1e-67	FOG: Leucine rich repeat				GO:0005886;GO:0006468;GO:0005524;GO:0016021;GO:0004674	plasma membrane|protein phosphorylation|ATP binding|integral component of membrane|protein serine/threonine kinase activity
CL35084Contig1	34.5	67	2	0.0298507	-5.06609	0.0380723	0.45045	Down	721
CL5568Contig1	34.5	67	2	0.0298507	-5.06609	0.0380723	0.45045	Down	751
CL6446Contig1	34.5	67	2	0.0298507	-5.06609	0.0380723	0.45045	Down	1396	gi|225464346|ref|XP_002272090.1|PREDICTED: probable sarcosine oxidase-like [Vitis vinifera]	1.84e-166	sp|Q9SJA7|SOX_ARATH	0	Probable sarcosine oxidase OS=Arabidopsis thaliana GN=At2g24580 PE=2 SV=1	KOG2820	0	FAD-dependent oxidoreductase	ko00260;ko00310;ko04146	Glycine, serine and threonine metabolism |Lysine degradation |Peroxisome	3	GO:0005737;GO:0008115;GO:0046653;GO:0055114	cytoplasm|sarcosine oxidase activity|tetrahydrofolate metabolic process|oxidation-reduction process
CL1Contig217	34.5	2	67	33.5	5.06609	0.0380723	0.45045	Up	1243
CL27766Contig1	682	1281	83	0.0647931	-3.94802	0.0380597	0.45045	Down	4168
CL1415Contig1	83.5	7	160	22.8571	4.51457	0.0379885	0.45045	Up	1690						KOG0470	9e-06	1,4-alpha-glucan branching enzyme/starch branching enzyme II
CL2538Contig1	135.5	259	12	0.046332	-4.43185	0.0379455	0.45045	Down	2563
CL1Contig8036	61.5	118	5	0.0423729	-4.56071	0.0379187	0.45045	Down	893
comp83937_c0_seq1	789.5	98	1481	15.1122	3.91765	0.0379078	0.45045	Up	644
CL12783Contig1	95	182	8	0.043956	-4.50779	0.03782	0.449491	Down	381
CL1Contig1187	72.5	6	139	23.1667	4.53398	0.037796	0.44928	Up	2901
CL6353Contig1	43	3	83	27.6667	4.79008	0.0377886	0.449266	Up	879
CL26716Contig1	3013.5	391	5636	14.4143	3.84943	0.0377418	0.448783	Up	881
CL1Contig5880	116	10	222	22.2	4.47249	0.0376958	0.44831	Up	2698
CL1Contig6568	658.5	79	1238	15.6709	3.97001	0.0375555	0.446715	Up	2248	gi|225454216|ref|XP_002273474.1|PREDICTED: acyl-coenzyme A thioesterase 8 [Vitis vinifera] >gi|297745281|emb|CBI40361.3| unnamed protein product [Vitis vinifera]	7.9e-171	sp|P58137|ACOT8_MOUSE	7e-64	Acyl-coenzyme A thioesterase 8 OS=Mus musculus GN=Acot8 PE=1 SV=1	KOG3016	4e-66	Acyl-CoA thioesterase	ko00062;ko01040	Fatty acid elongation |Biosynthesis of unsaturated fatty acids	2	GO:0006637;GO:0016290	acyl-CoA metabolic process|palmitoyl-CoA hydrolase activity
CL1Contig8984	207.5	396	19	0.0479798	-4.38143	0.0375404	0.446609	Down	497
CL1Contig4797	52	100	4	0.04	-4.64386	0.0375161	0.446394	Down	429	gi|359489486|ref|XP_002269573.2|PREDICTED: pentatricopeptide repeat-containing protein At4g33170-like [Vitis vinifera]	1.22e-54	sp|Q9LIC3|PP227_ARATH	4e-31	Putative pentatricopeptide repeat-containing protein At3g13770, mitochondrial OS=Arabidopsis thaliana GN=PCMP-H85 PE=3 SV=1	KOG4197	2e-55	FOG: PPR repeat				GO:0005739	mitochondrion
CL1Contig9119	440	48	832	17.3333	4.11548	0.0375092	0.446385	Up	2632
CL34364Contig1	116.5	10	223	22.3	4.47897	0.0374505	0.445761	Up	510
CL1Contig4511	106.5	204	9	0.0441176	-4.5025	0.0374134	0.445392	Down	1282
CL1Contig5039	208	397	19	0.0478589	-4.38507	0.037402	0.445331	Down	420
CL1Contig6452	84.5	7	162	23.1429	4.5325	0.0374006	0.445331	Up	1839
CL1Contig944	441	834	48	0.057554	-4.11894	0.0373438	0.444784	Down	1006	gi|225469326|ref|XP_002268072.1|PREDICTED: pentatricopeptide repeat-containing protein At4g38010-like [Vitis vinifera]	5.84e-75	sp|Q9SZK1|PP355_ARATH	1e-76	Pentatricopeptide repeat-containing protein At4g38010 OS=Arabidopsis thaliana GN=PCMP-E45 PE=3 SV=1	KOG4197	3e-77	FOG: PPR repeat				GO:0005739	mitochondrion
comp101300_c0_seq1	989	1853	125	0.0674582	-3.88986	0.0373237	0.444618	Down	2343	gi|225425100|ref|XP_002272744.1|PREDICTED: pentatricopeptide repeat-containing protein At5g66520-like [Vitis vinifera]	0	sp|Q9FJY7|PP449_ARATH	0	Pentatricopeptide repeat-containing protein At5g66520 OS=Arabidopsis thaliana GN=PCMP-H61 PE=2 SV=1	KOG4197	0	FOG: PPR repeat				GO:0016556	mRNA modification
comp28169_c0_seq1	188.5	17	360	21.1765	4.40439	0.0372861	0.444243	Up	1415
CL1Contig7080	2797.5	5233	362	0.0691764	-3.85358	0.0372641	0.444055	Down	2318	gi|359474193|ref|XP_003631414.1|PREDICTED: BTB/POZ domain-containing protein At5g41330-like [Vitis vinifera]	1.64e-179	sp|Q9FN67|Y5133_ARATH	1e-174	BTB/POZ domain-containing protein At5g41330 OS=Arabidopsis thaliana GN=At5g41330 PE=2 SV=1	KOG2714	3e-175	SETA binding protein SB1 and related proteins, contain BTB/POZ domain				GO:0008076;GO:0005249;GO:0051260;GO:0006813	voltage-gated potassium channel complex|voltage-gated potassium channel activity|protein homooligomerization|potassium ion transport
CL1Contig7159	273	26	520	20	4.32193	0.037212	0.443507	Up	2189	gi|508723300|gb|EOY15197.1|OPC-8:0 CoA ligase1 isoform 1 [Theobroma cacao]	0	sp|Q84P21|4CLL5_ARATH	0	4-coumarate--CoA ligase-like 5 OS=Arabidopsis thaliana GN=4CLL5 PE=1 SV=2	KOG1176	0	Acyl-CoA synthetase	ko00592	alpha-Linolenic acid metabolism	1	GO:0055114;GO:0009753;GO:0005777;GO:0009620;GO:0009611;GO:0009698;GO:0009695;GO:0016207;GO:0010200;GO:0047077;GO:0009507	oxidation-reduction process|response to jasmonic acid|peroxisome|response to fungus|response to wounding|phenylpropanoid metabolic process|jasmonic acid biosynthetic process|4-coumarate-CoA ligase activity|response to chitin|Photinus-luciferin 4-monooxygenase (ATP-hydrolyzing) activity|chloroplast
CL1Contig5554	1419.5	2655	184	0.0693032	-3.85093	0.0371775	0.443169	Down	479	gi|388521225|gb|AFK48674.1|unknown [Lotus japonicus]	2.05e-33	sp|Q96520|PER12_ARATH	1e-36	Peroxidase 12 OS=Arabidopsis thaliana GN=PER12 PE=1 SV=1				ko00360;ko00940	Phenylalanine metabolism |Phenylpropanoid biosynthesis	2	GO:0046872;GO:0009505;GO:0005773;GO:0006979;GO:0020037;GO:0004601;GO:0016020;GO:0055114	metal ion binding|plant-type cell wall|vacuole|response to oxidative stress|heme binding|peroxidase activity|membrane|oxidation-reduction process
CL1Contig9175	1099.5	140	2059	14.7071	3.87845	0.0371513	0.44293	Up	2708	gi|359486786|ref|XP_002283148.2|PREDICTED: E3 ubiquitin-protein ligase SDIR1-like [Vitis vinifera] >gi|296086209|emb|CBI31650.3| unnamed protein product [Vitis vinifera]	1.41e-92	sp|Q9M2S6|SDIR1_ARATH	8e-94	E3 ubiquitin-protein ligase SDIR1 OS=Arabidopsis thaliana GN=SDIR1 PE=1 SV=1	KOG0800	2e-94	FOG: Predicted E3 ubiquitin ligase				GO:0006301;GO:0009086;GO:0006511;GO:0043231;GO:0008270;GO:0009414;GO:0009651;GO:0009789;GO:0004842;GO:0016567;GO:0000394;GO:0009737	postreplication repair|methionine biosynthetic process|ubiquitin-dependent protein catabolic process|intracellular membrane-bounded organelle|zinc ion binding|response to water deprivation|response to salt stress|positive regulation of abscisic acid-activated signaling pathway|ubiquitin-protein transferase activity|protein ubiquitination|RNA splicing, via endonucleolytic cleavage and ligation|res…
CL1Contig6842	168.5	322	15	0.0465839	-4.42403	0.0371506	0.44293	Down	473
CL30540Contig1	189	17	361	21.2353	4.40839	0.0371388	0.442927	Up	1925	gi|255545868|ref|XP_002513994.1|purine transporter, putative [Ricinus communis] >gi|223547080|gb|EEF48577.1| purine transporter, putative [Ricinus communis]	4.79e-81	sp|Q9FZ95|PUP3_ARATH	1e-85	Purine permease 3 OS=Arabidopsis thaliana GN=PUP3 PE=2 SV=1							GO:0016021;GO:0003677	integral component of membrane|DNA binding
CL32133Contig1	35	68	2	0.0294118	-5.08746	0.037064	0.442108	Down	749
comp32928_c0_seq1	35	68	2	0.0294118	-5.08746	0.037064	0.442108	Down	688
comp77213_c0_seq2	43.5	3	84	28	4.80735	0.0370313	0.441864	Up	1735	gi|351725713|ref|NP_001237102.1|putative receptor protein kinase PERK1 [Glycine max] >gi|77403742|dbj|BAE46451.1| putative receptor protein kinase PERK1 [Glycine max] >gi|223452349|gb|ACM89502.1| PERK1-like protein kinase [Glycine max]	1.83e-60	sp|Q9XI96|PERK7_ARATH	6e-68	Proline-rich receptor-like protein kinase PERK7 OS=Arabidopsis thaliana GN=PERK7 PE=2 SV=1	KOG1187	2e-68	Serine/threonine protein kinase				GO:0005886;GO:0051510;GO:0006468;GO:0005524;GO:0004674	plasma membrane|regulation of unidimensional cell growth|protein phosphorylation|ATP binding|protein serine/threonine kinase activity
CL1Contig8080	354	672	36	0.0535714	-4.22239	0.0370275	0.441864	Down	2503
CL24788Contig1	247.5	472	23	0.0487288	-4.35908	0.0369745	0.441333	Down	2999	gi|460385549|ref|XP_004238466.1|PREDICTED: uncharacterized protein LOC101244867 [Solanum lycopersicum]	1.46e-37				KOG2722	2e-38	Predicted membrane protein				GO:0055085;GO:0016021	transmembrane transport|integral component of membrane
CL3313Contig2	117.5	225	10	0.0444444	-4.49185	0.0369686	0.441333	Down	881
comp86786_c0_seq8	117.5	225	10	0.0444444	-4.49185	0.0369686	0.441333	Down	2475	gi|297736856|emb|CBI26057.3|unnamed protein product [Vitis vinifera]	5.99e-26										GO:0009086;GO:0000394	methionine biosynthetic process|RNA splicing, via endonucleolytic cleavage and ligation
CL38011Contig1	52.5	101	4	0.039604	-4.65821	0.0369595	0.441333	Down	608
CL35009Contig1	764.5	1436	93	0.0647632	-3.94868	0.0369512	0.441333	Down	1110	gi|224116338|ref|XP_002317273.1|hypothetical protein POPTRDRAFT_834003 [Populus trichocarpa] >gi|222860338|gb|EEE97885.1| Oxygen-evolving enhancer protein 3-1 [Populus trichocarpa]	4.7e-07	sp|Q9XFT3|PSBQ1_ARATH	5e-09	Oxygen-evolving enhancer protein 3-1, chloroplastic OS=Arabidopsis thaliana GN=PSBQ1 PE=1 SV=3				ko00195	Photosynthesis	1
CL1Contig7542	858	106	1610	15.1887	3.92492	0.0369324	0.441195	Up	4571	gi|359477903|ref|XP_002270714.2|PREDICTED: uncharacterized protein LOC100258878 [Vitis vinifera]	0										GO:0005524	ATP binding
CL38740Contig1	248	473	23	0.0486258	-4.36213	0.0368515	0.440301	Down	490
CL1380Contig3	85.5	164	7	0.0426829	-4.5502	0.0368278	0.440091	Down	782
CL26609Contig1	128	11	245	22.2727	4.47721	0.0368143	0.440003	Up	973
CL26970Contig1	2535	4743	327	0.0689437	-3.85844	0.0367506	0.439315	Down	2860	gi|317106706|dbj|BAJ53206.1|JHL06B08.8 [Jatropha curcas]	4.41e-161	sp|A0JND3|EOGT_BOVIN	1e-08	EGF domain-specific O-linked N-acetylglucosamine transferase OS=Bos taurus GN=EOGT PE=2 SV=1	KOG4698	4e-174	Uncharacterized conserved protein	ko00514	Other types of O-glycan biosynthesis	1	GO:0016757	transferase activity, transferring glycosyl groups
CL1Contig8518	680.5	1280	81	0.0632812	-3.98208	0.0367385	0.439243	Down	454
CL24219Contig1	371	704	38	0.0539773	-4.2115	0.0366837	0.43866	Down	1172
CL33445Contig1	27	1	53	53	5.72792	0.0366155	0.437916	Up	667	gi|297737919|emb|CBI27120.3|unnamed protein product [Vitis vinifera]	5.81e-19	sp|Q9ZT50|RHA2A_ARATH	8e-12	E3 ubiquitin-protein ligase RHA2A OS=Arabidopsis thaliana GN=RHA2A PE=1 SV=1	KOG0800	2e-12	FOG: Predicted E3 ubiquitin ligase				GO:0008270;GO:0016874	zinc ion binding|ligase activity
CL37309Contig1	27	1	53	53	5.72792	0.0366155	0.437916	Up	573	gi|508786433|gb|EOY33689.1|Glutamine-dependent asparagine synthase 1 [Theobroma cacao]	1.66e-22	sp|P19252|ASNS2_PEA	1e-24	Asparagine synthetase, root [glutamine-hydrolyzing] OS=Pisum sativum GN=AS2 PE=1 SV=3	KOG0571	9e-25	Asparagine synthase (glutamine-hydrolyzing)	ko00250	Alanine, aspartate and glutamate metabolism	1	GO:0009646;GO:0070981;GO:0005524;GO:0004066;GO:0009063	response to absence of light|L-asparagine biosynthetic process|ATP binding|asparagine synthase (glutamine-hydrolyzing) activity|cellular amino acid catabolic process
CL23763Contig1	97.5	8	187	23.375	4.54689	0.0365006	0.437122	Up	1261
comp95841_c1_seq6	349	663	35	0.0527903	-4.24358	0.0364928	0.437122	Down	4221	gi|255575391|ref|XP_002528598.1|conserved hypothetical protein [Ricinus communis] >gi|223531994|gb|EEF33806.1| conserved hypothetical protein [Ricinus communis]	7.32e-46	sp|Q9SD53|Y3720_ARATH	3e-23	UPF0481 protein At3g47200 OS=Arabidopsis thaliana GN=At3g47200 PE=1 SV=1							GO:0009741	response to brassinosteroid
CL1Contig9287	3181.5	403	5960	14.7891	3.88646	0.0364925	0.437122	Up	2539	gi|508725029|gb|EOY16926.1|RNA-binding family protein isoform 1 [Theobroma cacao]	2.07e-106	sp|Q76LC6|RBM24_DANRE	4e-31	RNA-binding protein 24 OS=Danio rerio GN=rbm24 PE=2 SV=1	KOG0149	3e-54	Predicted RNA-binding protein SEB4 (RRM superfamily)				GO:0003723;GO:0000166;GO:0000398	RNA binding|nucleotide binding|mRNA splicing, via spliceosome
CL1Contig7611	625.5	1178	73	0.0619694	-4.0123	0.0364919	0.437122	Down	1157	gi|147818235|emb|CAN73549.1|hypothetical protein VITISV_038183 [Vitis vinifera]	2.11e-13	sp|Q9LEZ3|BIM1_ARATH	5e-08	Transcription factor BIM1 OS=Arabidopsis thaliana GN=BIM1 PE=1 SV=2							GO:0009944;GO:0010072;GO:0006355;GO:0003677;GO:0046983;GO:0003700;GO:0009855;GO:0009742	polarity specification of adaxial/abaxial axis|primary shoot apical meristem specification|regulation of transcription, DNA-templated|DNA binding|protein dimerization activity|sequence-specific DNA binding transcription factor activity|determination of bilateral symmetry|brassinosteroid mediated signaling pathway
CL29524Contig1	547	1032	62	0.0600775	-4.05703	0.0364909	0.437122	Down	1460
CL27442Contig1	2826.5	5292	361	0.0682162	-3.87374	0.0364843	0.437122	Down	2186	gi|462421339|gb|EMJ25602.1|hypothetical protein PRUPE_ppa021157mg [Prunus persica]	0	sp|Q2VEX9|CRTSO_DAUCA	9e-57	Prolycopene isomerase, chloroplastic OS=Daucus carota GN=CRTISO PE=2 SV=1	KOG4254	0	Phytoene desaturase				GO:0046608;GO:0051786;GO:0016117;GO:0009507;GO:0005739;GO:0055114	carotenoid isomerase activity|all-trans-retinol 13,14-reductase activity|carotenoid biosynthetic process|chloroplast|mitochondrion|oxidation-reduction process
CL1Contig1980	74.5	143	6	0.041958	-4.57491	0.0364688	0.437122	Down	604
CL1Contig98	365	693	37	0.0533911	-4.22726	0.036377	0.437122	Down	409
comp94262_c1_seq4	1047.5	131	1964	14.9924	3.90616	0.0363177	0.437122	Up	1059	gi|508777196|gb|EOY24452.1|Plant invertase/pectin methylesterase inhibitor superfamily protein, putative [Theobroma cacao]	2.54e-47	sp|P17407|21KD_DAUCA	2e-43	21 kDa protein OS=Daucus carota PE=2 SV=1							GO:0030599;GO:0046910;GO:0043086	pectinesterase activity|pectinesterase inhibitor activity|negative regulation of catalytic activity
CL15696Contig1	192	367	17	0.0463215	-4.43217	0.0362731	0.437122	Down	372
CL31420Contig1	63.5	122	5	0.0409836	-4.60881	0.0362667	0.437122	Down	453
CL1Contig2067	63.5	5	122	24.4	4.60881	0.0362667	0.437122	Up	2434	gi|502146581|ref|XP_004506516.1|PREDICTED: uncharacterized protein LOC101513954 [Cicer arietinum]	7.67e-26										GO:0003676	nucleic acid binding
CL26685Contig1	161	14	308	22	4.45943	0.0361959	0.437122	Up	939	gi|462421632|gb|EMJ25895.1|hypothetical protein PRUPE_ppa025456mg [Prunus persica]	2.09e-07
CL10947Contig1	2627	4919	335	0.0681033	-3.87613	0.0361404	0.437122	Down	1388	gi|225447429|ref|XP_002281878.1|PREDICTED: calcium-binding protein PBP1 [Vitis vinifera]	3.03e-36	sp|Q9LSQ6|PBP1_ARATH	1e-34	Calcium-binding protein PBP1 OS=Arabidopsis thaliana GN=PBP1 PE=1 SV=1	KOG0028	2e-35	Ca2+-binding protein (centrin/caltractin), EF-Hand superfamily protein				GO:0009733;GO:0005509;GO:0080167	response to auxin|calcium ion binding|response to karrikin
CL2155Contig1	35.5	69	2	0.0289855	-5.10852	0.036099	0.437122	Down	1015
CL25579Contig1	35.5	2	69	34.5	5.10852	0.036099	0.437122	Up	977
CL1Contig8067	182.5	16	349	21.8125	4.44708	0.0360342	0.437122	Up	3148
CL1Contig5606	130	249	11	0.0441767	-4.50057	0.035977	0.437122	Down	654
CL1705Contig2	53.5	103	4	0.038835	-4.6865	0.0358968	0.437122	Down	694
CL36587Contig1	690.5	81	1300	16.0494	4.00445	0.0357381	0.437122	Up	728	gi|224087478|ref|XP_002308177.1|predicted protein [Populus trichocarpa] >gi|222854153|gb|EEE91700.1| hypothetical protein POPTR_0006s09110g [Populus trichocarpa]	5.72e-16
CL1062Contig3	194	17	371	21.8235	4.44781	0.0357126	0.436971	Up	1225
CL35060Contig1	384	39	729	18.6923	4.22437	0.0356899	0.436766	Up	698
CL23240Contig1	2063.5	3864	263	0.0680642	-3.87696	0.0356743	0.43665	Down	1053	gi|508775414|gb|EOY22670.1|Rubredoxin-like superfamily protein [Theobroma cacao]	9.2e-58	sp|P04170|RUBR1_DESDA	1e-07	Rubredoxin-1 OS=Desulfovibrio desulfuricans (strain ATCC 27774 / DSM 6949) GN=rd1 PE=1 SV=1							GO:0005506	iron ion binding
CL1Contig8808	407	772	42	0.0544041	-4.20014	0.0356418	0.436326	Down	526
CL1Contig5643	44.5	3	86	28.6667	4.8413	0.0355884	0.435746	Up	1417
comp75216_c0_seq1	120.5	231	10	0.04329	-4.52982	0.0355879	0.435746	Down	741
CL22945Contig1	330	32	628	19.625	4.29462	0.0355613	0.435563	Up	1219	gi|460377276|ref|XP_004234419.1|PREDICTED: peroxidase 52-like [Solanum lycopersicum]	5.59e-137	sp|Q9FLC0|PER52_ARATH	5e-146	Peroxidase 52 OS=Arabidopsis thaliana GN=PER52 PE=2 SV=1				ko00360;ko00940	Phenylalanine metabolism |Phenylpropanoid biosynthesis	2	GO:0020037;GO:0046872;GO:0004601;GO:0055114;GO:0006979	heme binding|metal ion binding|peroxidase activity|oxidation-reduction process|response to oxidative stress
CL33757Contig1	225	20	430	21.5	4.42626	0.0355165	0.435088	Up	409
comp26429_c0_seq1	64.5	124	5	0.0403226	-4.63227	0.0354959	0.434909	Down	476
CL29054Contig1	9252.5	17594	911	0.051779	-4.27149	0.035375	0.433502	Down	1925	gi|225466690|ref|XP_002263049.1|PREDICTED: sedoheptulose-1,7-bisphosphatase, chloroplastic [Vitis vinifera] >gi|296086099|emb|CBI31540.3| unnamed protein product [Vitis vinifera]	0	sp|P46283|S17P_ARATH	0	Sedoheptulose-1,7-bisphosphatase, chloroplastic OS=Arabidopsis thaliana GN=At3g55800 PE=1 SV=1	KOG1458	0	Fructose-1,6-bisphosphatase	ko00710;ko01200	Carbon fixation in photosynthetic organisms |Carbon metabolism	2	GO:0009697;GO:0019253;GO:0009579;GO:0010363;GO:0019761;GO:0010200;GO:0043085;GO:0019344;GO:0031348;GO:0009570;GO:0050832;GO:0006098;GO:0009867;GO:0006364;GO:0005986;GO:0019288;GO:0009941;GO:0009595;GO:0042742;GO:0006612;GO:0019252;GO:0000023;GO:0010310;GO:0009657;GO:0042132;GO:0009862;GO:0009773;GO:0035304;GO:0050278;GO:0009409;GO:0048046;GO:0000165;GO:0010207;GO:0043900;GO:0010103	salicylic acid biosynthetic process|reductive pentose-phosphate cycle|thylakoid|regulation of plant-type hypersensitive response|glucosinolate biosynthetic process|response to chitin|positive regulation of catalytic activity|cysteine biosynthetic process|negative regulation of defense response|chloroplast stroma|defense response to fungus|pentose-phosphate shunt|jasmonic acid mediated signaling p…
CL25556Contig1	1752	3282	222	0.0676417	-3.88594	0.0353532	0.433308	Down	787	gi|557531379|gb|ESR42562.1|hypothetical protein CICLE_v10011536mg [Citrus clementina]	2.39e-13	sp|O80437|GPAT6_ARATH	7e-15	Glycerol-3-phosphate 2-O-acyltransferase 6 OS=Arabidopsis thaliana GN=GPAT6 PE=1 SV=1				ko00561;ko00564	Glycerolipid metabolism |Glycerophospholipid metabolism	2	GO:0006655;GO:0005739;GO:0016311;GO:0009908;GO:0090447;GO:0010143;GO:0016791;GO:0003841;GO:0004366	phosphatidylglycerol biosynthetic process|mitochondrion|dephosphorylation|flower development|glycerol-3-phosphate 2-O-acyltransferase activity|cutin biosynthetic process|phosphatase activity|1-acylglycerol-3-phosphate O-acyltransferase activity|glycerol-3-phosphate O-acyltransferase activity
CL37327Contig1	174.5	334	15	0.0449102	-4.47681	0.0352878	0.43258	Down	549
CL27029Contig1	3530	6626	434	0.0654995	-3.93237	0.0352566	0.432271	Down	2302	gi|557539872|gb|ESR50916.1|hypothetical protein CICLE_v10031055mg [Citrus clementina]	0	sp|Q9SX20|PTR18_ARATH	0	Probable nitrite transporter At1g68570 OS=Arabidopsis thaliana GN=At1g68570 PE=2 SV=1	KOG1237	0	H+/oligopeptide symporter				GO:0016021;GO:0006857;GO:0005886;GO:0005215	integral component of membrane|oligopeptide transport|plasma membrane|transporter activity
CL4026Contig2	84592	168652	532	0.00315442	-8.30841	0.0352553	0.432271	Down	1074
CL35436Contig1	27.5	54	1	0.0185185	-5.75489	0.0352427	0.432248	Down	688	gi|297738762|emb|CBI28007.3|unnamed protein product [Vitis vinifera]	4.1e-10	sp|Q9D0C1|RN115_MOUSE	1e-08	E3 ubiquitin-protein ligase RNF115 OS=Mus musculus GN=Rnf115 PE=1 SV=1	KOG0800	2e-09	FOG: Predicted E3 ubiquitin ligase
CL36188Contig1	27.5	54	1	0.0185185	-5.75489	0.0352427	0.432248	Down	765
comp51935_c0_seq1	27.5	54	1	0.0185185	-5.75489	0.0352427	0.432248	Down	547	gi|548835378|gb|ERM97213.1|hypothetical protein AMTR_s00119p00059930 [Amborella trichopoda]	3.17e-06
comp74577_c0_seq4	2080	263	3897	14.8175	3.88923	0.0351976	0.431915	Up	3983	gi|548854723|gb|ERN12633.1|hypothetical protein AMTR_s00025p00234540 [Amborella trichopoda]	4.05e-30	sp|Q9ZWR8|ANTA_GENTR	1e-23	Anthocyanin 5-aromatic acyltransferase OS=Gentiana triflora PE=1 SV=1							GO:0016747	transferase activity, transferring acyl groups other than amino-acyl groups
CL1513Contig1	36	70	2	0.0285714	-5.12928	0.035175	0.43171	Down	616
CL38088Contig1	36	70	2	0.0285714	-5.12928	0.035175	0.43171	Down	570
CL1Contig7145	36	2	70	35	5.12928	0.035175	0.43171	Up	909
CL20561Contig1	36	2	70	35	5.12928	0.035175	0.43171	Up	698
comp89628_c0_seq2	506.5	958	55	0.0574113	-4.12252	0.035147	0.431661	Down	1081	gi|225436095|ref|XP_002277700.1|PREDICTED: ubiquitin carboxyl-terminal hydrolase 12 [Vitis vinifera] >gi|296084015|emb|CBI24403.3| unnamed protein product [Vitis vinifera]	5.67e-34	sp|Q9FPT1|UBP12_ARATH	2e-34	Ubiquitin carboxyl-terminal hydrolase 12 OS=Arabidopsis thaliana GN=UBP12 PE=1 SV=2	KOG1863	5e-35	Ubiquitin carboxyl-terminal hydrolase	ko04068;ko05168;ko05169;ko05203	FoxO signaling pathway |Herpes simplex infection |Epstein-Barr virus infection |Viral carcinogenesis	4	GO:0006511;GO:0008234;GO:0004221	ubiquitin-dependent protein catabolic process|cysteine-type peptidase activity|ubiquitin thiolesterase activity
CL36252Contig1	65	125	5	0.04	-4.64386	0.0351231	0.43144	Down	839
comp83728_c0_seq5	132.5	254	11	0.0433071	-4.52925	0.0349768	0.429716	Down	1271	gi|255585958|ref|XP_002533650.1|1-phosphatidylinositol-4,5-bisphosphate phosphodiesterase, putative [Ricinus communis] >gi|223526463|gb|EEF28738.1| 1-phosphatidylinositol-4,5-bisphosphate phosphodiesterase, putative [Ricinus communis]	3.74e-147	sp|Q39033|PLCD2_ARATH	2e-159	Phosphoinositide phospholipase C 2 OS=Arabidopsis thaliana GN=PLC2 PE=1 SV=1	KOG0169	5e-160	Phosphoinositide-specific phospholipase C	ko00562;ko04020;ko04070;ko04919	Inositol phosphate metabolism |Calcium signaling pathway |Phosphatidylinositol signaling system |Thyroid hormone signaling pathway	4	GO:0006629;GO:0035556;GO:0004871;GO:0004435;GO:0005886;GO:0005509	lipid metabolic process|intracellular signal transduction|signal transducer activity|phosphatidylinositol phospholipase C activity|plasma membrane|calcium ion binding
CL10130Contig1	111.5	9	214	23.7778	4.57154	0.0349594	0.429576	Up	2022	gi|359483163|ref|XP_002263908.2|PREDICTED: LRR receptor-like serine/threonine-protein kinase GSO1-like [Vitis vinifera]	1.81e-70	sp|C0LGS2|Y4361_ARATH	5e-36	Probable LRR receptor-like serine/threonine-protein kinase At4g36180 OS=Arabidopsis thaliana GN=At4g36180 PE=1 SV=1	KOG0619	4e-52	FOG: Leucine rich repeat
comp28537_c0_seq1	122	234	10	0.042735	-4.54844	0.0349319	0.429312	Down	384	gi|561033112|gb|ESW31691.1|hypothetical protein PHAVU_002G259500g [Phaseolus vulgaris]	2.04e-46	sp|Q9FXE5|FUCO3_ARATH	2e-53	Alpha-L-fucosidase 3 OS=Arabidopsis thaliana GN=FXG1 PE=2 SV=1				ko00511	Other glycan degradation	1	GO:0016023;GO:0009505;GO:0004560;GO:0006629;GO:0052689	cytoplasmic membrane-bounded vesicle|plant-type cell wall|alpha-L-fucosidase activity|lipid metabolic process|carboxylic ester hydrolase activity
comp73513_c0_seq1	1145	2149	141	0.0656119	-3.9299	0.0349163	0.429192	Down	532	gi|255545736|ref|XP_002513928.1|14-3-3 protein, putative [Ricinus communis] >gi|223547014|gb|EEF48511.1| 14-3-3 protein, putative [Ricinus communis]	1.63e-33	sp|P93212|14337_SOLLC	4e-37	14-3-3 protein 7 OS=Solanum lycopersicum GN=TFT7 PE=2 SV=2	KOG0841	2e-35	Multifunctional chaperone (14-3-3 family)	ko04110;ko04114;ko04151;ko04390;ko04391;ko04722;ko05169;ko05203	Cell cycle |Oocyte meiosis |PI3K-Akt signaling pathway |Hippo signaling pathway |Hippo signaling pathway -fly |Neurotrophin signaling pathway |Epstein-Barr virus infection |Viral carcinogenesis	8	GO:0019904	protein domain specific binding
CL17230Contig1	309	589	29	0.049236	-4.34414	0.0348323	0.428233	Down	332
CL1Contig9282	1344	167	2521	15.0958	3.91608	0.0347761	0.427615	Up	4268	gi|225436793|ref|XP_002269127.1|PREDICTED: protein TRANSPORT INHIBITOR RESPONSE 1 [Vitis vinifera]	2.83e-138	sp|Q570C0|TIR1_ARATH	4e-149	Protein TRANSPORT INHIBITOR RESPONSE 1 OS=Arabidopsis thaliana GN=TIR1 PE=1 SV=2	KOG1947	9e-150	Leucine rich repeat proteins, some proteins contain F-box	ko04075	Plant hormone signal transduction	1	GO:0006511;GO:0010103;GO:0042752;GO:0019005;GO:0000822;GO:0009734;GO:0010011;GO:0004842;GO:0010311;GO:0016567;GO:0048443;GO:0002237;GO:0010152;GO:0016036	ubiquitin-dependent protein catabolic process|stomatal complex morphogenesis|regulation of circadian rhythm|SCF ubiquitin ligase complex|inositol hexakisphosphate binding|auxin-activated signaling pathway|auxin binding|ubiquitin-protein transferase activity|lateral root formation|protein ubiquitination|stamen development|response to molecule of bacterial origin|pollen maturation|cellular response…
CL3010Contig2	266	508	24	0.0472441	-4.40372	0.0347626	0.427522	Down	1332	gi|398363563|gb|AFO84076.1|beta-amylase [Actinidia chinensis]	8.71e-94	sp|O23553|BAM3_ARATH	8e-110	Beta-amylase 3, chloroplastic OS=Arabidopsis thaliana GN=BAM3 PE=1 SV=3				ko00500	Starch and sucrose metabolism	1	GO:0043169;GO:0016161;GO:0000024;GO:0009409;GO:0005983;GO:0009570	cation binding|beta-amylase activity|maltose biosynthetic process|response to cold|starch catabolic process|chloroplast stroma
CL1Contig7691	238	21	455	21.6667	4.43741	0.0347285	0.427175	Up	2303	gi|359484545|ref|XP_002280468.2|PREDICTED: probable protein phosphatase 2C 6-like [Vitis vinifera]	1.19e-121	sp|Q0JLP9|P2C06_ORYSJ	3e-83	Probable protein phosphatase 2C 6 OS=Oryza sativa subsp. japonica GN=Os01g0583100 PE=2 SV=1	KOG0698	2e-82	Serine/threonine protein phosphatase	ko04075	Plant hormone signal transduction	1	GO:0006470;GO:0046872;GO:0004722	protein dephosphorylation|metal ion binding|protein serine/threonine phosphatase activity
CL24735Contig1	112	9	215	23.8889	4.57827	0.0347241	0.427175	Up	670
CL1Contig7182	122.5	235	10	0.0425532	-4.55459	0.0347181	0.427175	Down	318
CL1Contig9577	902.5	108	1697	15.713	3.97388	0.0346707	0.426683	Up	3214	gi|548849378|gb|ERN08243.1|hypothetical protein AMTR_s00018p00240170 [Amborella trichopoda]	0	sp|Q9ZUZ2|CAMK3_ARATH	0	CDPK-related kinase 3 OS=Arabidopsis thaliana GN=CRK3 PE=1 SV=1	KOG0032	0	Ca2+/calmodulin-dependent protein kinase, EF-Hand protein superfamily	ko04626;ko05145	Plant-pathogen interaction |Toxoplasmosis	2	GO:0004683;GO:0004723;GO:0046777;GO:0005509;GO:0005524;GO:0005516	calmodulin-dependent protein kinase activity|calcium-dependent protein serine/threonine phosphatase activity|protein autophosphorylation|calcium ion binding|ATP binding|calmodulin binding
CL35841Contig1	198.5	17	380	22.3529	4.48239	0.0344972	0.424619	Up	2170
CL1Contig6624	666.5	1257	76	0.0604614	-4.04784	0.034477	0.424444	Down	1088
CL2981Contig1	311	593	29	0.0489039	-4.35391	0.0344215	0.423833	Down	629	gi|357477187|ref|XP_003608879.1|hypothetical protein MTR_4g103970 [Medicago truncatula] >gi|355509934|gb|AES91076.1| hypothetical protein MTR_4g103970 [Medicago truncatula]	1.2e-12
CL1Contig8232	336	640	32	0.05	-4.32193	0.0343794	0.423387	Down	475
CL1Contig1736	36.5	71	2	0.028169	-5.14975	0.0342894	0.423012	Down	537
CL25485Contig1	36.5	71	2	0.028169	-5.14975	0.0342894	0.423012	Down	777
CL32590Contig1	36.5	71	2	0.028169	-5.14975	0.0342894	0.423012	Down	514
comp83262_c0_seq2	336.5	32	641	20.0312	4.32418	0.0342833	0.423012	Up	734	gi|225426925|ref|XP_002264891.1|PREDICTED: 21 kDa protein [Vitis vinifera] >gi|147832320|emb|CAN71118.1| hypothetical protein VITISV_041020 [Vitis vinifera]	3.88e-44	sp|P17407|21KD_DAUCA	2e-44	21 kDa protein OS=Daucus carota PE=2 SV=1							GO:0030599;GO:0046910;GO:0043086	pectinesterase activity|pectinesterase inhibitor activity|negative regulation of catalytic activity
comp91861_c0_seq8	2527.5	4742	313	0.0660059	-3.92126	0.0342774	0.423012	Down	3152	gi|548831179|gb|ERM93996.1|hypothetical protein AMTR_s00136p00074490 [Amborella trichopoda]	7.75e-114	sp|Q9LI74|CHUP1_ARATH	3e-59	Protein CHUP1, chloroplastic OS=Arabidopsis thaliana GN=CHUP1 PE=1 SV=1							GO:0003779	actin binding
comp38106_c0_seq1	45.5	88	3	0.0340909	-4.87447	0.034234	0.423012	Down	830
CL1Contig377	134.5	11	258	23.4545	4.5518	0.0342114	0.423012	Up	3401
CL1Contig8023	446.5	46	847	18.413	4.20266	0.0341536	0.423012	Up	2205	gi|508718497|gb|EOY10394.1|Sec14p-like phosphatidylinositol transfer family protein isoform 1 [Theobroma cacao] >gi|508718498|gb|EOY10395.1| Sec14p-like phosphatidylinositol transfer family protein isoform 1 [Theobroma cacao]	3.41e-110	sp|Q55CU8|RSC5_DICDI	1e-30	Random slug protein 5 OS=Dictyostelium discoideum GN=rsc5 PE=2 SV=1	KOG1470	4e-112	Phosphatidylinositol transfer protein PDR16 and related proteins				GO:0005622;GO:0006810;GO:0005215	intracellular|transport|transporter activity
CL27370Contig1	2284.5	4286	283	0.0660289	-3.92076	0.0340908	0.423012	Down	2187	gi|508724780|gb|EOY16677.1|Inositol monophosphatase family protein isoform 3, partial [Theobroma cacao]	2.51e-89	sp|Q9MA79|F16P2_ARATH	1e-103	Fructose-1,6-bisphosphatase, cytosolic OS=Arabidopsis thaliana GN=At1g43670 PE=2 SV=1	KOG1458	3e-104	Fructose-1,6-bisphosphatase	ko00010;ko00030;ko00051;ko00680;ko00710;ko01200;ko04152;ko04910	Glycolysis / Gluconeogenesis |Pentose phosphate pathway |Fructose and mannose metabolism |Methane metabolism |Carbon fixation in photosynthetic organisms |Carbon metabolism |AMPK signaling pathway |Insulin signaling pathway	8	GO:0005986;GO:0005829;GO:0055114;GO:0042132;GO:0009750;GO:0005983;GO:0032440;GO:0015979;GO:0006000;GO:0009737;GO:0030388;GO:0005634	sucrose biosynthetic process|cytosol|oxidation-reduction process|fructose 1,6-bisphosphate 1-phosphatase activity|response to fructose|starch catabolic process|2-alkenal reductase [NAD(P)] activity|photosynthesis|fructose metabolic process|response to abscisic acid|fructose 1,6-bisphosphate metabolic process|nucleus
CL4335Contig1	78.5	151	6	0.0397351	-4.65344	0.0340632	0.423012	Down	1255
comp79828_c0_seq2	78.5	6	151	25.1667	4.65344	0.0340632	0.423012	Up	1269	gi|225429027|ref|XP_002267686.1|PREDICTED: uncharacterized protein LOC100241214 [Vitis vinifera] >gi|296083030|emb|CBI22434.3| unnamed protein product [Vitis vinifera]	5.59e-10
CL1740Contig2	858.5	1616	101	0.0625	-4	0.0340612	0.423012	Down	771	gi|359493559|ref|XP_003634627.1|PREDICTED: probable carboxylesterase 18-like [Vitis vinifera]	2.7e-22	sp|Q9LT10|CXE18_ARATH	1e-23	Probable carboxylesterase 18 OS=Arabidopsis thaliana GN=CXE18 PE=2 SV=1	KOG1515	3e-24	Arylacetamide deacetylase				GO:0052689;GO:0008152	carboxylic ester hydrolase activity|metabolic process
CL1Contig4886	66.5	5	128	25.6	4.67807	0.0340518	0.423012	Up	685
CL20150Contig1	91	7	175	25	4.64386	0.0339146	0.423012	Up	343	gi|255553045|ref|XP_002517565.1|Boron transporter, putative [Ricinus communis] >gi|223543197|gb|EEF44729.1| Boron transporter, putative [Ricinus communis]	6.83e-39	sp|Q9SUU1|BOR7_ARATH	3e-43	Probable boron transporter 7 OS=Arabidopsis thaliana GN=BOR7 PE=2 SV=3	KOG1172	3e-43	Na+-independent Cl/HCO3 exchanger AE1 and related transporters (SLC4 family)				GO:0035445;GO:0005452;GO:0005886;GO:0080139;GO:0016021;GO:0005739	borate transmembrane transport|inorganic anion exchanger activity|plasma membrane|borate efflux transmembrane transporter activity|integral component of membrane|mitochondrion
CL1Contig891	296.5	566	27	0.0477032	-4.38977	0.0338984	0.423012	Down	562
comp79465_c0_seq1	898.5	1691	106	0.0626848	-3.99574	0.0338915	0.423012	Down	2525
CL25357Contig1	135.5	11	260	23.6364	4.56294	0.0338398	0.423012	Up	760	gi|475568179|gb|EMT15425.1|GDSL esterase/lipase [Aegilops tauschii]	1.69e-13	sp|Q9LIN2|GDL53_ARATH	1e-14	GDSL esterase/lipase At3g26430 OS=Arabidopsis thaliana GN=At3g26430 PE=2 SV=1				ko00511	Other glycan degradation	1	GO:0016788;GO:0016023;GO:0009505;GO:0004560;GO:0006629	hydrolase activity, acting on ester bonds|cytoplasmic membrane-bounded vesicle|plant-type cell wall|alpha-L-fucosidase activity|lipid metabolic process
CL33371Contig1	190.5	16	365	22.8125	4.51175	0.0338004	0.423012	Up	421
CL24302Contig1	2596.5	4875	318	0.0652308	-3.9383	0.0337069	0.423012	Down	1367	gi|224116420|ref|XP_002317295.1|predicted protein [Populus trichocarpa] >gi|222860360|gb|EEE97907.1| hypothetical protein POPTR_0011s02610g [Populus trichocarpa]	8.18e-103	sp|Q1XDB4|YCF23_PYRYE	1e-50	Uncharacterized protein ycf23 OS=Pyropia yezoensis GN=ycf23 PE=3 SV=1							GO:0008152;GO:0009536;GO:0003824	metabolic process|plastid|catalytic activity
comp98222_c1_seq2	396.5	39	754	19.3333	4.27302	0.0335435	0.423012	Up	1927	gi|359483728|ref|XP_002267029.2|PREDICTED: reticuline oxidase-like protein-like [Vitis vinifera]	2.57e-151	sp|A6P6V9|CBDAS_CANSA	9e-140	Cannabidiolic acid synthase OS=Cannabis sativa GN=CBDAS PE=1 SV=1							GO:0050660;GO:0050468;GO:0008762;GO:0055114	flavin adenine dinucleotide binding|reticuline oxidase activity|UDP-N-acetylmuramate dehydrogenase activity|oxidation-reduction process
CL1Contig6914	253	484	22	0.0454545	-4.45943	0.0335006	0.422739	Down	612
CL29517Contig1	4848.5	9143	554	0.0605928	-4.04471	0.0334928	0.422715	Down	1455	gi|225430200|ref|XP_002284962.1|PREDICTED: uncharacterized protein LOC100252479 [Vitis vinifera]	1.49e-166										GO:0009505;GO:0080167	plant-type cell wall|response to karrikin
comp49474_c0_seq3	92	177	7	0.039548	-4.66025	0.0334231	0.421909	Down	1925	gi|557553612|gb|ESR63626.1|hypothetical protein CICLE_v10010775mg [Citrus clementina]	4.39e-151	sp|P56884|GLND_RHIME	5e-07	Bifunctional uridylyltransferase/uridylyl-removing enzyme OS=Rhizobium meliloti (strain 1021) GN=glnD PE=3 SV=1							GO:0030170;GO:0016597;GO:0003824;GO:0005634;GO:0009058	pyridoxal phosphate binding|amino acid binding|catalytic activity|nucleus|biosynthetic process
CL1Contig9793	253.5	485	22	0.0453608	-4.46241	0.0333899	0.421563	Down	456
CL6583Contig1	67.5	130	5	0.0384615	-4.70044	0.0333743	0.421441	Down	1125
comp64185_c0_seq2	115	9	221	24.5556	4.61798	0.0333525	0.421238	Up	1084
CL1Contig6989	3383	6362	404	0.063502	-3.97705	0.0333382	0.421132	Down	943	gi|462396789|gb|EMJ02588.1|hypothetical protein PRUPE_ppa012196mg [Prunus persica]	1.53e-66	sp|Q0JG75|PSB28_ORYSJ	2e-68	Photosystem II reaction center PSB28 protein, chloroplastic OS=Oryza sativa subsp. japonica GN=PSB28 PE=2 SV=2				ko00195	Photosynthesis	1	GO:0000038;GO:0006655;GO:0042335;GO:0009654;GO:0019288;GO:0009539;GO:0009535;GO:0009570;GO:0010207	very long-chain fatty acid metabolic process|phosphatidylglycerol biosynthetic process|cuticle development|photosystem II oxygen evolving complex|isopentenyl diphosphate biosynthetic process, methylerythritol 4-phosphate pathway|photosystem II reaction center|chloroplast thylakoid membrane|chloroplast stroma|photosystem II assembly
CL25879Contig1	1676	3147	205	0.0651414	-3.94028	0.0333372	0.421132	Down	1083	gi|565361603|ref|XP_006347545.1|PREDICTED: centrosome and spindle pole-associated protein 1-like [Solanum tuberosum]	3.59e-12
CL3959Contig1	137	11	263	23.9091	4.57949	0.0332953	0.420738	Up	2288
comp88685_c0_seq1	1527	2868	186	0.0648536	-3.94667	0.033267	0.420454	Down	1499	gi|449520938|ref|XP_004167489.1|PREDICTED: mitogen-activated protein kinase kinase 4-like [Cucumis sativus]	1.58e-126	sp|Q8RXG3|M2K5_ARATH	2e-95	Mitogen-activated protein kinase kinase 5 OS=Arabidopsis thaliana GN=MKK5 PE=1 SV=2	KOG0581	1e-130	Mitogen-activated protein kinase kinase (MAP2K)	ko04010;ko04012;ko04013;ko04014;ko04015;ko04022;ko04024;ko04062;ko04066;ko04068;ko04114;ko04151;ko04270;ko04320;ko04370;ko04380;ko04510;ko04540;ko04550;ko04620;ko04626;ko04650;ko04660;ko04662;ko04664;ko04666;ko04668;ko04720;ko04722;ko04725;ko04726;ko04730;ko04810;ko04910;ko04912;ko04914;ko04915;ko04916;ko04917;ko04919;ko04921;ko05020;ko05034;ko05161;ko05164;ko05200;ko05205;ko05206;ko05210;ko05211…	MAPK signaling pathway |ErbB signaling pathway |MAPK signaling pathway - fly |Ras signaling pathway |Rap1 signaling pathway |cGMP - PKG signaling pathway |cAMP signaling pathway |Chemokine signaling pathway |HIF-1 signaling pathway |FoxO signaling pathway |Oocyte meiosis |PI3K-Akt signaling pathway |Vascular smooth muscle contraction |Dorso-ventral axis formation |VEGF signaling pathway |Osteocla…	60	GO:0009611;GO:0009862;GO:0030295;GO:0009693;GO:0002229;GO:0010120;GO:0009651;GO:0042742;GO:0046777;GO:0004674;GO:0045860;GO:0009926;GO:0009873;GO:0005524	response to wounding|systemic acquired resistance, salicylic acid mediated signaling pathway|protein kinase activator activity|ethylene biosynthetic process|defense response to oomycetes|camalexin biosynthetic process|response to salt stress|defense response to bacterium|protein autophosphorylation|protein serine/threonine kinase activity|positive regulation of protein kinase activity|auxin polar…
CL30985Contig1	235	450	20	0.0444444	-4.49185	0.033131	0.418807	Down	406
CL2015Contig2	334.5	638	31	0.0485893	-4.36322	0.0331014	0.418507	Down	915
CL1Contig3562	126.5	243	10	0.0411523	-4.60288	0.0330888	0.418421	Down	322
CL4989Contig1	56.5	109	4	0.0366972	-4.76818	0.0330632	0.418171	Down	1086
CL1Contig7647	1049.5	1975	124	0.0627848	-3.99344	0.0330099	0.417569	Down	1422
CL1Contig555	735.5	1388	83	0.0597983	-4.06375	0.0330011	0.417532	Down	613
CL6641Contig1	46.5	90	3	0.0333333	-4.90689	0.032963	0.417123	Down	1519
CL23921Contig1	1679	3154	204	0.0646798	-3.95054	0.0329573	0.417123	Down	1331	gi|255543290|ref|XP_002512708.1|Photosystem II 11 kDa protein precursor, putative [Ricinus communis] >gi|223548669|gb|EEF50160.1| Photosystem II 11 kDa protein precursor, putative [Ricinus communis]	8.53e-49	sp|Q9LR64|PB27A_ARATH	6e-55	Photosystem II repair protein PSB27-H1, chloroplastic OS=Arabidopsis thaliana GN=PSB27-1 PE=1 SV=1				ko00195	Photosynthesis	1	GO:0030095;GO:0006364;GO:0009657;GO:0010207;GO:0010206;GO:0035304;GO:0009543	chloroplast photosystem II|rRNA processing|plastid organization|photosystem II assembly|photosystem II repair|regulation of protein dephosphorylation|chloroplast thylakoid lumen
CL1Contig9707	615	67	1163	17.3582	4.11755	0.0328622	0.415993	Up	3271	gi|557536417|gb|ESR47535.1|hypothetical protein CICLE_v10000358mg [Citrus clementina]	0	sp|Q9LV48|PERK1_ARATH	3e-73	Proline-rich receptor-like protein kinase PERK1 OS=Arabidopsis thaliana GN=PERK1 PE=1 SV=1	KOG1187	1e-122	Serine/threonine protein kinase				GO:0006950;GO:0006468;GO:0005524;GO:0004689	response to stress|protein phosphorylation|ATP binding|phosphorylase kinase activity
CL23918Contig1	149.5	287	12	0.0418118	-4.57994	0.0328511	0.415926	Down	1258
CL1Contig8572	2416	292	4540	15.5479	3.95865	0.0327847	0.415157	Up	1244	gi|147856054|emb|CAN78614.1|hypothetical protein VITISV_028924 [Vitis vinifera]	2.43e-18										GO:0009902;GO:0010114;GO:0006364;GO:0009941;GO:0010027;GO:0009637;GO:0009535;GO:0030003;GO:0015979;GO:0070838;GO:0010218	chloroplast relocation|response to red light|rRNA processing|chloroplast envelope|thylakoid membrane organization|response to blue light|chloroplast thylakoid membrane|cellular cation homeostasis|photosynthesis|divalent metal ion transport|response to far red light
CL26228Contig1	68.5	132	5	0.0378788	-4.72247	0.0327238	0.41446	Down	999
CL26292Contig1	487.5	925	50	0.0540541	-4.20945	0.0326707	0.41386	Down	930	gi|225460530|ref|XP_002272533.1|PREDICTED: uncharacterized protein LOC100252905 [Vitis vinifera] >gi|147803306|emb|CAN75474.1| hypothetical protein VITISV_002798 [Vitis vinifera] >gi|296081011|emb|CBI18515.3| unnamed protein product [Vitis vinifera]	5.84e-79	sp|B9KAB9|DNAJ_THENN	2e-12	Chaperone protein DnaJ OS=Thermotoga neapolitana (strain ATCC 49049 / DSM 4359 / NS-E) GN=dnaJ PE=3 SV=1	KOG0715	1e-88	Molecular chaperone (DnaJ superfamily)				GO:0006457;GO:0006950;GO:0031072;GO:0009507	protein folding|response to stress|heat shock protein binding|chloroplast
CL24728Contig1	2345	4407	283	0.064216	-3.96092	0.032646	0.413619	Down	1268	gi|508722466|gb|EOY14363.1|N-terminal nucleophile aminohydrolases (Ntn hydrolases) superfamily protein [Theobroma cacao]	3.36e-156	sp|Q8GXG1|ASPGB_ARATH	0	Probable isoaspartyl peptidase/L-asparaginase 2 OS=Arabidopsis thaliana GN=At3g16150 PE=2 SV=2	KOG1592	2e-165	Asparaginase				GO:0004067;GO:0006516	asparaginase activity|glycoprotein catabolic process
CL16016Contig1	57	110	4	0.0363636	-4.78136	0.0326364	0.413571	Down	377
CL32934Contig1	37.5	73	2	0.0273973	-5.18982	0.0326252	0.413501	Down	458
CL37271Contig1	37.5	2	73	36.5	5.18982	0.0326252	0.413501	Up	948	gi|470420193|ref|XP_004337269.1|actin-1, putative [Acanthamoeba castellanii str. Neff] >gi|440794085|gb|ELR15256.1| actin-1, putative [Acanthamoeba castellanii str. Neff]	8.5e-174	sp|P02578|ACT1_ACACA	0	Actin-1 OS=Acanthamoeba castellanii PE=1 SV=1	KOG0676	0	Actin and related proteins				GO:0005856;GO:0005737;GO:0005524	cytoskeleton|cytoplasm|ATP binding
CL16592Contig1	4133	7790	476	0.061104	-4.03259	0.0325847	0.413133	Down	1326	gi|225428637|ref|XP_002284808.1|PREDICTED: uncharacterized protein LOC100255593 [Vitis vinifera]	1.01e-25										GO:0006364;GO:0009496;GO:0009512;GO:0009657;GO:0009535;GO:0010207	rRNA processing|plastoquinol--plastocyanin reductase activity|cytochrome b6f complex|plastid organization|chloroplast thylakoid membrane|photosystem II assembly
comp77904_c0_seq2	94	181	7	0.038674	-4.69249	0.032471	0.411764	Down	2188
comp102170_c0_seq1	106	8	204	25.5	4.67243	0.0324426	0.411475	Up	589	gi|29427830|sp|Q8LPB4.1|PSKR1_DAUCARecName: Full=Phytosulfokine receptor 1; Short=DcPSKR1; AltName: Full=Phytosulfokine LRR receptor kinase 1; Flags: Precursor >gi|21623969|dbj|BAC00995.1| phytosulfokine receptor [Daucus carota]	1.3e-20	sp|Q8LPB4|PSKR1_DAUCA	3e-25	Phytosulfokine receptor 1 OS=Daucus carota GN=PSKR PE=1 SV=1							GO:0016021;GO:0006468;GO:0055114;GO:0004674;GO:0009611;GO:0005524;GO:0001653;GO:0032440;GO:0004721;GO:0005886	integral component of membrane|protein phosphorylation|oxidation-reduction process|protein serine/threonine kinase activity|response to wounding|ATP binding|peptide receptor activity|2-alkenal reductase [NAD(P)] activity|phosphoprotein phosphatase activity|plasma membrane
CL1Contig9186	2322.5	279	4366	15.6487	3.96798	0.0323749	0.410689	Up	5522	gi|147766035|emb|CAN70214.1|hypothetical protein VITISV_038742 [Vitis vinifera]	3.65e-109	sp|Q9FJK8|RP8L4_ARATH	8e-79	Probable disease resistance RPP8-like protein 4 OS=Arabidopsis thaliana GN=RPP8L4 PE=2 SV=1	KOG4658	2e-79	Apoptotic ATPase	ko04626	Plant-pathogen interaction	1	GO:0004721;GO:0006952;GO:0043531;GO:0003677	phosphoprotein phosphatase activity|defense response|ADP binding|DNA binding
CL30886Contig1	47	91	3	0.032967	-4.92283	0.0323618	0.410595	Down	899
comp28499_c0_seq1	47	91	3	0.032967	-4.92283	0.0323618	0.410595	Down	524
comp52077_c0_seq2	47	91	3	0.032967	-4.92283	0.0323618	0.410595	Down	722	gi|414869885|tpg|DAA48442.1|TPA: putative AP2/EREBP transcription factor superfamily protein [Zea mays]	1.02e-09	sp|P93007|EF112_ARATH	2e-10	Ethylene-responsive transcription factor ERF112 OS=Arabidopsis thaliana GN=ERF112 PE=2 SV=1
comp74975_c0_seq1	174	334	14	0.0419162	-4.57635	0.0322972	0.410134	Down	1273	gi|225451675|ref|XP_002276426.1|PREDICTED: uncharacterized protein LOC100253147 [Vitis vinifera] >gi|147801393|emb|CAN74736.1| hypothetical protein VITISV_044236 [Vitis vinifera] >gi|296082236|emb|CBI21241.3| unnamed protein product [Vitis vinifera]	1.57e-36
CL307Contig1	106.5	205	8	0.0390244	-4.67948	0.0322216	0.410134	Down	485	gi|212275460|ref|NP_001130680.1|uncharacterized protein LOC100191783 [Zea mays] >gi|194689816|gb|ACF78992.1| unknown [Zea mays] >gi|195648120|gb|ACG43528.1| carbohydrate transporter/ sugar porter/ transporter [Zea mays] >gi|219888375|gb|ACL54562.1| unknown [Zea mays] >gi|413924801|gb|AFW64733.1| carbohydrate transporter/ sugar porter/ transporter [Zea mays]	1.33e-08	sp|Q94BZ1|ZIFL1_ARATH	8e-08	Protein ZINC INDUCED FACILITATOR-LIKE 1 OS=Arabidopsis thaliana GN=ZIFL1 PE=2 SV=1	KOG2615	1e-06	Permease of the major facilitator superfamily
CL4117Contig1	57.5	4	111	27.75	4.79442	0.0322212	0.410134	Up	1046	gi|225445164|ref|XP_002284090.1|PREDICTED: uncharacterized protein LOC100268083 [Vitis vinifera] >gi|297738787|emb|CBI28032.3| unnamed protein product [Vitis vinifera]	6.37e-27
CL1Contig8237	1134	133	2135	16.0526	4.00474	0.0322101	0.410134	Up	1925	gi|508778175|gb|EOY25431.1|Ankyrin repeat family protein [Theobroma cacao]	4.81e-65	sp|Q01484|ANK2_HUMAN	5e-11	Ankyrin-2 OS=Homo sapiens GN=ANK2 PE=1 SV=4	KOG0504	2e-63	FOG: Ankyrin repeat				GO:0009553;GO:0005739;GO:0005634;GO:0009677	embryo sac development|mitochondrion|nucleus|double fertilization forming two zygotes
CL1Contig5820	129	10	248	24.8	4.63227	0.0321385	0.410134	Up	3724	gi|548839276|gb|ERM99569.1|hypothetical protein AMTR_s00088p00119450 [Amborella trichopoda]	0	sp|P0C8Q6|PP368_ARATH	0	Putative pentatricopeptide repeat-containing protein At5g08310, mitochondrial OS=Arabidopsis thaliana GN=At5g08310 PE=3 SV=1	KOG4197	0	FOG: PPR repeat				GO:0005739	mitochondrion
CL8444Contig1	69.5	134	5	0.0373134	-4.74416	0.0320987	0.410134	Down	1024
CL2420Contig2	599.5	64	1135	17.7344	4.14848	0.0320958	0.410134	Up	373	gi|224134805|ref|XP_002327494.1|predicted protein [Populus trichocarpa] >gi|550319011|gb|ERP50188.1| hypothetical protein POPTR_0017s01160g [Populus trichocarpa]	1.93e-49	sp|P36182|HSP82_TOBAC	3e-60	Heat shock protein 82 (Fragment) OS=Nicotiana tabacum GN=HSP82 PE=1 SV=1	KOG0019	4e-57	Molecular chaperone (HSP90 family)	ko04141;ko04151;ko04612;ko04621;ko04626;ko04914;ko04915;ko05200;ko05215	Protein processing in endoplasmic reticulum |PI3K-Akt signaling pathway |Antigen processing and presentation |NOD-like receptor signaling pathway |Plant-pathogen interaction |Progesterone-mediated oocyte maturation |Estrogen signaling pathway |Pathways in cancer |Prostate cancer	9	GO:0005829;GO:0005618;GO:0009414;GO:0005739;GO:0006457;GO:0005730;GO:0009651;GO:0010286;GO:0009908;GO:0050821;GO:0005524;GO:0071277;GO:0048366;GO:0051082;GO:0046685;GO:0009644;GO:0042542;GO:0009816;GO:0005886;GO:0048046	cytosol|cell wall|response to water deprivation|mitochondrion|protein folding|nucleolus|response to salt stress|heat acclimation|flower development|protein stabilization|ATP binding|cellular response to calcium ion|leaf development|unfolded protein binding|response to arsenic-containing substance|response to high light intensity|response to hydrogen peroxide|defense response to bacterium, incompa…
CL1Contig7965	250	479	21	0.0438413	-4.51156	0.0320282	0.410134	Down	627
comp48317_c0_seq1	129.5	249	10	0.0401606	-4.63807	0.0319542	0.410134	Down	1568
CL1Contig262	219.5	18	421	23.3889	4.54775	0.0319443	0.410134	Up	1471
CL25371Contig1	154414	25	308804	12352.2	13.5925	0.0319419	0.410134	Up	788
CL1Contig9581	632	68	1196	17.5882	4.13654	0.0319209	0.410134	Up	2404	gi|514794066|ref|XP_004972969.1|PREDICTED: lysine histidine transporter 1-like isoform X1 [Setaria italica]	0	sp|Q9FKS8|LHT1_ARATH	0	Lysine histidine transporter 1 OS=Arabidopsis thaliana GN=LHT1 PE=1 SV=1	KOG1303	0	Amino acid transporters				GO:0043090;GO:0005886;GO:0016021;GO:0009536;GO:0080167	amino acid import|plasma membrane|integral component of membrane|plastid|response to karrikin
CL25561Contig1	141	271	11	0.0405904	-4.62272	0.031916	0.410134	Down	2201
CL1Contig9751	4266	8049	483	0.0600075	-4.05871	0.0318991	0.410134	Down	430	gi|356571605|ref|XP_003553967.1|PREDICTED: LOW QUALITY PROTEIN: auxin-induced protein PCNT115-like [Glycine max]	1.6e-54	sp|C6TBN2|AKR1_SOYBN	4e-61	Probable aldo-keto reductase 1 OS=Glycine max GN=AKR1 PE=2 SV=1	KOG1575	2e-44	Voltage-gated shaker-like K+ channel, subunit beta/KCNAB
CL29193Contig1	374.5	714	35	0.0490196	-4.3505	0.0318845	0.410134	Down	1666	gi|508777271|gb|EOY24527.1|Sodium Bile acid symporter family isoform 1 [Theobroma cacao]	4.59e-146	sp|Q650U0|BASS5_ORYSJ	6e-177	Probable sodium/metabolite cotransporter BASS5, chloroplastic OS=Oryza sativa subsp. japonica GN=BASS5 PE=2 SV=1	KOG2718	2e-158	Na+-bile acid cotransporter				GO:0006814;GO:0016021;GO:0009753;GO:0009611;GO:0009941;GO:0008508;GO:0019761	sodium ion transport|integral component of membrane|response to jasmonic acid|response to wounding|chloroplast envelope|bile acid:sodium symporter activity|glucosinolate biosynthetic process
CL1Contig8046	118.5	9	228	25.3333	4.66297	0.031866	0.410134	Up	1740	gi|548852645|gb|ERN10739.1|hypothetical protein AMTR_s00027p00142670 [Amborella trichopoda]	4.42e-139	sp|Q56Y42|PLR1_ARATH	2e-156	Pyridoxal reductase, chloroplastic OS=Arabidopsis thaliana GN=PLR1 PE=1 SV=1	KOG1575	5e-149	Voltage-gated shaker-like K+ channel, subunit beta/KCNAB				GO:0006098;GO:0047006;GO:0043085;GO:0019252;GO:0009443;GO:0000023;GO:0009507;GO:0070402;GO:0019761;GO:0042821;GO:0050236	pentose-phosphate shunt|17-alpha,20-alpha-dihydroxypregn-4-en-3-one dehydrogenase activity|positive regulation of catalytic activity|starch biosynthetic process|pyridoxal 5'-phosphate salvage|maltose metabolic process|chloroplast|NADPH binding|glucosinolate biosynthetic process|pyridoxal biosynthetic process|pyridoxine:NADP 4-dehydrogenase activity
CL1Contig1421	38	74	2	0.027027	-5.20945	0.0318426	0.410134	Down	960
CL2928Contig1	38	74	2	0.027027	-5.20945	0.0318426	0.410134	Down	1092
CL8417Contig1	38	74	2	0.027027	-5.20945	0.0318426	0.410134	Down	1011
CL37635Contig1	38	2	74	37	5.20945	0.0318426	0.410134	Up	521
CL35954Contig1	58	112	4	0.0357143	-4.80735	0.0318171	0.410134	Down	742	gi|508775566|gb|EOY22822.1|Major facilitator superfamily protein [Theobroma cacao]	1.42e-70	sp|Q07423|HEX6_RICCO	7e-80	Hexose carrier protein HEX6 OS=Ricinus communis GN=HEX6 PE=2 SV=1	KOG0254	1e-60	Predicted transporter (major facilitator superfamily)				GO:0005351;GO:0034219;GO:0032440;GO:0016021;GO:0055114	sugar:proton symporter activity|carbohydrate transmembrane transport|2-alkenal reductase [NAD(P)] activity|integral component of membrane|oxidation-reduction process
comp63274_c1_seq2	58	112	4	0.0357143	-4.80735	0.0318171	0.410134	Down	1194	gi|548840869|gb|ERN00932.1|hypothetical protein AMTR_s00002p00019320 [Amborella trichopoda]	6.59e-34	sp|Q9S7Y1|BH030_ARATH	4e-32	Transcription factor bHLH30 OS=Arabidopsis thaliana GN=BHLH30 PE=1 SV=1	KOG3561	9e-30	Aryl-hydrocarbon receptor nuclear translocator				GO:0046983	protein dimerization activity
comp94682_c0_seq30	2936	5527	345	0.0624208	-4.00183	0.0318066	0.410134	Down	3032	gi|508787375|gb|EOY34631.1|WRKY DNA-binding protein 33 isoform 1 [Theobroma cacao]	7.15e-117	sp|Q8S8P5|WRK33_ARATH	5e-76	Probable WRKY transcription factor 33 OS=Arabidopsis thaliana GN=WRKY33 PE=1 SV=2				ko04626	Plant-pathogen interaction	1	GO:0043565;GO:0003700;GO:0006355	sequence-specific DNA binding|sequence-specific DNA binding transcription factor activity|regulation of transcription, DNA-templated
comp84415_c0_seq2	261	500	22	0.044	-4.50635	0.0317814	0.410134	Down	1416	gi|225446940|ref|XP_002263849.1|PREDICTED: probable polyol transporter 4 [Vitis vinifera] >gi|310877844|gb|ADP37153.1| putative polyol/monosaccharide transporter [Vitis vinifera]	3.8e-159	sp|Q0WUU6|PLT4_ARATH	0	Probable polyol transporter 4 OS=Arabidopsis thaliana GN=PLT4 PE=2 SV=1	KOG0254	4e-178	Predicted transporter (major facilitator superfamily)				GO:0005351;GO:0034219;GO:0032440;GO:0016021;GO:0055114	sugar:proton symporter activity|carbohydrate transmembrane transport|2-alkenal reductase [NAD(P)] activity|integral component of membrane|oxidation-reduction process
CL1Contig8554	325	29	621	21.4138	4.42047	0.0317162	0.410134	Up	1311	gi|296086473|emb|CBI32062.3|unnamed protein product [Vitis vinifera]	1.21e-47
CL5533Contig1	432.5	823	42	0.0510328	-4.29243	0.0316486	0.410134	Down	821
CL1Contig9860	1661	197	3125	15.8629	3.98759	0.0316425	0.410134	Up	4387	gi|359474195|ref|XP_003631415.1|PREDICTED: uncharacterized protein LOC100263296 [Vitis vinifera] >gi|297742508|emb|CBI34657.3| unnamed protein product [Vitis vinifera]	0	sp|Q9CAD5|YODA_ARATH	0	Mitogen-activated protein kinase kinase kinase YODA OS=Arabidopsis thaliana GN=YDA PE=1 SV=1	KOG0198	0	MEKK and related serine/threonine protein kinases				GO:0010103;GO:0007155;GO:0000186;GO:0009793;GO:0045010;GO:0010090;GO:0006468;GO:0000165;GO:0048765;GO:0004709;GO:0010229;GO:0005524;GO:0071555	stomatal complex morphogenesis|cell adhesion|activation of MAPKK activity|embryo development ending in seed dormancy|actin nucleation|trichome morphogenesis|protein phosphorylation|MAPK cascade|root hair cell differentiation|MAP kinase kinase kinase activity|inflorescence development|ATP binding|cell wall organization
CL22921Contig1	153.5	12	295	24.5833	4.61961	0.0316068	0.410134	Up	1103
CL14978Contig1	29	57	1	0.0175439	-5.83289	0.0315972	0.410134	Down	915
CL1Contig7679	384.5	36	733	20.3611	4.34774	0.0315917	0.410134	Up	2038	gi|508710928|gb|EOY02825.1|Zinc ion binding,nucleic acid binding,zinc ion binding [Theobroma cacao]	5.57e-27	sp|Q6P0X2|ZN511_MOUSE	3e-09	Zinc finger protein 511 OS=Mus musculus GN=Znf511 PE=2 SV=2	KOG4173	2e-26	Alpha-SNAP protein				GO:0003676;GO:0005634;GO:0008270	nucleic acid binding|nucleus|zinc ion binding
CL1Contig8492	130.5	10	251	25.1	4.64962	0.0315914	0.410134	Up	3375	gi|359492337|ref|XP_002284789.2|PREDICTED: pentatricopeptide repeat-containing protein At5g40410, mitochondrial-like [Vitis vinifera]	0	sp|Q9FND6|PP411_ARATH	0	Pentatricopeptide repeat-containing protein At5g40410, mitochondrial OS=Arabidopsis thaliana GN=PCMP-H15 PE=2 SV=1	KOG4197	0	FOG: PPR repeat				GO:0005739	mitochondrion
CL16019Contig1	210.5	17	404	23.7647	4.57075	0.0315332	0.410134	Up	391
CL4622Contig2	210.5	17	404	23.7647	4.57075	0.0315332	0.410134	Up	309	gi|462406250|gb|EMJ11714.1|hypothetical protein PRUPE_ppa007455mg [Prunus persica]	1.12e-49				KOG2741	1e-46	Dimeric dihydrodiol dehydrogenase				GO:0050112;GO:0000166;GO:0055114	inositol 2-dehydrogenase activity|nucleotide binding|oxidation-reduction process
CL1643Contig2	70.5	136	5	0.0367647	-4.76553	0.0314971	0.410082	Down	631
CL1Contig8061	70.5	5	136	27.2	4.76553	0.0314971	0.410082	Up	647
CL1Contig7338	242.5	465	20	0.0430108	-4.53916	0.031477	0.409968	Down	409
CL4648Contig1	393.5	750	37	0.0493333	-4.34129	0.0314609	0.409833	Down	906	gi|356576285|ref|XP_003556263.1|PREDICTED: uncharacterized protein LOC100787944 [Glycine max]	1.32e-11
CL1Contig1921	58.5	113	4	0.0353982	-4.82018	0.0314237	0.409421	Down	526
CL24095Contig1	2904	5469	339	0.0619857	-4.01192	0.0314125	0.40935	Down	1204	gi|225433870|ref|XP_002265252.1|PREDICTED: tetrapyrrole-binding protein, chloroplastic [Vitis vinifera] >gi|147779401|emb|CAN76796.1| hypothetical protein VITISV_030118 [Vitis vinifera]	2.27e-74	sp|Q9LX31|GUN4C_ARATH	1e-74	Tetrapyrrole-binding protein, chloroplastic OS=Arabidopsis thaliana GN=GUN4 PE=1 SV=1							GO:0045893;GO:0006098;GO:0016117;GO:0043085;GO:0010207;GO:0009507;GO:0010019;GO:0015995;GO:0009965;GO:0046906;GO:0030154;GO:0019344;GO:0009073;GO:0019899;GO:0006364	positive regulation of transcription, DNA-templated|pentose-phosphate shunt|carotenoid biosynthetic process|positive regulation of catalytic activity|photosystem II assembly|chloroplast|chloroplast-nucleus signaling pathway|chlorophyll biosynthetic process|leaf morphogenesis|tetrapyrrole binding|cell differentiation|cysteine biosynthetic process|aromatic amino acid family biosynthetic process|enz…
comp96041_c0_seq2	474	901	47	0.0521643	-4.26079	0.0313812	0.409016	Down	3145	gi|359497361|ref|XP_002269491.2|PREDICTED: probable galactinol--sucrose galactosyltransferase 2-like [Vitis vinifera]	0	sp|Q94A08|RFS2_ARATH	7e-173	Probable galactinol--sucrose galactosyltransferase 2 OS=Arabidopsis thaliana GN=RFS2 PE=2 SV=2				ko00052	Galactose metabolism	1	GO:0008152;GO:0047268	metabolic process|galactinol-raffinose galactosyltransferase activity
CL1Contig21	222	18	426	23.6667	4.56478	0.0313794	0.409016	Up	566	gi|548842038|gb|ERN01995.1|hypothetical protein AMTR_s00045p00083360 [Amborella trichopoda]	6.97e-10	sp|Q9LRP1|NPS13_ARATH	3e-09	Novel plant SNARE 13 OS=Arabidopsis thaliana GN=NPSN13 PE=1 SV=1							GO:0005886	plasma membrane
CL26719Contig1	108.5	209	8	0.0382775	-4.70736	0.0313551	0.408823	Down	663
CL472Contig1	96.5	186	7	0.0376344	-4.7318	0.0313342	0.408624	Down	2178	gi|349617697|gb|AEQ02350.1|ornithine decarboxylase [Erythroxylum coca]	9.92e-171	sp|P50134|DCOR_DATST	0	Ornithine decarboxylase OS=Datura stramonium PE=2 SV=1	KOG0622	6e-93	Ornithine decarboxylase	ko00330;ko00480	Arginine and proline metabolism |Glutathione metabolism	2	GO:0004586;GO:0033387;GO:0042978	ornithine decarboxylase activity|putrescine biosynthetic process from ornithine|ornithine decarboxylase activator activity
CL1Contig8250	8426.5	16059	794	0.0494427	-4.3381	0.0313054	0.408324	Down	1713	gi|225446303|ref|XP_002270417.1|PREDICTED: phenylalanyl-tRNA synthetase, chloroplastic/mitochondrial [Vitis vinifera] >gi|296090316|emb|CBI40135.3| unnamed protein product [Vitis vinifera]	0	sp|Q94K73|SYFM_ARATH	0	Phenylalanine--tRNA ligase, chloroplastic/mitochondrial OS=Arabidopsis thaliana GN=At3g58140 PE=1 SV=1	KOG2783	0	Phenylalanyl-tRNA synthetase	ko00970	Aminoacyl-tRNA biosynthesis	1	GO:0016020;GO:0006432;GO:0019288;GO:0009570;GO:0008033;GO:0000287;GO:0009658;GO:0000049;GO:0004826;GO:0005524;GO:0048481;GO:0005739	membrane|phenylalanyl-tRNA aminoacylation|isopentenyl diphosphate biosynthetic process, methylerythritol 4-phosphate pathway|chloroplast stroma|tRNA processing|magnesium ion binding|chloroplast organization|tRNA binding|phenylalanine-tRNA ligase activity|ATP binding|ovule development|mitochondrion
CL1Contig8884	459	873	45	0.0515464	-4.27798	0.0312753	0.408004	Down	1028
comp78733_c0_seq1	370	34	706	20.7647	4.37606	0.031266	0.407956	Up	511
CL36353Contig1	48	93	3	0.0322581	-4.9542	0.0312243	0.407486	Down	944
CL25793Contig1	370.5	34	707	20.7941	4.3781	0.0311844	0.407039	Up	1054	gi|283136116|gb|ADB11377.1|putative tau class glutathione transferase GSTU53 [Populus trichocarpa]	1.06e-45	sp|Q9FQA3|GST23_MAIZE	2e-39	Glutathione transferase GST 23 OS=Zea mays PE=2 SV=1	KOG0406	6e-36	Glutathione S-transferase	ko00480;ko00980;ko00982;ko05204	Glutathione metabolism |Metabolism of xenobiotics by cytochrome P450 |Drug metabolism - cytochrome P450 |Chemical carcinogenesis	4	GO:0004672;GO:0006468;GO:0005524;GO:0016021	protein kinase activity|protein phosphorylation|ATP binding|integral component of membrane
CL2242Contig1	38.5	2	75	37.5	5.22882	0.0310905	0.405887	Up	1216
CL1Contig8414	2932.5	340	5525	16.25	4.02237	0.0310867	0.405887	Up	1333	gi|302141727|emb|CBI18930.3|unnamed protein product [Vitis vinifera]	4.97e-73				KOG2567	3e-63	Uncharacterized conserved protein				GO:0016023;GO:0005773;GO:0003676;GO:0005618	cytoplasmic membrane-bounded vesicle|vacuole|nucleic acid binding|cell wall
CL22732Contig1	736	1392	80	0.0574713	-4.12102	0.0310377	0.405344	Down	1085	gi|147861941|emb|CAN78766.1|hypothetical protein VITISV_044397 [Vitis vinifera]	3.49e-15	sp|Q2HIV9|BH035_ARATH	1e-14	Transcription factor bHLH35 OS=Arabidopsis thaliana GN=BHLH35 PE=2 SV=1							GO:0006355;GO:0003700;GO:0003677;GO:0003723;GO:0046983;GO:0032440;GO:0055114	regulation of transcription, DNA-templated|sequence-specific DNA binding transcription factor activity|DNA binding|RNA binding|protein dimerization activity|2-alkenal reductase [NAD(P)] activity|oxidation-reduction process
CL35376Contig1	2172.5	4090	255	0.0623472	-4.00353	0.0310326	0.405344	Down	697	gi|565362953|ref|XP_006348208.1|PREDICTED: uncharacterized protein LOC102600685 [Solanum tuberosum]	2.62e-12
CL30653Contig1	816	1542	90	0.0583658	-4.09873	0.0309762	0.404687	Down	2026	gi|225445053|ref|XP_002283391.1|PREDICTED: uncharacterized protein LOC100245695 [Vitis vinifera]	6.26e-172										GO:0005634;GO:0009505	nucleus|plant-type cell wall
CL26271Contig1	1757.5	206	3309	16.0631	4.00568	0.030948	0.404393	Up	962	gi|490424962|ref|WP_004297142.1|hydrolase [Bacteroides ovatus] >gi|156112186|gb|EDO13931.1| hypothetical protein BACOVA_00321 [Bacteroides ovatus ATCC 8483]	2.83e-39	sp|Q3BAI2|YCX91_PHAAO	3e-06	Uncharacterized protein ORF91 OS=Phalaenopsis aphrodite subsp. formosana PE=4 SV=1							GO:0016787	hydrolase activity
comp56346_c0_seq1	132.5	255	10	0.0392157	-4.67243	0.0308872	0.403671	Down	749	gi|116782667|gb|ABK22601.1|unknown [Picea sitchensis]	9.67e-06							ko04075	Plant hormone signal transduction	1
CL21690Contig1	156	12	300	25	4.64386	0.0308688	0.403503	Up	3413	gi|225444627|ref|XP_002277540.1|PREDICTED: respiratory burst oxidase homolog protein E [Vitis vinifera] >gi|297738517|emb|CBI27762.3| unnamed protein product [Vitis vinifera]	0	sp|O81211|RBOHE_ARATH	0	Respiratory burst oxidase homolog protein E OS=Arabidopsis thaliana GN=RBOHE PE=2 SV=2	KOG0039	0	Ferric reductase, NADH/NADPH oxidase and related proteins				GO:0050660;GO:0016174;GO:0006952;GO:0009055;GO:0005506;GO:0005509;GO:0004601;GO:0016021;GO:0055114	flavin adenine dinucleotide binding|NAD(P)H oxidase activity|defense response|electron carrier activity|iron ion binding|calcium ion binding|peroxidase activity|integral component of membrane|oxidation-reduction process
CL1Contig7954	526	999	53	0.0530531	-4.23642	0.0307921	0.402574	Down	2810	gi|225436612|ref|XP_002275537.1|PREDICTED: pentatricopeptide repeat-containing protein At5g27110-like [Vitis vinifera]	0	sp|O04659|PP398_ARATH	0	Pentatricopeptide repeat-containing protein At5g27110 OS=Arabidopsis thaliana GN=PCMP-E14 PE=2 SV=2	KOG4197	0	FOG: PPR repeat				GO:0005739	mitochondrion
CL1Contig4605	303.5	26	581	22.3462	4.48195	0.0307758	0.402434	Up	1312	gi|297735994|emb|CBI23968.3|unnamed protein product [Vitis vinifera]	7.28e-77
CL29543Contig1	133	256	10	0.0390625	-4.67807	0.0307155	0.401718	Down	1548	gi|508775146|gb|EOY22402.1|Anthranilate N-benzoyltransferase protein, putative [Theobroma cacao]	6.14e-81	sp|Q70PR7|VINSY_RAUSE	9e-73	Vinorine synthase OS=Rauvolfia serpentina GN=ACT PE=1 SV=2							GO:0047180	salutaridinol 7-O-acetyltransferase activity
CL5340Contig1	98	7	189	27	4.75489	0.0306781	0.401302	Up	499
CL1Contig8372	1132.5	129	2136	16.5581	4.04947	0.0306708	0.401279	Up	3860	gi|225461381|ref|XP_002282052.1|PREDICTED: WD repeat-containing protein 44-like [Vitis vinifera]	1.39e-144	sp|Q6LA54|YF48_SCHPO	2e-33	Uncharacterized WD repeat-containing protein C3H5.08c OS=Schizosaccharomyces pombe (strain 972 / ATCC 24843) GN=SPAC3H5.08c PE=1 SV=2	KOG0283	4e-137	WD40 repeat-containing protein				GO:0004871;GO:0005737;GO:0007165;GO:0005834	signal transducer activity|cytoplasm|signal transduction|heterotrimeric G-protein complex
comp86996_c1_seq1	1012	1910	114	0.0596859	-4.06647	0.0306696	0.401279	Down	1755	gi|462395264|gb|EMJ01063.1|hypothetical protein PRUPE_ppa005829mg [Prunus persica]	1.65e-117	sp|Q8GY61|BH063_ARATH	2e-55	Transcription factor bHLH63 OS=Arabidopsis thaliana GN=BHLH63 PE=2 SV=1							GO:0046983	protein dimerization activity
CL1Contig8401	266.5	511	22	0.0430528	-4.53775	0.0306612	0.401279	Down	707
CL18499Contig1	72	139	5	0.0359712	-4.79701	0.030636	0.401041	Down	390
comp90852_c1_seq2	357	682	32	0.0469208	-4.41363	0.030632	0.401041	Down	1901	gi|508708717|gb|EOY00614.1|MATE efflux family protein [Theobroma cacao]	0	sp|Q9LYT3|TT12_ARATH	2e-131	Protein TRANSPARENT TESTA 12 OS=Arabidopsis thaliana GN=TT12 PE=2 SV=1	KOG1347	0	Uncharacterized membrane protein, predicted efflux pump				GO:0009624;GO:0005773;GO:0015238;GO:0005886;GO:0006855;GO:0015297	response to nematode|vacuole|drug transmembrane transporter activity|plasma membrane|drug transmembrane transport|antiporter activity
CL7871Contig1	29.5	58	1	0.0172414	-5.85798	0.0305153	0.399607	Down	803	gi|548842145|gb|ERN02102.1|hypothetical protein AMTR_s00045p00160800 [Amborella trichopoda]	3.13e-16	sp|P83326|PMEI_ACTDE	3e-09	Pectinesterase inhibitor OS=Actinidia deliciosa GN=PMEI PE=1 SV=2							GO:0030599;GO:0043086;GO:0005737;GO:0046910	pectinesterase activity|negative regulation of catalytic activity|cytoplasm|pectinesterase inhibitor activity
CL13901Contig1	29.5	1	58	58	5.85798	0.0305153	0.399607	Up	418	gi|189196911|ref|XP_001934793.1|conserved hypothetical protein [Pyrenophora tritici-repentis Pt-1C-BFP] >gi|187980741|gb|EDU47367.1| conserved hypothetical protein [Pyrenophora tritici-repentis Pt-1C-BFP]	2.96e-45	sp|P09940|ATIF_CYBJA	2e-12	ATPase inhibitor, mitochondrial OS=Cyberlindnera jadinii PE=1 SV=1							GO:0004857;GO:0045980;GO:0043086;GO:0005739	enzyme inhibitor activity|negative regulation of nucleotide metabolic process|negative regulation of catalytic activity|mitochondrion
CL1Contig6631	29.5	1	58	58	5.85798	0.0305153	0.399607	Up	547
CL9042Contig1	29.5	1	58	58	5.85798	0.0305153	0.399607	Up	1107	gi|548831249|gb|ERM94057.1|hypothetical protein AMTR_s00010p00060450 [Amborella trichopoda]	4.2e-32
CL1Contig9355	695	74	1316	17.7838	4.15249	0.0304869	0.399525	Up	2501	gi|508783643|gb|EOY30899.1|Serine/threonine protein phosphatase 2A 57 kDa regulatory subunit B' iota isoform 1 [Theobroma cacao]	2.81e-148	sp|Q93YV6|2A5I_ARATH	4e-175	Serine/threonine protein phosphatase 2A 57 kDa regulatory subunit B' iota isoform OS=Arabidopsis thaliana GN=B'IOTA PE=2 SV=1	KOG2085	1e-175	Serine/threonine protein phosphatase 2A, regulatory subunit	ko03015;ko04113;ko04114;ko04151;ko04152;ko04261;ko04728	mRNA surveillance pathway |Meiosis - yeast |Oocyte meiosis |PI3K-Akt signaling pathway |AMPK signaling pathway |Adrenergic signaling in cardiomyocytes |Dopaminergic synapse	7	GO:0000159;GO:0007165;GO:0008601	protein phosphatase type 2A complex|signal transduction|protein phosphatase type 2A regulator activity
CL1Contig311	39	2	76	38	5.24793	0.0303673	0.398694	Up	1424
CL1Contig4703	72.5	140	5	0.0357143	-4.80735	0.0303592	0.398694	Down	624
comp69468_c0_seq1	72.5	140	5	0.0357143	-4.80735	0.0303592	0.398694	Down	1621	gi|255543284|ref|XP_002512705.1|conserved hypothetical protein [Ricinus communis] >gi|223548666|gb|EEF50157.1| conserved hypothetical protein [Ricinus communis]	3.18e-128	sp|Q9SD53|Y3720_ARATH	2e-48	UPF0481 protein At3g47200 OS=Arabidopsis thaliana GN=At3g47200 PE=1 SV=1
comp85470_c2_seq1	11641	22354	928	0.0415138	-4.59026	0.0303414	0.398694	Down	1775	gi|224133762|ref|XP_002327674.1|predicted protein [Populus trichocarpa] >gi|550338714|gb|ERP60931.1| hypothetical protein POPTR_0005s11890g [Populus trichocarpa]	3.01e-66	sp|Q65KJ5|FOSB_BACLD	2e-06	Metallothiol transferase FosB OS=Bacillus licheniformis (strain DSM 13 / ATCC 14580) GN=fosB PE=3 SV=1							GO:0016829	lyase activity
CL1Contig8441	1012.5	113	1912	16.9204	4.08069	0.0301934	0.398694	Up	2765	gi|449457885|ref|XP_004146678.1|PREDICTED: APO protein 2, chloroplastic-like [Cucumis sativus] >gi|449503167|ref|XP_004161867.1| PREDICTED: APO protein 2, chloroplastic-like [Cucumis sativus]	9.93e-118	sp|Q8W4A5|APO2_ARATH	3e-138	APO protein 2, chloroplastic OS=Arabidopsis thaliana GN=APO2 PE=2 SV=1							GO:0010155;GO:0009793;GO:0019252;GO:0000023;GO:0009055;GO:0009507;GO:0016556;GO:0016226;GO:0046777;GO:0009637;GO:0019761;GO:0003723;GO:0009073;GO:0005507	regulation of proton transport|embryo development ending in seed dormancy|starch biosynthetic process|maltose metabolic process|electron carrier activity|chloroplast|mRNA modification|iron-sulfur cluster assembly|protein autophosphorylation|response to blue light|glucosinolate biosynthetic process|RNA binding|aromatic amino acid family biosynthetic process|copper ion binding
CL1Contig6595	595.5	1130	61	0.0539823	-4.21137	0.0301214	0.398694	Down	1082
CL1Contig730	508	966	50	0.0517598	-4.27202	0.0301162	0.398694	Down	497
CL1Contig3687	73	141	5	0.035461	-4.81762	0.0300872	0.398694	Down	1148
CL1Contig8918	325.5	623	28	0.0449438	-4.47573	0.0300572	0.398694	Down	735
comp94774_c3_seq3	3295.5	371	6220	16.7655	4.06742	0.0300535	0.398694	Up	1038	gi|359482409|ref|XP_002270686.2|PREDICTED: uncharacterized protein LOC100257847 [Vitis vinifera]	7.84e-62
CL10502Contig1	2696	5084	308	0.0605822	-4.04496	0.0300432	0.398694	Down	2036	gi|225432378|ref|XP_002276628.1|PREDICTED: uncharacterized protein LOC100244223 [Vitis vinifera]	7.71e-170	sp|J9RYI6|DCVR_CUCSA	0	Divinyl chlorophyllide a 8-vinyl-reductase, chloroplastic OS=Cucumis sativus GN=DVR PE=1 SV=1	KOG1203	0	Predicted dehydrogenase				GO:0045893;GO:0006098;GO:0009941;GO:0016117;GO:0033728;GO:0016020;GO:0006636;GO:0000166;GO:0051744;GO:0015995;GO:0019288;GO:0009965;GO:0030154;GO:0019344;GO:0009534;GO:0009073;GO:0006364;GO:0005739	positive regulation of transcription, DNA-templated|pentose-phosphate shunt|chloroplast envelope|carotenoid biosynthetic process|divinyl chlorophyllide a 8-vinyl-reductase activity|membrane|unsaturated fatty acid biosynthetic process|nucleotide binding|3,8-divinyl protochlorophyllide a 8-vinyl reductase activity|chlorophyll biosynthetic process|isopentenyl diphosphate biosynthetic process, methyl…
CL1309Contig1	123.5	238	9	0.0378151	-4.72489	0.0299404	0.398694	Down	371	gi|224107753|ref|XP_002314590.1|predicted protein [Populus trichocarpa]	7.64e-22	sp|Q9FXE5|FUCO3_ARATH	2e-25	Alpha-L-fucosidase 3 OS=Arabidopsis thaliana GN=FXG1 PE=2 SV=1				ko00511	Other glycan degradation	1	GO:0006629;GO:0009505;GO:0006952;GO:0019761;GO:0019863;GO:0005576;GO:0004560;GO:0052689	lipid metabolic process|plant-type cell wall|defense response|glucosinolate biosynthetic process|IgE binding|extracellular region|alpha-L-fucosidase activity|carboxylic ester hydrolase activity
CL1Contig8086	123.5	238	9	0.0378151	-4.72489	0.0299404	0.398694	Down	1781
CL1Contig952	123.5	238	9	0.0378151	-4.72489	0.0299404	0.398694	Down	323
CL18470Contig1	112	216	8	0.037037	-4.75489	0.0299007	0.398694	Down	313	gi|224140965|ref|XP_002323847.1|multidrug/pheromone exporter, MDR family, ABC transporter family [Populus trichocarpa] >gi|222866849|gb|EEF03980.1| multidrug resistance P-glycoprotein [Populus trichocarpa]	2.1e-48	sp|Q9LJX0|AB19B_ARATH	2e-53	ABC transporter B family member 19 OS=Arabidopsis thaliana GN=ABCB19 PE=1 SV=1	KOG0055	4e-54	Multidrug/pheromone exporter, ABC superfamily	ko02010;ko04976;ko05206	ABC transporters |Bile secretion |MicroRNAs in cancer	3	GO:0010218;GO:0010048;GO:0010541;GO:0016023;GO:0009825;GO:0009958;GO:0007389;GO:0043481;GO:0048767;GO:0010329;GO:0009640;GO:0009733;GO:0010540;GO:0008361;GO:0048527;GO:0000271;GO:0010315;GO:0009637;GO:0008559;GO:0016021;GO:0055085;GO:0009932;GO:0006200;GO:0005886;GO:0005524;GO:0048443;GO:0048440;GO:0071555	response to far red light|vernalization response|acropetal auxin transport|cytoplasmic membrane-bounded vesicle|multidimensional cell growth|positive gravitropism|pattern specification process|anthocyanin accumulation in tissues in response to UV light|root hair elongation|auxin efflux transmembrane transporter activity|photomorphogenesis|response to auxin|basipetal auxin transport|regulation of …
CL1Contig9496	727	1377	77	0.0559187	-4.16053	0.029852	0.398694	Down	1013
CL1244Contig1	183.5	14	353	25.2143	4.65617	0.0298508	0.398694	Up	1484	gi|147773984|emb|CAN76269.1|hypothetical protein VITISV_004097 [Vitis vinifera]	9.4e-132	sp|Q8YRI1|YY46_NOSS1	1e-28	Uncharacterized WD repeat-containing protein alr3466 OS=Nostoc sp. (strain PCC 7120 / UTEX 2576) GN=alr3466 PE=4 SV=1	KOG4155	2e-140	FOG: WD40 repeat				GO:0016905	myosin heavy chain kinase activity
comp84797_c0_seq1	280.5	538	23	0.0427509	-4.5479	0.0298278	0.398694	Down	2247	gi|225434116|ref|XP_002276507.1|PREDICTED: protein IQ-DOMAIN 14-like [Vitis vinifera]	5.52e-140	sp|Q8LPG9|IQD14_ARATH	2e-85	Protein IQ-DOMAIN 14 OS=Arabidopsis thaliana GN=IQD14 PE=1 SV=1							GO:0005886;GO:0045492;GO:0010413;GO:0005634;GO:0005516	plasma membrane|xylan biosynthetic process|glucuronoxylan metabolic process|nucleus|calmodulin binding
CL3864Contig2	148	285	11	0.0385965	-4.69539	0.0297275	0.397443	Down	496
CL38398Contig1	39.5	77	2	0.025974	-5.26679	0.0296715	0.396768	Down	816
comp31043_c0_seq1	39.5	77	2	0.025974	-5.26679	0.0296715	0.396768	Down	343	gi|255584168|ref|XP_002532823.1|glutathione s-transferase, putative [Ricinus communis] >gi|223527414|gb|EEF29553.1| glutathione s-transferase, putative [Ricinus communis]	6.66e-10	sp|Q8GYM1|GSTUM_ARATH	8e-14	Glutathione S-transferase U22 OS=Arabidopsis thaliana GN=GSTU22 PE=2 SV=1	KOG0406	2e-14	Glutathione S-transferase	ko00480;ko00980;ko00982;ko05204	Glutathione metabolism |Metabolism of xenobiotics by cytochrome P450 |Drug metabolism - cytochrome P450 |Chemical carcinogenesis	4
CL1Contig3443	87.5	169	6	0.035503	-4.81592	0.0295694	0.395549	Down	315	gi|557530617|gb|ESR41800.1|hypothetical protein CICLE_v10012732mg [Citrus clementina]	2.59e-06				KOG3085	1e-10	Predicted hydrolase (HAD superfamily)
CL58Contig1	74	143	5	0.034965	-4.83794	0.0295574	0.395462	Down	484	gi|225455116|ref|XP_002268775.1|PREDICTED: probable receptor-like protein kinase At1g67000-like [Vitis vinifera]	9.4e-71	sp|Q3ECH2|Y1670_ARATH	8e-56	Probable receptor-like protein kinase At1g67000 OS=Arabidopsis thaliana GN=At1g67000 PE=2 SV=2	KOG1187	8e-64	Serine/threonine protein kinase	ko04064;ko04210;ko04620;ko04722;ko05133;ko05140;ko05142;ko05145;ko05152;ko05162;ko05164	NF-kappa B signaling pathway |Apoptosis |Toll-like receptor signaling pathway |Neurotrophin signaling pathway |Pertussis |Leishmaniasis |Chagas disease (American trypanosomiasis) |Toxoplasmosis |Tuberculosis |Measles |Influenza A	11	GO:0030247;GO:0006468;GO:0005524;GO:0004674	polysaccharide binding|protein phosphorylation|ATP binding|protein serine/threonine kinase activity
CL139Contig3	30	59	1	0.0169492	-5.88264	0.0294921	0.394661	Down	1670	gi|224056849|ref|XP_002299054.1|predicted protein [Populus trichocarpa] >gi|222846312|gb|EEE83859.1| kinase family protein [Populus trichocarpa]	0	sp|C0LGR3|Y4265_ARATH	0	Probable LRR receptor-like serine/threonine-protein kinase At4g26540 OS=Arabidopsis thaliana GN=At4g26540 PE=1 SV=1							GO:0005886;GO:0006468;GO:0005524;GO:0032440;GO:0016021;GO:0004674;GO:0055114	plasma membrane|protein phosphorylation|ATP binding|2-alkenal reductase [NAD(P)] activity|integral component of membrane|protein serine/threonine kinase activity|oxidation-reduction process
CL31691Contig1	30	1	59	59	5.88264	0.0294921	0.394661	Up	641	gi|482809240|gb|EOA86075.1|hypothetical protein SETTUDRAFT_169434 [Setosphaeria turcica Et28A]	8.73e-38	sp|Q8WZY3|YBG3_NEUCR	8e-15	Uncharacterized protein B24G3.190 OS=Neurospora crassa (strain ATCC 24698 / 74-OR23-1A / CBS 708.71 / DSM 1257 / FGSC 987) GN=B24G3.190 PE=3 SV=1
CL22904Contig1	456.5	870	43	0.0494253	-4.33861	0.0294853	0.394661	Down	1055
CL1Contig8433	618.5	1174	63	0.0536627	-4.21994	0.029451	0.39433	Down	880
CL15257Contig1	149	11	287	26.0909	4.70548	0.0294359	0.394201	Up	373	gi|462422106|gb|EMJ26369.1|hypothetical protein PRUPE_ppa002287mg [Prunus persica]	1.95e-17	sp|Q84MA9|Y1063_ARATH	3e-16	Inactive leucine-rich repeat receptor-like serine/threonine-protein kinase At1g60630 OS=Arabidopsis thaliana GN=At1g60630 PE=2 SV=1	KOG0619	5e-06	FOG: Leucine rich repeat				GO:0016021;GO:0006468;GO:0055114;GO:0004674;GO:0007169;GO:0005524;GO:0032440;GO:0005886	integral component of membrane|protein phosphorylation|oxidation-reduction process|protein serine/threonine kinase activity|transmembrane receptor protein tyrosine kinase signaling pathway|ATP binding|2-alkenal reductase [NAD(P)] activity|plasma membrane
CL465Contig4	101	195	7	0.0358974	-4.79998	0.0294192	0.394052	Down	1244
CL23062Contig1	580	58	1102	19	4.24793	0.0292754	0.392198	Up	947
CL24431Contig1	125.5	242	9	0.0371901	-4.74894	0.0292279	0.391634	Down	1217	gi|225445302|ref|XP_002284677.1|PREDICTED: uncharacterized protein LOC100244080 [Vitis vinifera] >gi|297738856|emb|CBI28101.3| unnamed protein product [Vitis vinifera]	7e-47	sp|Q94BT9|ATOX1_ARATH	2e-09	Copper transport protein ATX1 OS=Arabidopsis thaliana GN=ATX1 PE=1 SV=1	KOG1603	6e-37	Copper chaperone				GO:0005507;GO:0016023;GO:0006825	copper ion binding|cytoplasmic membrane-bounded vesicle|copper ion transport
CL25052Contig1	125.5	242	9	0.0371901	-4.74894	0.0292279	0.391634	Down	832
CL25782Contig1	451	860	42	0.0488372	-4.35588	0.029134	0.390521	Down	1040
CL1Contig7356	88.5	6	171	28.5	4.83289	0.0291309	0.390521	Up	1367
CL1Contig5661	679	70	1288	18.4	4.20163	0.0291299	0.390521	Up	4662	gi|297740802|emb|CBI30984.3|unnamed protein product [Vitis vinifera]	1.26e-171										GO:0005634	nucleus
CL27797Contig1	541.5	1030	53	0.0514563	-4.28051	0.0290732	0.389923	Down	3431
CL1Contig2659	21959	1116	42802	38.353	5.26127	0.0290649	0.389885	Up	3327	gi|557521691|gb|ESR33058.1|hypothetical protein CICLE_v10004709mg [Citrus clementina]	9.93e-35	sp|O82089|CCH_ARATH	3e-10	Copper transport protein CCH OS=Arabidopsis thaliana GN=CCH PE=1 SV=1	KOG1603	2e-35	Copper chaperone				GO:0005737;GO:0046872;GO:0008138;GO:0005618;GO:0006470;GO:0030001	cytoplasm|metal ion binding|protein tyrosine/serine/threonine phosphatase activity|cell wall|protein dephosphorylation|metal ion transport
CL25177Contig1	126	243	9	0.037037	-4.75489	0.0290545	0.389818	Down	891	gi|508705227|gb|EOX97123.1|Uncharacterized protein TCM_006223 [Theobroma cacao]	3.82e-24	sp|Q9SD24|Y3122_ARATH	7e-06	WEB family protein At3g51220 OS=Arabidopsis thaliana GN=At3g51220 PE=2 SV=1							GO:0045492;GO:0010413	xylan biosynthetic process|glucuronoxylan metabolic process
CL1Contig5228	40	78	2	0.025641	-5.2854	0.0290017	0.389181	Down	736
CL27195Contig1	936	1771	101	0.0570299	-4.13214	0.0289796	0.388957	Down	3011	gi|508725493|gb|EOY17390.1|CRINKLY4 related 4, putative [Theobroma cacao]	0	sp|Q9FIJ6|ACCR4_ARATH	0	Serine/threonine-protein kinase-like protein CCR4 OS=Arabidopsis thaliana GN=CCR4 PE=1 SV=1	KOG1187	0	Serine/threonine protein kinase				GO:0006468;GO:0009693;GO:0004674;GO:0005524;GO:0010200;GO:0042803;GO:0005886	protein phosphorylation|ethylene biosynthetic process|protein serine/threonine kinase activity|ATP binding|response to chitin|protein homodimerization activity|plasma membrane
comp88927_c0_seq1	7438	14181	695	0.0490092	-4.3508	0.0288361	0.387104	Down	1760	gi|224071429|ref|XP_002303455.1|predicted protein [Populus trichocarpa] >gi|222840887|gb|EEE78434.1| Phosphoribulokinase family protein [Populus trichocarpa]	0	sp|P26302|KPPR_WHEAT	0	Phosphoribulokinase, chloroplastic OS=Triticum aestivum PE=2 SV=1	KOG4203	0	Armadillo/beta-Catenin/plakoglobin	ko00710;ko01200	Carbon fixation in photosynthetic organisms |Carbon metabolism	2	GO:0009697;GO:0010114;GO:0010363;GO:0010200;GO:0010319;GO:0019344;GO:0031348;GO:0009570;GO:0050832;GO:0006098;GO:0009867;GO:0006364;GO:0009941;GO:0009595;GO:0042742;GO:0008974;GO:0006612;GO:0010310;GO:0010218;GO:0009637;GO:0009862;GO:0005524;GO:0009773;GO:0035304;GO:0009409;GO:0009902;GO:0048046;GO:0000165;GO:0010207;GO:0009535;GO:0043900;GO:0010103	salicylic acid biosynthetic process|response to red light|regulation of plant-type hypersensitive response|response to chitin|stromule|cysteine biosynthetic process|negative regulation of defense response|chloroplast stroma|defense response to fungus|pentose-phosphate shunt|jasmonic acid mediated signaling pathway|rRNA processing|chloroplast envelope|detection of biotic stimulus|defense response …
CL24796Contig1	889	1683	95	0.0564468	-4.14696	0.0288295	0.387086	Down	2303	gi|225457062|ref|XP_002279841.1|PREDICTED: uncharacterized protein LOC100253569 [Vitis vinifera] >gi|297733800|emb|CBI15047.3| unnamed protein product [Vitis vinifera]	3.11e-21										GO:0003677;GO:0046983	DNA binding|protein dimerization activity
CL3172Contig1	50.5	98	3	0.0306122	-5.02975	0.0287131	0.385595	Down	1864	gi|147771870|emb|CAN71327.1|hypothetical protein VITISV_031548 [Vitis vinifera]	0	sp|O06804|GULDH_MYCTU	5e-13	L-gulono-1,4-lactone dehydrogenase OS=Mycobacterium tuberculosis GN=Rv1771 PE=1 SV=2	KOG4730	0	D-arabinono-1, 4-lactone oxidase				GO:0050660;GO:0008762;GO:0003885;GO:0019853;GO:0050105;GO:0016020;GO:0005739;GO:0055114	flavin adenine dinucleotide binding|UDP-N-acetylmuramate dehydrogenase activity|D-arabinono-1,4-lactone oxidase activity|L-ascorbic acid biosynthetic process|L-gulonolactone oxidase activity|membrane|mitochondrion|oxidation-reduction process
CL23247Contig1	62.5	121	4	0.0330579	-4.91886	0.028614	0.385089	Down	1025
CL30769Contig1	1077	117	2037	17.4103	4.12187	0.0285495	0.385089	Up	1870	gi|225446392|ref|XP_002274522.1|PREDICTED: O-acyltransferase WSD1 [Vitis vinifera]	2.48e-143	sp|Q93ZR6|WSD1_ARATH	2e-34	O-acyltransferase WSD1 OS=Arabidopsis thaliana GN=WSD1 PE=2 SV=1							GO:0004144;GO:0045017	diacylglycerol O-acyltransferase activity|glycerolipid biosynthetic process
comp98277_c1_seq1	2948.5	5572	325	0.0583274	-4.09968	0.0285486	0.385089	Down	2961	gi|359472709|ref|XP_002281154.2|PREDICTED: protein CHUP1, chloroplastic-like [Vitis vinifera]	0	sp|Q9LI74|CHUP1_ARATH	0	Protein CHUP1, chloroplastic OS=Arabidopsis thaliana GN=CHUP1 PE=1 SV=1	KOG4568	6e-08	Cytoskeleton-associated protein and related proteins				GO:0045893;GO:0009902;GO:0006364;GO:0010027;GO:0042793;GO:0010207;GO:0009707;GO:0035304	positive regulation of transcription, DNA-templated|chloroplast relocation|rRNA processing|thylakoid membrane organization|transcription from plastid promoter|photosystem II assembly|chloroplast outer membrane|regulation of protein dephosphorylation
CL286Contig2	246.5	474	19	0.0400844	-4.64082	0.0285344	0.385089	Down	3642
CL18913Contig1	30.5	1	60	60	5.90689	0.0285234	0.385089	Up	1018
CL26580Contig1	30.5	1	60	60	5.90689	0.0285234	0.385089	Up	1267	gi|147803328|emb|CAN68838.1|hypothetical protein VITISV_030956 [Vitis vinifera]	9.83e-07
CL1Contig9766	1562.5	2951	174	0.0589631	-4.08404	0.0285124	0.385089	Down	1458	gi|472583858|gb|EMS21474.1|PH domain containing protein [Rhodosporidium toruloides NP11]	0	sp|O94447|SLM1_SCHPO	3e-46	Cytoskeletal signaling protein slm1 OS=Schizosaccharomyces pombe (strain 972 / ATCC 24843) GN=slm1 PE=1 SV=1							GO:0005543	phospholipid binding
CL1Contig934	448	855	41	0.0479532	-4.38223	0.0284549	0.385089	Down	994
CL1Contig3438	704	72	1336	18.5556	4.21378	0.0284539	0.385089	Up	5713	gi|225444822|ref|XP_002279012.1|PREDICTED: uncharacterized protein LOC100249046 [Vitis vinifera]	0										GO:0016998	cell wall macromolecule catabolic process
CL38241Contig1	646	1227	65	0.0529747	-4.23855	0.0284537	0.385089	Down	582	gi|557547820|gb|ESR58774.1|hypothetical protein CICLE_v10004105mg [Citrus clementina]	2e-42	sp|P24465|C71A1_PERAE	5e-41	Cytochrome P450 71A1 OS=Persea americana GN=CYP71A1 PE=1 SV=2	KOG0156	7e-40	Cytochrome P450 CYP2 subfamily				GO:0020037;GO:0005506;GO:0009055;GO:0047085;GO:0055114;GO:0050592	heme binding|iron ion binding|electron carrier activity|hydroxyphenylacetonitrile 2-monooxygenase activity|oxidation-reduction process|4-hydroxyphenylacetaldehyde oxime monooxygenase activity
CL9554Contig1	247	475	19	0.04	-4.64386	0.0284383	0.385089	Down	2572	gi|255572971|ref|XP_002527416.1|phospholipase d, putative [Ricinus communis] >gi|223533226|gb|EEF34982.1| phospholipase d, putative [Ricinus communis]	0	sp|Q9C888|PLDE1_ARATH	0	Phospholipase D epsilon OS=Arabidopsis thaliana GN=PLDEPSILON PE=3 SV=1	KOG1329	0	Phospholipase D1	ko00564;ko00565;ko04014;ko04024;ko04144;ko04666;ko04724;ko04912	Glycerophospholipid metabolism |Ether lipid metabolism |Ras signaling pathway |cAMP signaling pathway |Endocytosis |Fc gamma R-mediated phagocytosis |Glutamatergic synapse |GnRH signaling pathway	8	GO:0016049;GO:0045848;GO:0048364;GO:0005509;GO:0009395;GO:0046470;GO:0051301;GO:0051365;GO:0004630;GO:0006970;GO:0009791;GO:0070290;GO:0006995;GO:0016036;GO:0005886	cell growth|positive regulation of nitrogen utilization|root development|calcium ion binding|phospholipid catabolic process|phosphatidylcholine metabolic process|cell division|cellular response to potassium ion starvation|phospholipase D activity|response to osmotic stress|post-embryonic development|NAPE-specific phospholipase D activity|cellular response to nitrogen starvation|cellular response …
CL27305Contig1	4227	8007	447	0.0558262	-4.16292	0.0284106	0.385089	Down	2173	gi|359486422|ref|XP_002271131.2|PREDICTED: uncharacterized protein LOC100267324 [Vitis vinifera] >gi|297736633|emb|CBI25504.3| unnamed protein product [Vitis vinifera]	1.99e-179										GO:0006655;GO:0010103;GO:0016226;GO:0019288;GO:0010027;GO:0010228;GO:0004222;GO:0006508;GO:0048481;GO:0009535;GO:0009793	phosphatidylglycerol biosynthetic process|stomatal complex morphogenesis|iron-sulfur cluster assembly|isopentenyl diphosphate biosynthetic process, methylerythritol 4-phosphate pathway|thylakoid membrane organization|vegetative to reproductive phase transition of meristem|metalloendopeptidase activity|proteolysis|ovule development|chloroplast thylakoid membrane|embryo development ending in seed d…
CL1Contig8072	225	433	17	0.039261	-4.67076	0.0284035	0.385089	Down	1096
CL11262Contig1	40.5	79	2	0.0253165	-5.30378	0.0283563	0.385089	Down	805
CL1Contig7704	289	555	23	0.0414414	-4.59278	0.0282645	0.385089	Down	491
CL1Contig4877	807.5	84	1531	18.2262	4.18794	0.028204	0.385089	Up	800	gi|388511107|gb|AFK43617.1|unknown [Lotus japonicus]	1.75e-35	sp|Q9ZW33|TIM10_ARATH	1e-35	Mitochondrial import inner membrane translocase subunit TIM10 OS=Arabidopsis thaliana GN=TIM10 PE=1 SV=1	KOG3480	3e-36	Mitochondrial import inner membrane translocase, subunits TIM10/TIM12				GO:0001510;GO:0015450;GO:0005743;GO:0046872;GO:0045039;GO:0042719;GO:0009853	RNA methylation|P-P-bond-hydrolysis-driven protein transmembrane transporter activity|mitochondrial inner membrane|metal ion binding|protein import into mitochondrial inner membrane|mitochondrial intermembrane space protein transporter complex|photorespiration
CL1Contig96	166	320	12	0.0375	-4.73697	0.0281828	0.385089	Down	517	gi|557542187|gb|ESR53165.1|hypothetical protein CICLE_v10022689mg [Citrus clementina]	2.25e-27
CL1Contig127	381.5	33	730	22.1212	4.46736	0.0281808	0.385089	Up	5145
CL1Contig5193	425.5	813	38	0.0467405	-4.41918	0.0280796	0.38424	Down	367
comp96444_c0_seq1	166.5	321	12	0.0373832	-4.74147	0.0280585	0.384026	Down	630	gi|508775610|gb|EOY22866.1|Leucine-rich repeat receptor-like protein kinase family protein [Theobroma cacao]	1.61e-25	sp|Q9LVP0|Y5639_ARATH	4e-17	Probable leucine-rich repeat receptor-like protein kinase At5g63930 OS=Arabidopsis thaliana GN=At5g63930 PE=1 SV=1	KOG0619	2e-11	FOG: Leucine rich repeat				GO:0005886;GO:0004713;GO:0006468;GO:0005524;GO:0016021	plasma membrane|protein tyrosine kinase activity|protein phosphorylation|ATP binding|integral component of membrane
CL23079Contig1	129	249	9	0.0361446	-4.79008	0.0280519	0.384008	Down	945
CL1179Contig2	63.5	123	4	0.0325203	-4.94251	0.0279929	0.383273	Down	2758	gi|225440302|ref|XP_002269591.1|PREDICTED: cation/H(+) antiporter 20-like [Vitis vinifera]	0	sp|Q9M353|CHX20_ARATH	0	Cation/H(+) antiporter 20 OS=Arabidopsis thaliana GN=CHX20 PE=2 SV=1	KOG1650	0	Predicted K+/H+-antiporter				GO:0015385;GO:0016021;GO:0006623;GO:0035725;GO:0030007;GO:0009507;GO:0006885;GO:0030104;GO:0006950;GO:0005783	sodium:proton antiporter activity|integral component of membrane|protein targeting to vacuole|sodium ion transmembrane transport|cellular potassium ion homeostasis|chloroplast|regulation of pH|water homeostasis|response to stress|endoplasmic reticulum
CL36609Contig1	63.5	123	4	0.0325203	-4.94251	0.0279929	0.383273	Down	773	gi|147778591|emb|CAN73470.1|hypothetical protein VITISV_000274 [Vitis vinifera]	5.27e-42	sp|Q5GHF7|IPT_HUMLU	3e-50	Adenylate isopentenyltransferase OS=Humulus lupulus PE=1 SV=1	KOG1384	5e-40	tRNA delta(2)-isopentenylpyrophosphate transferase	ko00908	Zeatin biosynthesis	1	GO:0052623;GO:0034265;GO:0009824;GO:0008033;GO:0080117;GO:0005524;GO:0052622	ADP dimethylallyltransferase activity|isopentenyl adenine biosynthetic process|AMP dimethylallyltransferase activity|tRNA processing|secondary growth|ATP binding|ATP dimethylallyltransferase activity
CL5900Contig1	761	1444	78	0.0540166	-4.21045	0.0279499	0.382829	Down	2938	gi|462407422|gb|EMJ12756.1|hypothetical protein PRUPE_ppa004144mg [Prunus persica]	0	sp|Q0WUU6|PLT4_ARATH	0	Probable polyol transporter 4 OS=Arabidopsis thaliana GN=PLT4 PE=2 SV=1	KOG0254	0	Predicted transporter (major facilitator superfamily)				GO:0005351;GO:0034219;GO:0032440;GO:0016021;GO:0055114	sugar:proton symporter activity|carbohydrate transmembrane transport|2-alkenal reductase [NAD(P)] activity|integral component of membrane|oxidation-reduction process
CL29423Contig1	392	34	750	22.0588	4.46328	0.027933	0.382671	Up	1523	gi|508701758|gb|EOX93654.1|Cytochrome b561/ferric reductase transmembrane with DOMON related domain, putative [Theobroma cacao]	1.25e-94				KOG4293	5e-96	Predicted membrane protein, contains DoH and Cytochrome b-561/ferric reductase transmembrane domains				GO:0016132;GO:0016052;GO:0030246;GO:0016021;GO:0003824	brassinosteroid biosynthetic process|carbohydrate catabolic process|carbohydrate binding|integral component of membrane|catalytic activity
CL1Contig7428	365.5	31	700	22.5806	4.49701	0.0279309	0.382671	Up	1896	gi|470123511|ref|XP_004297768.1|PREDICTED: uncharacterized protein LOC101300338 [Fragaria vesca subsp. vesca]	9.31e-21	sp|Q9U7E0|ATRX_CAEEL	2e-07	Transcriptional regulator ATRX homolog OS=Caenorhabditis elegans GN=xnp-1 PE=1 SV=1	KOG1911	2e-09	Heterochromatin-associated protein HP1 and related CHROMO domain proteins
CL18449Contig1	204	15	393	26.2	4.71149	0.0279177	0.382606	Up	372	gi|508780855|gb|EOY28111.1|GDSL-like Lipase/Acylhydrolase superfamily protein, putative isoform 2 [Theobroma cacao]	6.49e-13	sp|Q9FJ41|GDL85_ARATH	1e-14	GDSL esterase/lipase At5g45950 OS=Arabidopsis thaliana GN=At5g45950 PE=2 SV=1							GO:0000038;GO:0042335;GO:0052689	very long-chain fatty acid metabolic process|cuticle development|carboxylic ester hydrolase activity
CL25811Contig1	129.5	250	9	0.036	-4.79586	0.0278908	0.382311	Down	989	gi|548857875|gb|ERN15673.1|hypothetical protein AMTR_s00048p00213910 [Amborella trichopoda]	7.11e-25										GO:0005509;GO:0009536	calcium ion binding|plastid
comp83793_c0_seq2	91.5	6	177	29.5	4.88264	0.0278736	0.382147	Up	2081	gi|147768906|emb|CAN75880.1|hypothetical protein VITISV_024453 [Vitis vinifera]	2.22e-79	sp|Q9FGC7|ZEP_ARATH	9e-74	Zeaxanthin epoxidase, chloroplastic OS=Arabidopsis thaliana GN=ZEP PE=1 SV=1	KOG2614	2e-74	Kynurenine 3-monooxygenase and related flavoprotein monooxygenases	ko00906	Carotenoid biosynthesis	1	GO:0055114;GO:0009414;GO:0010264;GO:0016123;GO:0009941;GO:0052662;GO:0009408;GO:0052663;GO:0003677;GO:0006970;GO:0009688;GO:0009540;GO:0010182;GO:0016020	oxidation-reduction process|response to water deprivation|myo-inositol hexakisphosphate biosynthetic process|xanthophyll biosynthetic process|chloroplast envelope|zeaxanthin epoxidase activity|response to heat|antheraxanthin epoxidase activity|DNA binding|response to osmotic stress|abscisic acid biosynthetic process|zeaxanthin epoxidase [overall] activity|sugar mediated signaling pathway|membrane
CL16063Contig1	271.5	21	522	24.8571	4.63559	0.0278067	0.381303	Up	388	gi|418203660|dbj|BAM66576.1|ferulate-5-hydroxylase [Chrysanthemum x morifolium]	1.86e-07	sp|Q42600|C84A1_ARATH	9e-08	Cytochrome P450 84A1 OS=Arabidopsis thaliana GN=CYP84A1 PE=2 SV=1	KOG0156	2e-08	Cytochrome P450 CYP2 subfamily
CL28339Contig1	1101	2084	118	0.0566219	-4.1425	0.0278062	0.381303	Down	2604	gi|225456100|ref|XP_002281357.1|PREDICTED: prostaglandin G/H synthase 1 [Vitis vinifera] >gi|297734294|emb|CBI15541.3| unnamed protein product [Vitis vinifera]	0	sp|Q9C9U3|DOX2_ARATH	0	Alpha-dioxygenase 2 OS=Arabidopsis thaliana GN=DOX2 PE=2 SV=1	KOG2408	0	Peroxidase/oxygenase				GO:0010150;GO:0006979;GO:0004666;GO:0001676;GO:0020037;GO:0016702;GO:0004601;GO:0051707;GO:0005576;GO:0055114	leaf senescence|response to oxidative stress|prostaglandin-endoperoxide synthase activity|long-chain fatty acid metabolic process|heme binding|oxidoreductase activity, acting on single donors with incorporation of molecular oxygen, incorporation of two atoms of oxygen|peroxidase activity|response to other organism|extracellular region|oxidation-reduction process
CL26200Contig1	155	299	11	0.0367893	-4.76457	0.027783	0.381123	Down	893	gi|225453867|ref|XP_002272965.1|PREDICTED: subtilisin-like protease-like [Vitis vinifera]	1.59e-78	sp|O65351|SUBL_ARATH	2e-43	Subtilisin-like protease OS=Arabidopsis thaliana GN=ARA12 PE=1 SV=1							GO:0043086;GO:0048046;GO:0005618;GO:0006508;GO:0042802;GO:0004252;GO:0031012	negative regulation of catalytic activity|apoplast|cell wall|proteolysis|identical protein binding|serine-type endopeptidase activity|extracellular matrix
comp104325_c0_seq1	41	80	2	0.025	-5.32193	0.0277343	0.380526	Down	389
CL31510Contig1	130	251	9	0.0358566	-4.80162	0.0277314	0.380526	Down	476
CL1Contig7291	64	124	4	0.0322581	-4.9542	0.027693	0.380105	Down	850
comp75226_c0_seq1	7508	14335	681	0.0475061	-4.39574	0.027667	0.379819	Down	729	gi|224106185|ref|XP_002314076.1|predicted protein [Populus trichocarpa] >gi|222850484|gb|EEE88031.1| photosystem II 5 kD family protein [Populus trichocarpa]	1.41e-14	sp|P31336|PST2_GOSHI	2e-17	Photosystem II 5 kDa protein, chloroplastic OS=Gossypium hirsutum GN=PSBT PE=1 SV=1							GO:0009611;GO:0010224;GO:0009523;GO:0010193;GO:0015979;GO:0009535	response to wounding|response to UV-B|photosystem II|response to ozone|photosynthesis|chloroplast thylakoid membrane
CL25530Contig1	105.5	204	7	0.0343137	-4.86507	0.0276492	0.379648	Down	907
CL30148Contig1	1886	207	3565	17.2222	4.1062	0.0276238	0.379372	Up	2087	gi|225464646|ref|XP_002276546.1|PREDICTED: UDP-glycosyltransferase 88A1-like isoform 1 [Vitis vinifera]	2.49e-147	sp|Q9LK73|U88A1_ARATH	8e-132	UDP-glycosyltransferase 88A1 OS=Arabidopsis thaliana GN=UGT88A1 PE=2 SV=1	KOG1192	2e-132	UDP-glucuronosyl and UDP-glucosyl transferase				GO:0050505;GO:0008152;GO:0080046;GO:0080044;GO:0080045;GO:0080043	hydroquinone glucosyltransferase activity|metabolic process|quercetin 4'-O-glucosyltransferase activity|quercetin 7-O-glucosyltransferase activity|quercetin 3'-O-glucosyltransferase activity|quercetin 3-O-glucosyltransferase activity
CL7684Contig1	31	61	1	0.0163934	-5.93074	0.0276056	0.379193	Down	1576	gi|557543646|gb|ESR54624.1|hypothetical protein CICLE_v10019486mg [Citrus clementina]	1.47e-154	sp|Q9CAT6|OCT1_ARATH	2e-166	Organic cation/carnitine transporter 1 OS=Arabidopsis thaliana GN=OCT1 PE=2 SV=1	KOG0255	5e-167	Synaptic vesicle transporter SVOP and related transporters (major facilitator superfamily)				GO:0015144;GO:0034219;GO:0016021;GO:0015706;GO:0015226;GO:0019375;GO:0015879;GO:0045892;GO:0016036;GO:0005886	carbohydrate transmembrane transporter activity|carbohydrate transmembrane transport|integral component of membrane|nitrate transport|carnitine transmembrane transporter activity|galactolipid biosynthetic process|carnitine transport|negative regulation of transcription, DNA-templated|cellular response to phosphate starvation|plasma membrane
CL25084Contig1	31	1	61	61	5.93074	0.0276056	0.379193	Up	983
CL5420Contig1	31	1	61	61	5.93074	0.0276056	0.379193	Up	1147	gi|508778073|gb|EOY25329.1|ATPase family associated with various cellular activities, putative isoform 1 [Theobroma cacao]	2.09e-106	sp|Q8VXX4|RFC3_ARATH	2e-55	Replication factor C subunit 3 OS=Arabidopsis thaliana GN=RFC3 PE=2 SV=1	KOG2035	5e-56	Replication factor C, subunit RFC3	ko03030;ko03420;ko03430	DNA replication |Nucleotide excision repair |Mismatch repair	3	GO:0003677;GO:0006260	DNA binding|DNA replication
CL5512Contig1	31	1	61	61	5.93074	0.0276056	0.379193	Up	1294	gi|407922318|gb|EKG15421.1|Rhodopsin bacterial [Macrophomina phaseolina MS6]	7.54e-111	sp|Q9UW81|NOP1_NEUCR	2e-126	Opsin-1 OS=Neurospora crassa (strain ATCC 24698 / 74-OR23-1A / CBS 708.71 / DSM 1257 / FGSC 987) GN=nop-1 PE=1 SV=1							GO:0007602;GO:0006811;GO:0018298;GO:0009881;GO:0016021;GO:0005503;GO:0005216	phototransduction|ion transport|protein-chromophore linkage|photoreceptor activity|integral component of membrane|all-trans retinal binding|ion channel activity
CL1Contig7552	386	739	33	0.0446549	-4.48504	0.0275398	0.378577	Down	410
CL1Contig824	928	1759	97	0.055145	-4.18063	0.0275347	0.378577	Down	1839
CL1Contig2062	92.5	179	6	0.0335196	-4.89885	0.0274725	0.377796	Down	592
CL1Contig6672	119	230	8	0.0347826	-4.84549	0.0272572	0.374907	Down	534
comp87204_c0_seq1	182.5	352	13	0.0369318	-4.75899	0.0272518	0.374904	Down	1535	gi|359484241|ref|XP_002277217.2|PREDICTED: glucan endo-1,3-beta-glucosidase 5-like [Vitis vinifera]	0	sp|Q9M088|E135_ARATH	0	Glucan endo-1,3-beta-glucosidase 5 OS=Arabidopsis thaliana GN=At4g31140 PE=1 SV=1							GO:0005975;GO:0042973;GO:0031225;GO:0043169	carbohydrate metabolic process|glucan endo-1,3-beta-D-glucosidase activity|anchored component of membrane|cation binding
CL23298Contig1	3681	386	6976	18.0725	4.17573	0.0271872	0.374087	Up	1029	gi|557550067|gb|ESR60696.1|hypothetical protein CICLE_v10016802mg [Citrus clementina]	3.26e-44
CL29224Contig1	7284	13908	660	0.0474547	-4.39731	0.027182	0.374087	Down	1819	gi|548857885|gb|ERN15683.1|hypothetical protein AMTR_s00048p00219370 [Amborella trichopoda]	2.49e-116										GO:0009846;GO:0005634;GO:0005829;GO:0009860	pollen germination|nucleus|cytosol|pollen tube growth
CL23994Contig1	704	70	1338	19.1143	4.25658	0.0271815	0.374087	Up	1140
CL27151Contig1	6982	13323	641	0.0481123	-4.37745	0.0271546	0.373852	Down	3511	gi|224092041|ref|XP_002309451.1|beta-ketoacyl-coa synthase family protein [Populus trichocarpa] >gi|222855427|gb|EEE92974.1| beta-ketoacyl-CoA synthase family protein [Populus trichocarpa]	3.45e-102	sp|Q570B4|KCS10_ARATH	7e-108	3-ketoacyl-CoA synthase 10 OS=Arabidopsis thaliana GN=FDH PE=1 SV=2				ko00062	Fatty acid elongation	1	GO:0000038;GO:0006633;GO:0042335;GO:0016747;GO:0009416;GO:0009409;GO:0009913;GO:0080167;GO:0016020;GO:0005783	very long-chain fatty acid metabolic process|fatty acid biosynthetic process|cuticle development|transferase activity, transferring acyl groups other than amino-acyl groups|response to light stimulus|response to cold|epidermal cell differentiation|response to karrikin|membrane|endoplasmic reticulum
CL15636Contig1	79	153	5	0.0326797	-4.93546	0.0271544	0.373852	Down	1333	gi|508701952|gb|EOX93848.1|UPF0737 protein AFP3, putative [Theobroma cacao]	3.04e-38	sp|Q94F39|AFP3_ARATH	2e-29	Ninja-family protein AFP3 OS=Arabidopsis thaliana GN=AFP3 PE=1 SV=1							GO:0045893;GO:0006810;GO:0003723;GO:0006278;GO:0005622;GO:0003964;GO:0009738;GO:0000166;GO:0015074	positive regulation of transcription, DNA-templated|transport|RNA binding|RNA-dependent DNA replication|intracellular|RNA-directed DNA polymerase activity|abscisic acid-activated signaling pathway|nucleotide binding|DNA integration
CL23748Contig1	79	5	153	30.6	4.93546	0.0271544	0.373852	Up	1275	gi|508714576|gb|EOY06473.1|2-oxoglutarate (2OG) and Fe(II)-dependent oxygenase superfamily protein isoform 1 [Theobroma cacao]	2.27e-152	sp|Q39224|SRG1_ARATH	4e-99	Protein SRG1 OS=Arabidopsis thaliana GN=SRG1 PE=2 SV=1	KOG0143	7e-178	Iron/ascorbate family oxidoreductases				GO:0051555;GO:0005737;GO:0055114;GO:0045431	flavonol biosynthetic process|cytoplasm|oxidation-reduction process|flavonol synthase activity
CL2192Contig2	41.5	81	2	0.0246914	-5.33985	0.0271343	0.373787	Down	712
CL24011Contig1	65	126	4	0.031746	-4.97728	0.0271132	0.373567	Down	1165	gi|508727680|gb|EOY19577.1|Metacaspase 9 [Theobroma cacao]	3.1e-97	sp|Q9FYE1|MCA9_ARATH	7e-107	Metacaspase-9 OS=Arabidopsis thaliana GN=AMC9 PE=1 SV=1	KOG1546	2e-107	Metacaspase involved in regulation of apoptosis				GO:0017025;GO:0008270;GO:0006355;GO:0006508;GO:0004197;GO:0006352;GO:0005634;GO:0048046	TBP-class protein binding|zinc ion binding|regulation of transcription, DNA-templated|proteolysis|cysteine-type endopeptidase activity|DNA-templated transcription, initiation|nucleus|apoplast
CL17972Contig1	119.5	231	8	0.034632	-4.85175	0.0270843	0.373241	Down	302
CL33399Contig1	757.5	1439	76	0.0528145	-4.24292	0.0270233	0.372929	Down	409
CL1Contig9211	1066.5	112	2021	18.0446	4.1735	0.0270166	0.372929	Up	7094	gi|508786525|gb|EOY33781.1|ThiaminC isoform 1 [Theobroma cacao] >gi|508786526|gb|EOY33782.1| ThiaminC isoform 1 [Theobroma cacao] >gi|508786527|gb|EOY33783.1| ThiaminC isoform 1 [Theobroma cacao] >gi|508786529|gb|EOY33785.1| ThiaminC isoform 1 [Theobroma cacao] >gi|508786530|gb|EOY33786.1| ThiaminC isoform 1 [Theobroma cacao]	0	sp|O82392|THIC_ARATH	0	Phosphomethylpyrimidine synthase, chloroplastic OS=Arabidopsis thaliana GN=THIC PE=1 SV=1				ko00730	Thiamine metabolism	1	GO:0080041;GO:0006098;GO:0019760;GO:0043085;GO:0019252;GO:0016045;GO:0000023;GO:0051536;GO:0019288;GO:0010266;GO:0009570;GO:0009228	ADP-ribose pyrophosphohydrolase activity|pentose-phosphate shunt|glucosinolate metabolic process|positive regulation of catalytic activity|starch biosynthetic process|detection of bacterium|maltose metabolic process|iron-sulfur cluster binding|isopentenyl diphosphate biosynthetic process, methylerythritol 4-phosphate pathway|response to vitamin B1|chloroplast stroma|thiamine biosynthetic process
comp88451_c0_seq1	2069	3914	224	0.0572305	-4.12707	0.0269963	0.372929	Down	1387	gi|449520938|ref|XP_004167489.1|PREDICTED: mitogen-activated protein kinase kinase 4-like [Cucumis sativus]	6.34e-127	sp|Q8RXG3|M2K5_ARATH	2e-99	Mitogen-activated protein kinase kinase 5 OS=Arabidopsis thaliana GN=MKK5 PE=1 SV=2	KOG0581	2e-131	Mitogen-activated protein kinase kinase (MAP2K)	ko04010;ko04012;ko04013;ko04014;ko04015;ko04022;ko04024;ko04062;ko04066;ko04068;ko04114;ko04151;ko04270;ko04320;ko04370;ko04380;ko04510;ko04540;ko04550;ko04620;ko04626;ko04650;ko04660;ko04662;ko04664;ko04666;ko04668;ko04720;ko04722;ko04725;ko04726;ko04730;ko04810;ko04910;ko04912;ko04914;ko04915;ko04916;ko04917;ko04919;ko04921;ko05020;ko05034;ko05161;ko05164;ko05200;ko05205;ko05206;ko05210;ko05211…	MAPK signaling pathway |ErbB signaling pathway |MAPK signaling pathway - fly |Ras signaling pathway |Rap1 signaling pathway |cGMP - PKG signaling pathway |cAMP signaling pathway |Chemokine signaling pathway |HIF-1 signaling pathway |FoxO signaling pathway |Oocyte meiosis |PI3K-Akt signaling pathway |Vascular smooth muscle contraction |Dorso-ventral axis formation |VEGF signaling pathway |Osteocla…	60	GO:0009611;GO:0009862;GO:0030295;GO:0009693;GO:0002229;GO:0010120;GO:0009651;GO:0042742;GO:0046777;GO:0004674;GO:0045860;GO:0009926;GO:0009873;GO:0005524	response to wounding|systemic acquired resistance, salicylic acid mediated signaling pathway|protein kinase activator activity|ethylene biosynthetic process|defense response to oomycetes|camalexin biosynthetic process|response to salt stress|defense response to bacterium|protein autophosphorylation|protein serine/threonine kinase activity|positive regulation of protein kinase activity|auxin polar…
CL1Contig7651	587.5	56	1119	19.9821	4.32064	0.0269953	0.372929	Up	2805
comp42934_c0_seq1	52.5	102	3	0.0294118	-5.08746	0.02699	0.372929	Down	531	gi|116787052|gb|ABK24355.1|unknown [Picea sitchensis]	4.45e-23	sp|Q39019|KSG10_ARATH	1e-26	Shaggy-related protein kinase kappa OS=Arabidopsis thaliana GN=ASK10 PE=2 SV=2	KOG0658	3e-27	Glycogen synthase kinase-3	ko04012;ko04062;ko04110;ko04151;ko04310;ko04340;ko04360;ko04390;ko04510;ko04550;ko04660;ko04662;ko04711;ko04722;ko04728;ko04910;ko04916;ko04917;ko04919;ko04932;ko05010;ko05160;ko05162;ko05164;ko05166;ko05169;ko05200;ko05210;ko05213;ko05215;ko05217	ErbB signaling pathway |Chemokine signaling pathway |Cell cycle |PI3K-Akt signaling pathway |Wnt signaling pathway |Hedgehog signaling pathway |Axon guidance |Hippo signaling pathway |Focal adhesion |Signaling pathways regulating pluripotency of stem cells |T cell receptor signaling pathway |B cell receptor signaling pathway |Circadian rhythm - fly |Neurotrophin signaling pathway |Dopaminergic sy…	31	GO:0046777;GO:0005524;GO:0005829;GO:0004674	protein autophosphorylation|ATP binding|cytosol|protein serine/threonine kinase activity
CL28512Contig1	390	747	33	0.0441767	-4.50057	0.0269866	0.372929	Down	2506	gi|548858356|gb|ERN16137.1|hypothetical protein AMTR_s00030p00207690 [Amborella trichopoda]	3.96e-09
comp83245_c0_seq2	94	182	6	0.032967	-4.92283	0.0268861	0.372929	Down	1655	gi|557547163|gb|ESR58141.1|hypothetical protein CICLE_v10023404mg [Citrus clementina]	1.03e-97	sp|Q9M153|GDL61_ARATH	3e-126	GDSL esterase/lipase At4g01130 OS=Arabidopsis thaliana GN=At4g01130 PE=2 SV=1							GO:0006629;GO:0052689	lipid metabolic process|carboxylic ester hydrolase activity
CL1Contig1152	133	257	9	0.0350195	-4.8357	0.0268078	0.372929	Down	356
CL1Contig4626	146	10	282	28.2	4.81762	0.0267753	0.372929	Up	1564
CL26898Contig1	20337	39648	1026	0.0258777	-5.27215	0.0267613	0.372929	Down	2907	gi|225426453|ref|XP_002275806.1|PREDICTED: cytochrome P450 86A2 [Vitis vinifera]	0	sp|O80823|C86A8_ARATH	0	Cytochrome P450 86A8 OS=Arabidopsis thaliana GN=CYP86A8 PE=2 SV=1	KOG0157	0	Cytochrome P450 CYP4/CYP19/CYP26 subfamilies	ko00073	Cutin, suberine and wax biosynthesis	1	GO:0009055;GO:0005506;GO:0020037;GO:0006631;GO:0019825;GO:0018685;GO:0055114	electron carrier activity|iron ion binding|heme binding|fatty acid metabolic process|oxygen binding|alkane 1-monooxygenase activity|oxidation-reduction process
comp97890_c1_seq1	565	1077	53	0.0492108	-4.34488	0.0267255	0.372929	Down	1661
CL1Contig7227	410	785	35	0.044586	-4.48727	0.0266968	0.372929	Down	1861
comp59515_c0_seq1	53	103	3	0.0291262	-5.10154	0.026593	0.372929	Down	527
CL35333Contig1	393	753	33	0.0438247	-4.51211	0.0265817	0.372929	Down	4597
CL9610Contig1	22524	44007	1041	0.0236553	-5.40169	0.0265645	0.372929	Down	904	gi|225448219|ref|XP_002269617.1|PREDICTED: ferredoxin-1, chloroplastic-like [Vitis vinifera]	2.98e-48	sp|Q43517|FER1_SOLLC	2e-47	Ferredoxin-1, chloroplastic OS=Solanum lycopersicum GN=SEND33 PE=2 SV=1				ko00195	Photosynthesis	1	GO:0046872;GO:0022900;GO:0009055;GO:0051537;GO:0009507	metal ion binding|electron transport chain|electron carrier activity|2 iron, 2 sulfur cluster binding|chloroplast
CL1426Contig1	42	82	2	0.0243902	-5.35755	0.0265553	0.372929	Down	1022
CL9540Contig1	42	82	2	0.0243902	-5.35755	0.0265553	0.372929	Down	1977	gi|147803027|emb|CAN66169.1|hypothetical protein VITISV_000145 [Vitis vinifera]	1.16e-138				KOG1051	5e-83	Chaperone HSP104 and related ATP-dependent Clp proteases				GO:0006950;GO:0019538	response to stress|protein metabolic process
CL25906Contig1	42	2	82	41	5.35755	0.0265553	0.372929	Up	1038
CL1Contig9719	609.5	1161	58	0.0499569	-4.32317	0.0265536	0.372929	Down	566
CL1Contig9426	446.5	854	39	0.0456674	-4.45269	0.0265401	0.372929	Down	616
CL30419Contig1	160	11	309	28.0909	4.81203	0.0265207	0.372929	Up	1837	gi|561011638|gb|ESW10545.1|hypothetical protein PHAVU_009G218800g [Phaseolus vulgaris]	7.26e-39	sp|Q9LML6|U71C4_ARATH	2e-71	UDP-glycosyltransferase 71C4 OS=Arabidopsis thaliana GN=UGT71C4 PE=2 SV=2	KOG1192	6e-72	UDP-glucuronosyl and UDP-glucosyl transferase				GO:0016023;GO:0008152;GO:0016758	cytoplasmic membrane-bounded vesicle|metabolic process|transferase activity, transferring hexosyl groups
CL23762Contig1	95	184	6	0.0326087	-4.9386	0.026505	0.372929	Down	1344	gi|296088495|emb|CBI37486.3|unnamed protein product [Vitis vinifera]	8.75e-126	sp|Q9ASU1|DGAT2_ARATH	6e-141	Diacylglycerol O-acyltransferase 2 OS=Arabidopsis thaliana GN=DGAT2 PE=2 SV=1	KOG0831	7e-138	Acyl-CoA:diacylglycerol acyltransferase (DGAT)	ko04975	Fat digestion and absorption	1	GO:0004144;GO:0008152	diacylglycerol O-acyltransferase activity|metabolic process
CL26837Contig1	6872.5	13121	624	0.0475574	-4.39419	0.026475	0.372893	Down	3062	gi|296081354|emb|CBI16787.3|unnamed protein product [Vitis vinifera]	0	sp|Q02527|MGAT3_RAT	5e-17	Beta-1,4-mannosyl-glycoprotein 4-beta-N-acetylglucosaminyltransferase OS=Rattus norvegicus GN=Mgat3 PE=1 SV=2				ko00510	N-Glycan biosynthesis	1	GO:0003830;GO:0016020;GO:0006487	beta-1,4-mannosylglycoprotein 4-beta-N-acetylglucosaminyltransferase activity|membrane|protein N-linked glycosylation
CL1Contig396	121.5	8	235	29.375	4.87652	0.0264124	0.372084	Up	3188
CL21155Contig1	81	157	5	0.0318471	-4.97269	0.0262912	0.370449	Down	352
CL1Contig6043	66.5	4	129	32.25	5.01123	0.0262897	0.370449	Up	912
CL35432Contig1	53.5	104	3	0.0288462	-5.11548	0.0262083	0.369426	Down	834
CL10941Contig1	53.5	3	104	34.6667	5.11548	0.0262083	0.369426	Up	1428
CL1416Contig2	53.5	3	104	34.6667	5.11548	0.0262083	0.369426	Up	524
CL1Contig902	135.5	262	9	0.0343511	-4.8635	0.026079	0.367818	Down	436
CL54Contig2	135.5	262	9	0.0343511	-4.8635	0.026079	0.367818	Down	2288	gi|508707434|gb|EOX99330.1|Micronuclear linker histone polyprotein-like protein [Theobroma cacao]	1.68e-51	sp|Q54G14|Y0266_DICDI	2e-10	Uncharacterized protein DDB_G0290685 OS=Dictyostelium discoideum GN=DDB_G0290685 PE=2 SV=2	KOG4023	3e-08	Uncharacterized conserved protein				GO:0016023	cytoplasmic membrane-bounded vesicle
CL3877Contig2	110	7	213	30.4286	4.92735	0.0260019	0.366874	Up	344
CL34033Contig1	42.5	83	2	0.0240964	-5.37504	0.0259963	0.366867	Down	557	gi|565483408|ref|XP_006299344.1|hypothetical protein CARUB_v10015502mg [Capsella rubella] >gi|482568053|gb|EOA32242.1| hypothetical protein CARUB_v10015502mg [Capsella rubella]	5.69e-09	sp|P24076|BGIA_MOMCH	3e-10	Glu S.griseus protease inhibitor OS=Momordica charantia PE=1 SV=1
CL1Contig1541	42.5	2	83	41.5	5.37504	0.0259963	0.366867	Up	1064
CL1Contig269	42.5	2	83	41.5	5.37504	0.0259963	0.366867	Up	546	gi|565400653|ref|XP_006365834.1|PREDICTED: uncharacterized protein At4g15970-like [Solanum tuberosum]	1.98e-08	sp|P0C042|Y4597_ARATH	5e-09	Uncharacterized protein At4g15970 OS=Arabidopsis thaliana GN=At4g15970 PE=2 SV=1
CL1Contig8873	469	41	897	21.878	4.45141	0.0259697	0.366708	Up	2844	gi|255545196|ref|XP_002513659.1|conserved hypothetical protein [Ricinus communis] >gi|223547567|gb|EEF49062.1| conserved hypothetical protein [Ricinus communis]	6.36e-43	sp|Q6PBM8|RBM18_DANRE	2e-13	Probable RNA-binding protein 18 OS=Danio rerio GN=rbm18 PE=2 SV=1							GO:0003676;GO:0000166	nucleic acid binding|nucleotide binding
CL1Contig7952	226	436	16	0.0366972	-4.76818	0.0259609	0.366654	Down	671
comp45603_c0_seq1	32	63	1	0.015873	-5.97728	0.0259088	0.36599	Down	925	gi|462395763|gb|EMJ01562.1|hypothetical protein PRUPE_ppa010622mg [Prunus persica]	2.84e-110	sp|O80763|NRX1_ARATH	1e-06	Probable nucleoredoxin 1 OS=Arabidopsis thaliana GN=At1g60420 PE=1 SV=1							GO:0055114;GO:0008270;GO:0047134;GO:0035556	oxidation-reduction process|zinc ion binding|protein-disulfide reductase activity|intracellular signal transduction
CL23895Contig1	32	1	63	63	5.97728	0.0259088	0.36599	Up	1275	gi|452983663|gb|EME83421.1|hypothetical protein MYCFIDRAFT_59071 [Pseudocercospora fijiensis CIRAD86]	5.25e-24
CL3174Contig1	82	159	5	0.0314465	-4.99095	0.0258776	0.365692	Down	1239
CL1Contig689	54	105	3	0.0285714	-5.12928	0.0258354	0.365168	Down	351
comp91248_c1_seq1	54	105	3	0.0285714	-5.12928	0.0258354	0.365168	Down	378
CL38294Contig1	54	3	105	35	5.12928	0.0258354	0.365168	Up	698	gi|508704777|gb|EOX96673.1|Lysine decarboxylase family protein isoform 2 [Theobroma cacao]	3.74e-83	sp|Q8RUN2|LOG1_ARATH	1e-88	Cytokinin riboside 5'-monophosphate phosphoribohydrolase LOG1 OS=Arabidopsis thaliana GN=LOG1 PE=1 SV=1							GO:0016829	lyase activity
comp101922_c0_seq1	227	438	16	0.0365297	-4.77479	0.0257779	0.364569	Down	804
CL1Contig4729	123.5	8	239	29.875	4.90087	0.0257701	0.36453	Up	2363
CL27339Contig1	8409	16120	698	0.0433002	-4.52948	0.0257573	0.364421	Down	2124	gi|410591616|sp|B3TPQ7.1|ATESY_MAGGARecName: Full=Alpha-terpineol synthase, chloroplastic; Short=Mg17; Flags: Precursor >gi|184097730|gb|ACC66282.1| alpha-terpineol synthase [Magnolia grandiflora]	2.61e-176	sp|B3TPQ7|ATESY_MAGGA	0	Alpha-terpineol synthase, chloroplastic OS=Magnolia grandiflora PE=1 SV=1				ko00902	Monoterpenoid biosynthesis	1	GO:0043693;GO:0016114;GO:0033383;GO:0000287;GO:0009570;GO:0050551	monoterpene biosynthetic process|terpenoid biosynthetic process|geranyl diphosphate metabolic process|magnesium ion binding|chloroplast stroma|myrcene synthase activity
comp83666_c0_seq2	150	10	290	29	4.85798	0.0257352	0.36418	Up	1693	gi|449440163|ref|XP_004137854.1|PREDICTED: vacuolar protein-sorting-associated protein 37 homolog 2-like [Cucumis sativus] >gi|449501015|ref|XP_004161255.1| PREDICTED: vacuolar protein-sorting-associated protein 37 homolog 2-like [Cucumis sativus]	4.28e-06	sp|Q3EBL9|VP372_ARATH	4e-07	Vacuolar protein-sorting-associated protein 37 homolog 2 OS=Arabidopsis thaliana GN=VPS37-2 PE=1 SV=1	KOG3270	4e-07	Uncharacterized conserved protein
comp81057_c0_seq1	680.5	1296	65	0.0501543	-4.31748	0.0257286	0.364158	Down	1568	gi|359493147|ref|XP_003634521.1|PREDICTED: phytosulfokine receptor 2-like [Vitis vinifera]	6.43e-102	sp|Q9LYN8|EXS_ARATH	3e-74	Leucine-rich repeat receptor protein kinase EXS OS=Arabidopsis thaliana GN=EXS PE=1 SV=1	KOG1187	5e-109	Serine/threonine protein kinase				GO:0004714;GO:0006468;GO:0005524;GO:0004674	transmembrane receptor protein tyrosine kinase activity|protein phosphorylation|ATP binding|protein serine/threonine kinase activity
CL1Contig23	480	42	918	21.8571	4.45003	0.0257286	0.364158	Up	1327	gi|255552219|ref|XP_002517154.1|conserved hypothetical protein [Ricinus communis] >gi|223543789|gb|EEF45317.1| conserved hypothetical protein [Ricinus communis]	5.57e-117	sp|Q55909|Y305_SYNY3	2e-36	TVP38/TMEM64 family membrane protein slr0305 OS=Synechocystis sp. (strain PCC 6803 / Kazusa) GN=slr0305 PE=3 SV=1	KOG3140	2e-114	Predicted membrane protein				GO:0015824	proline transport
CL1Contig516	716	1363	69	0.0506236	-4.30405	0.0257075	0.364002	Down	1728	gi|297741134|emb|CBI31865.3|unnamed protein product [Vitis vinifera]	2.94e-127	sp|Q9SZK1|PP355_ARATH	2e-127	Pentatricopeptide repeat-containing protein At4g38010 OS=Arabidopsis thaliana GN=PCMP-E45 PE=3 SV=1	KOG4197	5e-128	FOG: PPR repeat				GO:0005739	mitochondrion
CL1Contig933	427	818	36	0.0440098	-4.50603	0.0256924	0.363859	Down	419
comp95733_c0_seq36	1185	122	2248	18.4262	4.20369	0.0256913	0.363859	Up	4135	gi|225427316|ref|XP_002279150.1|PREDICTED: two-component response regulator-like APRR2 [Vitis vinifera] >gi|297742160|emb|CBI33947.3| unnamed protein product [Vitis vinifera]	6.31e-143	sp|Q6LA43|APRR2_ARATH	2e-93	Two-component response regulator-like APRR2 OS=Arabidopsis thaliana GN=APRR2 PE=2 SV=2	KOG1601	9e-89	GATA-4/5/6 transcription factors				GO:0006355;GO:0035556;GO:0007623;GO:0003700;GO:0009736;GO:0000160;GO:0003677;GO:0003682;GO:0000156	regulation of transcription, DNA-templated|intracellular signal transduction|circadian rhythm|sequence-specific DNA binding transcription factor activity|cytokinin-activated signaling pathway|phosphorelay signal transduction system|DNA binding|chromatin binding|phosphorelay response regulator activity
CL37903Contig1	82.5	5	160	32	5	0.025675	0.363756	Up	656
CL4849Contig2	111	7	215	30.7143	4.94084	0.0256506	0.363482	Up	473	gi|508778577|gb|EOY25833.1|Phosphatidic acid phosphatase-related protein [Theobroma cacao]	4.46e-28	sp|Q9LVZ7|PDCT1_ARATH	2e-30	Phosphatidylcholine:diacylglycerol cholinephosphotransferase 1 OS=Arabidopsis thaliana GN=ROD1 PE=1 SV=1							GO:0004142;GO:0006657	diacylglycerol cholinephosphotransferase activity|CDP-choline pathway
CL1Contig501	499	954	44	0.0461216	-4.43841	0.0255797	0.362549	Down	509
CL24518Contig1	177.5	343	12	0.0349854	-4.8371	0.0255313	0.36246	Down	1244
CL26513Contig1	4993	9505	481	0.0506049	-4.30458	0.0255276	0.36246	Down	997	gi|75127599|sp|Q6QPJ6.1|PRXQ_POPJCRecName: Full=Peroxiredoxin Q, chloroplastic; AltName: Full=Thioredoxin reductase; Flags: Precursor >gi|42795441|gb|AAS46230.1| peroxiredoxin Q [Populus trichocarpa x Populus deltoides] >gi|118489762|gb|ABK96681.1| unknown [Populus trichocarpa x Populus deltoides]	1.47e-86	sp|Q6QPJ6|PRXQ_POPJC	1e-111	Peroxiredoxin Q, chloroplastic OS=Populus jackii GN=PRXQ PE=1 SV=1	KOG0855	3e-90	Alkyl hydroperoxide reductase, thiol specific antioxidant and related enzymes				GO:0055114;GO:0006364;GO:0015995;GO:0009941;GO:0016117;GO:0004601;GO:0009533;GO:0009535;GO:0010287;GO:0051920;GO:0019761;GO:0019344	oxidation-reduction process|rRNA processing|chlorophyll biosynthetic process|chloroplast envelope|carotenoid biosynthetic process|peroxidase activity|chloroplast stromal thylakoid|chloroplast thylakoid membrane|plastoglobule|peroxiredoxin activity|glucosinolate biosynthetic process|cysteine biosynthetic process
CL1Contig7772	354.5	28	681	24.3214	4.60416	0.0255241	0.36246	Up	1179	gi|508780024|gb|EOY27280.1|Uncharacterized protein TCM_029159 [Theobroma cacao]	9.03e-52
CL22825Contig1	68	132	4	0.030303	-5.04439	0.0255169	0.36246	Down	1132
CL24666Contig1	111.5	7	216	30.8571	4.94753	0.0254769	0.36246	Up	1191	gi|508779319|gb|EOY26575.1|Boron transporter, putative [Theobroma cacao]	2.07e-11	sp|Q9SSG5|BOR5_ARATH	1e-09	Putative boron transporter 5 OS=Arabidopsis thaliana GN=BOR5 PE=3 SV=1	KOG1172	2e-10	Na+-independent Cl/HCO3 exchanger AE1 and related transporters (SLC4 family)
CL1Contig9167	263.5	19	508	26.7368	4.74076	0.0254765	0.36246	Up	3071	gi|508712934|gb|EOY04831.1|Electron-transfer flavoprotein:ubiquinone oxidoreductase [Theobroma cacao]	5.35e-136	sp|O22854|ETFQO_ARATH	7e-156	Electron transfer flavoprotein-ubiquinone oxidoreductase, mitochondrial OS=Arabidopsis thaliana GN=ETFQO PE=2 SV=1	KOG2415	2e-156	Electron transfer flavoprotein ubiquinone oxidoreductase				GO:0009646;GO:0004174;GO:0055114;GO:0019243;GO:0009055;GO:0006552;GO:0009228;GO:0005740	response to absence of light|electron-transferring-flavoprotein dehydrogenase activity|oxidation-reduction process|methylglyoxal catabolic process to D-lactate|electron carrier activity|leucine catabolic process|thiamine biosynthetic process|mitochondrial envelope
CL31030Contig1	83	161	5	0.0310559	-5.00899	0.0254751	0.36246	Down	1336	gi|508782089|gb|EOY29345.1|Transcription factor, putative [Theobroma cacao]	9.56e-16										GO:0043565;GO:0003700;GO:0006355	sequence-specific DNA binding|sequence-specific DNA binding transcription factor activity|regulation of transcription, DNA-templated
CL1Contig7109	54.5	106	3	0.0283019	-5.14296	0.0254737	0.36246	Down	362
CL5186Contig1	54.5	106	3	0.0283019	-5.14296	0.0254737	0.36246	Down	1321
comp57087_c0_seq1	54.5	106	3	0.0283019	-5.14296	0.0254737	0.36246	Down	438
CL1Contig6800	54.5	3	106	35.3333	5.14296	0.0254737	0.36246	Up	1034
CL1Contig7533	1182	2243	121	0.0539456	-4.21235	0.025455	0.36246	Down	835	gi|223975899|gb|ACN32137.1|unknown [Zea mays] >gi|413918623|gb|AFW58555.1| AAP7 [Zea mays]	1.25e-10	sp|Q9FF99|AAP7_ARATH	4e-12	Probable amino acid permease 7 OS=Arabidopsis thaliana GN=AAP7 PE=1 SV=1	KOG1303	1e-12	Amino acid transporters
CL23574Contig1	465	890	40	0.0449438	-4.47573	0.025436	0.36246	Down	1290	gi|565387502|ref|XP_006359537.1|PREDICTED: uncharacterized protein LOC102593527 [Solanum tuberosum] >gi|565387504|ref|XP_006359538.1| PREDICTED: uncharacterized protein LOC102593846 [Solanum tuberosum]	6.12e-12
CL1Contig9844	933	93	1773	19.0645	4.25282	0.0254146	0.36246	Up	3241	gi|359475104|ref|XP_003631586.1|PREDICTED: BEL1-like homeodomain protein 3-like [Vitis vinifera]	0	sp|Q9SIW1|BLH7_ARATH	7e-110	BEL1-like homeodomain protein 7 OS=Arabidopsis thaliana GN=BLH7 PE=2 SV=1	KOG0773	2e-110	Transcription factor MEIS1 and related HOX domain proteins				GO:0006355;GO:0003700;GO:0043565;GO:0005634	regulation of transcription, DNA-templated|sequence-specific DNA binding transcription factor activity|sequence-specific DNA binding|nucleus
CL30552Contig1	151.5	293	10	0.0341297	-4.87283	0.0253627	0.36246	Down	1821
CL1Contig5564	83.5	162	5	0.0308642	-5.01792	0.0252778	0.36246	Down	454
CL1Contig9686	1134	115	2153	18.7217	4.22664	0.0252154	0.36246	Up	3792	gi|225452879|ref|XP_002283890.1|PREDICTED: SPX domain-containing protein 4-like [Vitis vinifera]	6.05e-68	sp|Q94A21|SPX4_ARATH	6e-87	SPX domain-containing protein 4 OS=Arabidopsis thaliana GN=SPX4 PE=2 SV=1	KOG1161	2e-87	Protein involved in vacuolar polyphosphate accumulation, contains SPX domain				GO:0016036;GO:0006817;GO:0005634	cellular response to phosphate starvation|phosphate ion transport|nucleus
CL23995Contig1	1063	2019	107	0.0529965	-4.23796	0.0251765	0.36246	Down	1305	gi|359481251|ref|XP_002268259.2|PREDICTED: cationic peroxidase 1-like [Vitis vinifera]	6.89e-128	sp|P22195|PER1_ARAHY	1e-148	Cationic peroxidase 1 OS=Arachis hypogaea GN=PNC1 PE=1 SV=2				ko00360;ko00940	Phenylalanine metabolism |Phenylpropanoid biosynthesis	2	GO:0046872;GO:0006979;GO:0016023;GO:0020037;GO:0004601;GO:0055114	metal ion binding|response to oxidative stress|cytoplasmic membrane-bounded vesicle|heme binding|peroxidase activity|oxidation-reduction process
comp105802_c0_seq1	32.5	64	1	0.015625	-6	0.0251236	0.36246	Down	747	gi|561022163|gb|ESW20893.1|hypothetical protein PHAVU_005G023400g [Phaseolus vulgaris]	2.78e-13	sp|Q9FNA2|PAO1_ARATH	4e-06	Polyamine oxidase 1 OS=Arabidopsis thaliana GN=PAO1 PE=1 SV=1	KOG0029	1e-06	Amine oxidase	ko00330;ko00410	Arginine and proline metabolism |beta-Alanine metabolism	2	GO:0055114;GO:0046592	oxidation-reduction process|polyamine oxidase activity
CL33497Contig1	4907	9345	469	0.0501873	-4.31653	0.025055	0.36246	Down	424	gi|407057061|gb|AFS88925.1|chloroplast photosystem I reaction center subunit V-2 [Musa AB Group] >gi|421958217|gb|AFX72947.1| photosystem I reaction center subunit V-2 [Musa AB Group]	6.83e-18	sp|P12357|PSAG_SPIOL	1e-15	Photosystem I reaction center subunit V, chloroplastic OS=Spinacia oleracea GN=PSAG PE=1 SV=1				ko00195	Photosynthesis	1	GO:0016168;GO:0009773;GO:0009941;GO:0050821;GO:0042550;GO:0030003;GO:0030093;GO:0070838;GO:0019344;GO:0009780	chlorophyll binding|photosynthetic electron transport in photosystem I|chloroplast envelope|protein stabilization|photosystem I stabilization|cellular cation homeostasis|chloroplast photosystem I|divalent metal ion transport|cysteine biosynthetic process|photosynthetic NADP+ reduction
CL34092Contig1	744	1417	71	0.0501059	-4.31888	0.0250245	0.36246	Down	468
CL25808Contig1	1238.5	2351	126	0.0535942	-4.22178	0.0250236	0.36246	Down	1074	gi|225444639|ref|XP_002276089.1|PREDICTED: 21 kDa protein-like [Vitis vinifera]	9.52e-58	sp|P17407|21KD_DAUCA	2e-38	21 kDa protein OS=Daucus carota PE=2 SV=1							GO:0030599;GO:0043086;GO:0046910;GO:0009507	pectinesterase activity|negative regulation of catalytic activity|pectinesterase inhibitor activity|chloroplast
CL32000Contig1	113	219	7	0.0319635	-4.96743	0.024963	0.36246	Down	491	gi|462406013|gb|EMJ11477.1|hypothetical protein PRUPE_ppa003007mg [Prunus persica]	4.07e-50	sp|Q9LV10|PTR53_ARATH	1e-51	Probable peptide/nitrate transporter At5g62680 OS=Arabidopsis thaliana GN=At5g62680 PE=2 SV=1	KOG1237	3e-52	H+/oligopeptide symporter				GO:0006810;GO:0005886;GO:0080167;GO:0005215	transport|plasma membrane|response to karrikin|transporter activity
CL1Contig7486	206.5	399	14	0.0350877	-4.83289	0.0249626	0.36246	Down	1047
CL18869Contig1	43.5	85	2	0.0235294	-5.40939	0.0249342	0.36246	Down	546
CL3420Contig2	219.5	424	15	0.0353774	-4.82103	0.0249091	0.362297	Down	788
CL22992Contig1	99.5	193	6	0.0310881	-5.00749	0.0248773	0.361907	Down	1212
comp82513_c0_seq1	278.5	20	537	26.85	4.74685	0.0248172	0.361105	Up	1139
CL30817Contig1	69.5	135	4	0.0296296	-5.07682	0.0247896	0.360777	Down	394	gi|550321511|gb|EEF05441.2|hypothetical protein POPTR_0016s14550g [Populus trichocarpa]	1.19e-54	sp|Q9LZV3|MAN6_ARATH	2e-54	Mannan endo-1,4-beta-mannosidase 6 OS=Arabidopsis thaliana GN=MAN6 PE=2 SV=1							GO:0005975;GO:0004553	carbohydrate metabolic process|hydrolase activity, hydrolyzing O-glycosyl compounds
CL29137Contig1	5080.5	9682	479	0.0494732	-4.33721	0.0247852	0.360777	Down	1657	gi|297826163|ref|XP_002880964.1|hypothetical protein ARALYDRAFT_481720 [Arabidopsis lyrata subsp. lyrata] >gi|297326803|gb|EFH57223.1| hypothetical protein ARALYDRAFT_481720 [Arabidopsis lyrata subsp. lyrata]	7.28e-27	sp|Q56XJ7|Y4276_ARATH	3e-06	Uncharacterized protein At4g22758 OS=Arabidopsis thaliana GN=At4g22758 PE=2 SV=1	KOG4197	3e-33	FOG: PPR repeat				GO:0005634;GO:0006914	nucleus|autophagy
comp75969_c0_seq1	55.5	108	3	0.0277778	-5.16993	0.0247822	0.360777	Down	1105	gi|359496061|ref|XP_003635142.1|PREDICTED: uncharacterized protein LOC100244391 [Vitis vinifera]	1.68e-81	sp|Q94AR6|DOF31_ARATH	7e-29	Dof zinc finger protein DOF3.1 OS=Arabidopsis thaliana GN=DOF3.1 PE=2 SV=2							GO:0006355;GO:0003677	regulation of transcription, DNA-templated|DNA binding
CL29262Contig1	233	450	16	0.0355556	-4.81378	0.0247144	0.3599	Down	1603	gi|561022455|gb|ESW21185.1|hypothetical protein PHAVU_005G049300g [Phaseolus vulgaris]	6.51e-158	sp|Q0WU02|MTP10_ARATH	0	Metal tolerance protein 10 OS=Arabidopsis thaliana GN=MTP10 PE=2 SV=1	KOG1485	0	Mitochondrial Fe2+ transporter MMT1 and related transporters (cation diffusion facilitator superfamily)				GO:0016021;GO:0008324;GO:0006812;GO:0005886;GO:0055085	integral component of membrane|cation transmembrane transporter activity|cation transport|plasma membrane|transmembrane transport
CL5318Contig1	100	194	6	0.0309278	-5.01495	0.0247045	0.359829	Down	1343	gi|296085727|emb|CBI29529.3|unnamed protein product [Vitis vinifera]	6.69e-17	sp|O82155|DOF17_ARATH	4e-18	Dof zinc finger protein DOF1.7 OS=Arabidopsis thaliana GN=DOF1.7 PE=2 SV=1							GO:0006355;GO:0003677	regulation of transcription, DNA-templated|DNA binding
comp30033_c0_seq1	100	6	194	32.3333	5.01495	0.0247045	0.359829	Up	330	gi|449469745|ref|XP_004152579.1|PREDICTED: cytochrome P450 71A1-like [Cucumis sativus]	2.56e-09	sp|A6YIH8|C7D55_HYOMU	2e-07	Premnaspirodiene oxygenase OS=Hyoscyamus muticus GN=CYP71D55 PE=1 SV=1	KOG0156	1e-07	Cytochrome P450 CYP2 subfamily
CL1Contig4133	417.5	34	801	23.5588	4.5582	0.0246513	0.359199	Up	2122	gi|557544650|gb|ESR55628.1|hypothetical protein CICLE_v10020819mg [Citrus clementina]	3.3e-54				KOG4198	2e-13	RNA-binding Ran Zn-finger protein and related proteins				GO:0009507	chloroplast
CL625Contig1	114	221	7	0.0316742	-4.98055	0.0246267	0.358914	Down	1772
CL1Contig8519	850	82	1618	19.7317	4.30244	0.0245955	0.35853	Up	3666	gi|225443088|ref|XP_002271967.1|PREDICTED: nuclear pore complex protein Nup98-Nup96 [Vitis vinifera]	0	sp|P52948|NUP98_HUMAN	1e-77	Nuclear pore complex protein Nup98-Nup96 OS=Homo sapiens GN=NUP98 PE=1 SV=4	KOG0845	0	Nuclear pore complex, Nup98 component (sc Nup145/Nup100/Nup116)	ko03013;ko05164	RNA transport |Influenza A	2	GO:0000394;GO:0005515;GO:0006406;GO:0009910;GO:0031965;GO:0015288;GO:0009086;GO:0009733;GO:0009870;GO:0005643;GO:0010074;GO:0006606	RNA splicing, via endonucleolytic cleavage and ligation|protein binding|mRNA export from nucleus|negative regulation of flower development|nuclear membrane|porin activity|methionine biosynthetic process|response to auxin|defense response signaling pathway, resistance gene-dependent|nuclear pore|maintenance of meristem identity|protein import into nucleus
CL25162Contig1	2470.5	252	4689	18.6071	4.21778	0.0245811	0.358393	Up	1074	gi|565404386|ref|XP_006367623.1|PREDICTED: 14 kDa proline-rich protein DC2.15-like [Solanum tuberosum]	3.53e-20	sp|P14009|14KD_DAUCA	4e-21	14 kDa proline-rich protein DC2.15 OS=Daucus carota PE=2 SV=1							GO:0016021;GO:0006869;GO:0016023;GO:0008289	integral component of membrane|lipid transport|cytoplasmic membrane-bounded vesicle|lipid binding
CL1Contig7065	155	300	10	0.0333333	-4.90689	0.0245281	0.357693	Down	1485
comp90073_c0_seq2	29162	57305	1019	0.017782	-5.81344	0.0245281	0.357693	Down	1396	gi|112292669|gb|ABI14813.1|chloroplast carbonic anhydrase [Pachysandra terminalis]	3.07e-129	sp|P27141|CAHC_TOBAC	1e-149	Carbonic anhydrase, chloroplastic OS=Nicotiana tabacum PE=2 SV=1	KOG1578	7e-137	Predicted carbonic anhydrase involved in protection against oxidative damage	ko00910	Nitrogen metabolism	1	GO:0005829;GO:0004089;GO:0008270;GO:0042742;GO:0009409;GO:0009941;GO:0010119;GO:0010037;GO:0009535;GO:0009570;GO:0009817;GO:0015976;GO:0010319;GO:0048046	cytosol|carbonate dehydratase activity|zinc ion binding|defense response to bacterium|response to cold|chloroplast envelope|regulation of stomatal movement|response to carbon dioxide|chloroplast thylakoid membrane|chloroplast stroma|defense response to fungus, incompatible interaction|carbon utilization|stromule|apoplast
CL23721Contig1	381	732	30	0.0409836	-4.60881	0.0245267	0.357693	Down	1026
CL2257Contig1	44	86	2	0.0232558	-5.42626	0.0244293	0.356468	Down	1831	gi|359473015|ref|XP_003631230.1|PREDICTED: phosphate transporter PHO1 homolog 1 isoform 2 [Vitis vinifera] >gi|297737904|emb|CBI27105.3| unnamed protein product [Vitis vinifera]	0	sp|Q651J5|PHO13_ORYSJ	0	Phosphate transporter PHO1-3 OS=Oryza sativa subsp. japonica GN=PHO1-3 PE=2 SV=1	KOG1162	0	Predicted small molecule transporter				GO:0016021;GO:0019375;GO:0045892;GO:0016036;GO:0006817	integral component of membrane|galactolipid biosynthetic process|negative regulation of transcription, DNA-templated|cellular response to phosphate starvation|phosphate ion transport
CL35700Contig1	44	86	2	0.0232558	-5.42626	0.0244293	0.356468	Down	671
CL36639Contig1	989.5	1882	97	0.0515409	-4.27814	0.024416	0.356419	Down	741
comp79820_c0_seq1	270	521	19	0.0364683	-4.77721	0.0244119	0.356419	Down	1513	gi|557548602|gb|ESR59231.1|hypothetical protein CICLE_v10015029mg [Citrus clementina]	7.79e-65	sp|Q9LXV0|U92A1_ARATH	3e-59	UDP-glycosyltransferase 92A1 OS=Arabidopsis thaliana GN=UGT92A1 PE=2 SV=1	KOG1192	7e-60	UDP-glucuronosyl and UDP-glucosyl transferase				GO:0047213;GO:0008152	anthocyanidin 3-O-glucosyltransferase activity|metabolic process
CL1Contig2782	33	65	1	0.0153846	-6.02237	0.024377	0.355993	Down	432	gi|224118658|ref|XP_002331416.1|predicted protein [Populus trichocarpa]	1.03e-45	sp|Q42656|AGAL_COFAR	3e-56	Alpha-galactosidase OS=Coffea arabica PE=1 SV=1	KOG2366	7e-57	Alpha-D-galactosidase (melibiase)	ko00052;ko00561;ko00600;ko00603	Galactose metabolism |Glycerolipid metabolism |Sphingolipid metabolism |Glycosphingolipid biosynthesis - globo series	4	GO:0009965;GO:0009911;GO:0032940;GO:0009505;GO:0016023;GO:0052692;GO:0016139;GO:0000023;GO:0046477;GO:0019252;GO:0007020;GO:0005576;GO:0043085	leaf morphogenesis|positive regulation of flower development|secretion by cell|plant-type cell wall|cytoplasmic membrane-bounded vesicle|raffinose alpha-galactosidase activity|glycoside catabolic process|maltose metabolic process|glycosylceramide catabolic process|starch biosynthetic process|microtubule nucleation|extracellular region|positive regulation of catalytic activity
CL24004Contig1	33	65	1	0.0153846	-6.02237	0.024377	0.355993	Down	1257	gi|225452023|ref|XP_002283730.1|PREDICTED: 3-ketoacyl-CoA synthase 6 [Vitis vinifera] >gi|147821620|emb|CAN74750.1| hypothetical protein VITISV_023219 [Vitis vinifera]	6.23e-163	sp|Q9XF43|KCS6_ARATH	0	3-ketoacyl-CoA synthase 6 OS=Arabidopsis thaliana GN=CUT1 PE=1 SV=1				ko00062	Fatty acid elongation	1	GO:0048868;GO:0010025;GO:0000038;GO:0006633;GO:0042335;GO:0009416;GO:0009409;GO:0009922;GO:0009826;GO:0016020;GO:0005783	pollen tube development|wax biosynthetic process|very long-chain fatty acid metabolic process|fatty acid biosynthetic process|cuticle development|response to light stimulus|response to cold|fatty acid elongase activity|unidimensional cell growth|membrane|endoplasmic reticulum
CL1Contig2385	259.5	18	501	27.8333	4.79874	0.0242678	0.354542	Up	3180	gi|225428594|ref|XP_002281151.1|PREDICTED: long chain acyl-CoA synthetase 2 [Vitis vinifera] >gi|297741400|emb|CBI32531.3| unnamed protein product [Vitis vinifera]	0	sp|Q9XIA9|LACS2_ARATH	0	Long chain acyl-CoA synthetase 2 OS=Arabidopsis thaliana GN=LACS2 PE=2 SV=1	KOG1256	0	Long-chain acyl-CoA synthetases (AMP-forming)	ko00061;ko00071;ko01212;ko03320;ko04146;ko04920	Fatty acid biosynthesis |Fatty acid degradation |Fatty acid metabolism |PPAR signaling pathway |Peroxisome |Adipocytokine signaling pathway	6	GO:0010025;GO:0006633;GO:0009506;GO:0010143;GO:0010311;GO:0004467;GO:0002213;GO:0001676;GO:0050832;GO:0005783;GO:0031957	wax biosynthetic process|fatty acid biosynthetic process|plasmodesma|cutin biosynthetic process|lateral root formation|long-chain fatty acid-CoA ligase activity|defense response to insect|long-chain fatty acid metabolic process|defense response to fungus|endoplasmic reticulum|very long-chain fatty acid-CoA ligase activity
CL1Contig9152	1703.5	3234	173	0.0534941	-4.22448	0.024252	0.354383	Down	356
CL25626Contig1	1977	3753	201	0.0535572	-4.22278	0.0242316	0.354156	Down	854	gi|225464604|ref|XP_002274943.1|PREDICTED: uncharacterized LOC100266405 [Vitis vinifera] >gi|302143781|emb|CBI22642.3| unnamed protein product [Vitis vinifera]	2.96e-39	sp|Q9LTD9|Y5278_ARATH	4e-29	Uncharacterized protein PAM68-like OS=Arabidopsis thaliana GN=At5g52780 PE=2 SV=1							GO:0046777;GO:0006098;GO:0010155;GO:0009535;GO:0010207	protein autophosphorylation|pentose-phosphate shunt|regulation of proton transport|chloroplast thylakoid membrane|photosystem II assembly
CL1Contig9095	142.5	276	9	0.0326087	-4.9386	0.0242128	0.353953	Down	1799
CL1Contig10	211	14	408	29.1429	4.86507	0.0241417	0.353788	Up	624	gi|508785779|gb|EOY33035.1|Geminivirus rep interacting kinase 2 [Theobroma cacao]	2.78e-06
CL1Contig9701	56.5	110	3	0.0272727	-5.1964	0.0241301	0.353788	Down	427
comp66321_c0_seq1	1005	98	1912	19.5102	4.28616	0.0241262	0.353788	Up	3012	gi|565499314|ref|XP_006307296.1|hypothetical protein CARUB_v10008915mg [Capsella rubella] >gi|482576007|gb|EOA40194.1| hypothetical protein CARUB_v10008915mg [Capsella rubella]	6.12e-52	sp|Q8VYX0|ILL6_ARATH	2e-56	IAA-amino acid hydrolase ILR1-like 6 OS=Arabidopsis thaliana GN=ILL6 PE=2 SV=2							GO:0009695;GO:0009611;GO:0010178;GO:0005576;GO:0006508;GO:0010112;GO:0008237;GO:0009753;GO:0009850;GO:0009620	jasmonic acid biosynthetic process|response to wounding|IAA-amino acid conjugate hydrolase activity|extracellular region|proteolysis|regulation of systemic acquired resistance|metallopeptidase activity|response to jasmonic acid|auxin metabolic process|response to fungus
CL26229Contig1	71	138	4	0.0289855	-5.10852	0.0241035	0.353788	Down	832
CL3010Contig1	143	277	9	0.032491	-4.94382	0.0240884	0.353788	Down	615	gi|147767384|emb|CAN62440.1|hypothetical protein VITISV_032500 [Vitis vinifera]	2.34e-50	sp|O23553|BAM3_ARATH	2e-53	Beta-amylase 3, chloroplastic OS=Arabidopsis thaliana GN=BAM3 PE=1 SV=3				ko00500	Starch and sucrose metabolism	1	GO:0043169;GO:0016161;GO:0000024;GO:0009409;GO:0005983;GO:0009570	cation binding|beta-amylase activity|maltose biosynthetic process|response to cold|starch catabolic process|chloroplast stroma
comp85232_c0_seq15	441	846	36	0.0425532	-4.55459	0.0240851	0.353788	Down	2048	gi|557533467|gb|ESR44585.1|hypothetical protein CICLE_v10000909mg [Citrus clementina]	5.52e-83	sp|Q94KB2|MLO13_ARATH	3e-85	MLO-like protein 13 OS=Arabidopsis thaliana GN=MLO13 PE=2 SV=1							GO:0016021;GO:0016023;GO:0006952;GO:0005516;GO:0008219;GO:0009607;GO:0005886	integral component of membrane|cytoplasmic membrane-bounded vesicle|defense response|calmodulin binding|cell death|response to biotic stimulus|plasma membrane
CL7325Contig1	2245.5	4264	227	0.0532364	-4.23144	0.0240705	0.353788	Down	2110	gi|224131628|ref|XP_002328069.1|predicted protein [Populus trichocarpa]	6.73e-100	sp|Q9SD53|Y3720_ARATH	4e-70	UPF0481 protein At3g47200 OS=Arabidopsis thaliana GN=At3g47200 PE=1 SV=1							GO:0009741	response to brassinosteroid
CL1Contig9372	723.5	67	1380	20.597	4.36436	0.024021	0.353788	Up	1597	gi|514742765|ref|XP_004960223.1|PREDICTED: uncharacterized protein At5g50100, mitochondrial-like isoform X2 [Setaria italica]	2.47e-32	sp|Q8W485|Y5010_ARATH	6e-32	Uncharacterized protein At5g50100, mitochondrial OS=Arabidopsis thaliana GN=At5g50100 PE=1 SV=1							GO:0010264	myo-inositol hexakisphosphate biosynthetic process
CL10093Contig1	284	548	20	0.0364963	-4.7761	0.0239532	0.353788	Down	1461	gi|357119584|ref|XP_003561516.1|PREDICTED: probable disease resistance protein At5g45440-like [Brachypodium distachyon]	1.96e-41	sp|Q9FHI7|DRL35_ARATH	2e-24	Probable disease resistance protein At5g45490 OS=Arabidopsis thaliana GN=At5g45490 PE=2 SV=1	KOG4658	8e-24	Apoptotic ATPase				GO:0004721;GO:0006952;GO:0043531	phosphoprotein phosphatase activity|defense response|ADP binding
CL31539Contig1	44.5	87	2	0.0229885	-5.44294	0.0239407	0.353788	Down	410
CL34993Contig1	44.5	2	87	43.5	5.44294	0.0239407	0.353788	Up	665
comp96688_c0_seq1	789	74	1504	20.3243	4.34514	0.0239339	0.353788	Up	5921	gi|295311633|ref|YP_003587244.1|ATPase subunit 1 [Citrullus lanatus] >gi|259156761|gb|ACV96623.1| ATPase subunit 1 [Citrullus lanatus]	0	sp|P0C522|ATPAM_ORYSJ	0	ATP synthase subunit alpha, mitochondrial OS=Oryza sativa subsp. japonica GN=ATPA PE=1 SV=1	KOG1353	0	F0F1-type ATP synthase, alpha subunit	ko00190;ko05010;ko05012;ko05016	Oxidative phosphorylation |Alzheimer's disease |Parkinson's disease |Huntington's disease	4	GO:0046961;GO:0009941;GO:0008270;GO:0005773;GO:0046933;GO:0015991;GO:0005743;GO:0005618;GO:0005730;GO:0050897;GO:0045261;GO:0015986;GO:0009451;GO:0005886;GO:0005507;GO:0008266;GO:0005524;GO:0006979	proton-transporting ATPase activity, rotational mechanism|chloroplast envelope|zinc ion binding|vacuole|proton-transporting ATP synthase activity, rotational mechanism|ATP hydrolysis coupled proton transport|mitochondrial inner membrane|cell wall|nucleolus|cobalt ion binding|proton-transporting ATP synthase complex, catalytic core F(1)|ATP synthesis coupled proton transport|RNA modification|plasm…
comp82318_c0_seq2	1224.5	2328	121	0.0519759	-4.26601	0.0238584	0.353788	Down	1637	gi|225459170|ref|XP_002285718.1|PREDICTED: purine permease 3 [Vitis vinifera]	8.62e-81	sp|Q9FZ95|PUP3_ARATH	7e-93	Purine permease 3 OS=Arabidopsis thaliana GN=PUP3 PE=2 SV=1	KOG2234	4e-08	Predicted UDP-galactose transporter				GO:0016021	integral component of membrane
CL27427Contig1	31449.5	61903	996	0.0160897	-5.95772	0.0238223	0.353788	Down	2209	gi|508711124|gb|EOY03021.1|Glyceraldehyde 3-phosphate dehydrogenase A subunit 2 [Theobroma cacao]	0	sp|Q9LPW0|G3PA2_ARATH	0	Glyceraldehyde 3-phosphate dehydrogenase GAPA2, chloroplastic OS=Arabidopsis thaliana GN=GAPA2 PE=2 SV=1	KOG0657	0	Glyceraldehyde 3-phosphate dehydrogenase	ko00710;ko01200	Carbon fixation in photosynthetic organisms |Carbon metabolism	2	GO:0051287;GO:0055114;GO:0047100;GO:0009416;GO:0009409;GO:0009941;GO:0009744;GO:0004365;GO:0009535;GO:0009570;GO:0050661;GO:0006006;GO:0010319;GO:0048046	NAD binding|oxidation-reduction process|glyceraldehyde-3-phosphate dehydrogenase (NADP+) (phosphorylating) activity|response to light stimulus|response to cold|chloroplast envelope|response to sucrose|glyceraldehyde-3-phosphate dehydrogenase (NAD+) (phosphorylating) activity|chloroplast thylakoid membrane|chloroplast stroma|NADP binding|glucose metabolic process|stromule|apoplast
CL1Contig8479	1106	2104	108	0.0513308	-4.28403	0.0237594	0.353788	Down	2339	gi|557540750|gb|ESR51794.1|hypothetical protein CICLE_v10033899mg [Citrus clementina]	0	sp|Q0WQW5|PPR85_ARATH	0	Pentatricopeptide repeat-containing protein At1g59720, mitochondrial OS=Arabidopsis thaliana GN=PCMP-H51 PE=2 SV=2	KOG4197	0	FOG: PPR repeat				GO:0004519;GO:0009507;GO:0016556;GO:0005739	endonuclease activity|chloroplast|mRNA modification|mitochondrion
comp65818_c0_seq2	226.5	438	15	0.0342466	-4.8679	0.0236933	0.353085	Down	907	gi|557548604|gb|ESR59233.1|hypothetical protein CICLE_v10015056mg [Citrus clementina]	1.21e-73	sp|Q6WFW1|GLT3_CROSA	2e-76	Crocetin glucosyltransferase 3 OS=Crocus sativus GN=GLT3 PE=1 SV=1	KOG1192	1e-63	UDP-glucuronosyl and UDP-glucosyl transferase				GO:0047213;GO:0008152	anthocyanidin 3-O-glucosyltransferase activity|metabolic process
CL24737Contig1	72	4	140	35	5.12928	0.0236671	0.352766	Up	670
CL24758Contig1	33.5	66	1	0.0151515	-6.04439	0.0236663	0.352766	Down	707	gi|462417386|gb|EMJ22123.1|hypothetical protein PRUPE_ppa023067mg [Prunus persica]	5.3e-32	sp|Q58FX0|BAP2_ARATH	6e-24	BON1-associated protein 2 OS=Arabidopsis thaliana GN=BAP2 PE=1 SV=1
CL333Contig3	33.5	1	66	66	6.04439	0.0236663	0.352766	Up	1387	gi|462421087|gb|EMJ25350.1|hypothetical protein PRUPE_ppa016401mg [Prunus persica]	8.73e-60	sp|Q9C9F0|WRKY9_ARATH	3e-54	Probable WRKY transcription factor 9 OS=Arabidopsis thaliana GN=WRKY9 PE=2 SV=1							GO:0006355;GO:0003700;GO:0043565;GO:0010106;GO:0015706;GO:0010043;GO:0010167;GO:0006826	regulation of transcription, DNA-templated|sequence-specific DNA binding transcription factor activity|sequence-specific DNA binding|cellular response to iron ion starvation|nitrate transport|response to zinc ion|response to nitrate|iron ion transport
CL1Contig5752	117	227	7	0.030837	-5.01919	0.0236641	0.352766	Down	544	gi|548861723|gb|ERN19094.1|hypothetical protein AMTR_s00061p00127300 [Amborella trichopoda]	1.59e-10	sp|Q9SIL5|PP165_ARATH	5e-10	Pentatricopeptide repeat-containing protein At2g20540 OS=Arabidopsis thaliana GN=PCMP-E78 PE=2 SV=1	KOG4197	1e-10	FOG: PPR repeat
CL29810Contig1	1072	104	2040	19.6154	4.29391	0.0236299	0.352504	Up	1889
comp88956_c0_seq1	4464	8511	417	0.0489954	-4.35121	0.0234421	0.349774	Down	1976	gi|462395324|gb|EMJ01123.1|hypothetical protein PRUPE_ppa006993mg [Prunus persica]	0	sp|P13443|DHGY_CUCSA	0	Glycerate dehydrogenase OS=Cucumis sativus GN=HPR-A PE=2 SV=1	KOG0069	0	Glyoxylate/hydroxypyruvate reductase (D-isomer-specific 2-hydroxy acid dehydrogenase superfamily)	ko00260;ko00630	Glycine, serine and threonine metabolism |Glyoxylate and dicarboxylate metabolism	2	GO:0010218;GO:0048046;GO:0051287;GO:0035304;GO:0008465;GO:0010114;GO:0010207;GO:0009507;GO:0009854;GO:0009773;GO:0005777;GO:0016618;GO:0010304;GO:0009637;GO:0019344;GO:0009657;GO:0008266;GO:0006364	response to far red light|apoplast|NAD binding|regulation of protein dephosphorylation|glycerate dehydrogenase activity|response to red light|photosystem II assembly|chloroplast|oxidative photosynthetic carbon pathway|photosynthetic electron transport in photosystem I|peroxisome|hydroxypyruvate reductase activity|PSII associated light-harvesting complex II catabolic process|response to blue light…
CL1993Contig1	88.5	172	5	0.0290698	-5.10434	0.0234355	0.349748	Down	336
CL25762Contig1	4954.5	453	9456	20.8742	4.38365	0.0233651	0.348769	Up	7004	gi|297735678|emb|CBI18365.3|unnamed protein product [Vitis vinifera]	3.6e-117										GO:0005773;GO:0003700;GO:0006355;GO:0005634	vacuole|sequence-specific DNA binding transcription factor activity|regulation of transcription, DNA-templated|nucleus
CL1Contig9322	277	19	535	28.1579	4.81547	0.0233228	0.348211	Up	3072	gi|225461754|ref|XP_002285533.1|PREDICTED: uncharacterized protein LOC100252018 [Vitis vinifera] >gi|302142861|emb|CBI20156.3| unnamed protein product [Vitis vinifera]	1.46e-133
CL1Contig1637	400.5	770	31	0.0402597	-4.63452	0.0233203	0.348211	Down	803
CL1Contig8406	1145.5	111	2180	19.6396	4.2957	0.0233171	0.348211	Up	4601	gi|255564329|ref|XP_002523161.1|ATP binding protein, putative [Ricinus communis] >gi|223537568|gb|EEF39192.1| ATP binding protein, putative [Ricinus communis]	0	sp|Q9FLW0|Y5241_ARATH	0	Probable receptor-like protein kinase At5g24010 OS=Arabidopsis thaliana GN=At5g24010 PE=1 SV=1	KOG1187	0	Serine/threonine protein kinase				GO:0004715;GO:0009506;GO:0005886;GO:0051510;GO:0006468;GO:0005524;GO:0004674	non-membrane spanning protein tyrosine kinase activity|plasmodesma|plasma membrane|regulation of unidimensional cell growth|protein phosphorylation|ATP binding|protein serine/threonine kinase activity
CL22754Contig1	241.5	467	16	0.0342612	-4.86728	0.0233018	0.348113	Down	1210	gi|224126013|ref|XP_002319734.1|predicted protein [Populus trichocarpa] >gi|222858110|gb|EEE95657.1| hypothetical protein POPTR_0013s06390g [Populus trichocarpa]	2.27e-98	sp|P81392|MYB06_ANTMA	2e-88	Myb-related protein 306 OS=Antirrhinum majus GN=MYB306 PE=2 SV=1	KOG0048	4e-103	Transcription factor, Myb superfamily				GO:0009414;GO:0006355;GO:0003700;GO:0009751;GO:0003677;GO:0010118;GO:0003682;GO:0005634;GO:0009416;GO:0009737;GO:0009753	response to water deprivation|regulation of transcription, DNA-templated|sequence-specific DNA binding transcription factor activity|response to salicylic acid|DNA binding|stomatal movement|chromatin binding|nucleus|response to light stimulus|response to abscisic acid|response to jasmonic acid
CL1Contig8254	670	1280	60	0.046875	-4.41504	0.0232981	0.348113	Down	941
CL1Contig8618	458	879	37	0.0420933	-4.57027	0.0232716	0.347806	Down	1883	gi|550342641|gb|EEE78337.2|hypothetical protein POPTR_0003s07560g [Populus trichocarpa]	6.52e-67										GO:0035091;GO:0007165;GO:0005634	phosphatidylinositol binding|signal transduction|nucleus
CL28263Contig1	2397.5	4558	237	0.0519965	-4.26544	0.0232496	0.347549	Down	2717	gi|297830862|ref|XP_002883313.1|mate efflux family protein [Arabidopsis lyrata subsp. lyrata] >gi|297329153|gb|EFH59572.1| mate efflux family protein [Arabidopsis lyrata subsp. lyrata]	0	sp|Q9LYT3|TT12_ARATH	1e-129	Protein TRANSPARENT TESTA 12 OS=Arabidopsis thaliana GN=TT12 PE=2 SV=1	KOG1347	0	Uncharacterized membrane protein, predicted efflux pump				GO:0015238;GO:0005886;GO:0006855;GO:0009610;GO:0005774;GO:0015824;GO:0015297	drug transmembrane transporter activity|plasma membrane|drug transmembrane transport|response to symbiotic fungus|vacuolar membrane|proline transport|antiporter activity
CL1Contig8836	4676.5	8922	431	0.0483076	-4.37161	0.0232388	0.347459	Down	3342	gi|548862321|gb|ERN19685.1|hypothetical protein AMTR_s00062p00185880 [Amborella trichopoda]	1.82e-145	sp|Q56XV8|CPNA2_ARATH	0	Chaperonin 60 subunit alpha 2, chloroplastic OS=Arabidopsis thaliana GN=CPN60A2 PE=2 SV=1	KOG0356	0	Mitochondrial chaperonin, Cpn60/Hsp60p				GO:0042026;GO:0034976;GO:0009220;GO:0009408;GO:0005524;GO:0005737;GO:0009644;GO:0042542;GO:0009793	protein refolding|response to endoplasmic reticulum stress|pyrimidine ribonucleotide biosynthetic process|response to heat|ATP binding|cytoplasm|response to high light intensity|response to hydrogen peroxide|embryo development ending in seed dormancy
CL214Contig2	4005.5	7633	378	0.0495218	-4.33579	0.0231956	0.346885	Down	3148	gi|508774091|gb|EOY21347.1|Auxin efflux facilitator isoform 1 [Theobroma cacao]	0	sp|Q67UL3|PIN1C_ORYSJ	0	Probable auxin efflux carrier component 1c OS=Oryza sativa subsp. japonica GN=PIN1C PE=2 SV=1							GO:0055085;GO:0016021;GO:0010338;GO:0009925;GO:0048364;GO:0010358;GO:0009926;GO:0009908;GO:0010051;GO:0010229;GO:0009630;GO:0048826;GO:0005737;GO:0045177	transmembrane transport|integral component of membrane|leaf formation|basal plasma membrane|root development|leaf shaping|auxin polar transport|flower development|xylem and phloem pattern formation|inflorescence development|gravitropism|cotyledon morphogenesis|cytoplasm|apical part of cell
CL1Contig3306	300.5	580	21	0.0362069	-4.78759	0.0231223	0.345862	Down	625
CL9642Contig1	701	1339	63	0.04705	-4.40966	0.0230979	0.345568	Down	2976	gi|225448439|ref|XP_002272022.1|PREDICTED: putative serine/threonine-protein kinase-like protein CCR3-like [Vitis vinifera]	0	sp|Q9LY50|ACCR3_ARATH	0	Putative serine/threonine-protein kinase-like protein CCR3 OS=Arabidopsis thaliana GN=CCR3 PE=2 SV=1	KOG1187	0	Serine/threonine protein kinase				GO:0006468;GO:0005524;GO:0004674	protein phosphorylation|ATP binding|protein serine/threonine kinase activity
CL1Contig3773	190	368	12	0.0326087	-4.9386	0.0230628	0.345115	Down	409
CL1Contig7118	105	204	6	0.0294118	-5.08746	0.023055	0.34507	Down	370
CL1Contig4811	147.5	286	9	0.0314685	-4.98995	0.0230169	0.34457	Down	350
CL1Contig5571	45.5	2	89	44.5	5.47573	0.0230097	0.344534	Up	3186
comp87222_c1_seq9	1050	2000	100	0.05	-4.32193	0.022996	0.344401	Down	3326	gi|225449633|ref|XP_002284256.1|PREDICTED: putative oxygen evolving enhancer protein [Vitis vinifera] >gi|296086290|emb|CBI31731.3| unnamed protein product [Vitis vinifera]	4.75e-45	sp|P82538|PPL1_ARATH	1e-45	PsbP-like protein 1, chloroplastic OS=Arabidopsis thaliana GN=PPL1 PE=1 SV=1				ko00195	Photosynthesis	1	GO:0010103;GO:0006098;GO:0043085;GO:0030095;GO:0010207;GO:0005509;GO:0009654;GO:0009657;GO:0009543;GO:0006364;GO:0019898	stomatal complex morphogenesis|pentose-phosphate shunt|positive regulation of catalytic activity|chloroplast photosystem II|photosystem II assembly|calcium ion binding|photosystem II oxygen evolving complex|plastid organization|chloroplast thylakoid lumen|rRNA processing|extrinsic component of membrane
CL24846Contig1	34	1	67	67	6.06609	0.0229892	0.344371	Up	895	gi|460368658|ref|XP_004230182.1|PREDICTED: glucose and ribitol dehydrogenase homolog 1-like [Solanum lycopersicum]	3.94e-53	sp|Q9FZ42|GRDH1_ARATH	2e-89	Glucose and ribitol dehydrogenase homolog 1 OS=Arabidopsis thaliana GN=At1g54870 PE=2 SV=1	KOG0725	6e-90	Reductases with broad range of substrate specificities				GO:0008106;GO:0000166;GO:0055114;GO:0009507	alcohol dehydrogenase (NADP+) activity|nucleotide binding|oxidation-reduction process|chloroplast
CL35087Contig1	34	1	67	67	6.06609	0.0229892	0.344371	Up	653
CL22913Contig1	1808	3438	178	0.0517743	-4.27162	0.0229539	0.343984	Down	1107	gi|225456069|ref|XP_002280532.1|PREDICTED: probable glutathione S-transferase [Vitis vinifera]	3.4e-74	sp|P32110|GSTX6_SOYBN	9e-80	Probable glutathione S-transferase OS=Glycine max GN=HSP26-A PE=2 SV=1	KOG0406	7e-74	Glutathione S-transferase	ko00480;ko00980;ko00982;ko05204	Glutathione metabolism |Metabolism of xenobiotics by cytochrome P450 |Drug metabolism - cytochrome P450 |Chemical carcinogenesis	4	GO:0006979;GO:0043161;GO:0051788;GO:0080129;GO:0004364;GO:0006635;GO:0010583;GO:0043295;GO:0004462;GO:0046686;GO:0009407;GO:0005886	response to oxidative stress|proteasome-mediated ubiquitin-dependent protein catabolic process|response to misfolded protein|proteasome core complex assembly|glutathione transferase activity|fatty acid beta-oxidation|response to cyclopentenone|glutathione binding|lactoylglutathione lyase activity|response to cadmium ion|toxin catabolic process|plasma membrane
CL28563Contig1	394	758	30	0.0395778	-4.65916	0.022945	0.343923	Down	3686	gi|21555203|gb|AAM63803.1|nuclear transport factor 2, putative [Arabidopsis thaliana]	9.83e-07	sp|Q9C7F5|NTF2_ARATH	1e-10	Nuclear transport factor 2 OS=Arabidopsis thaliana GN=NTF2 PE=2 SV=1	KOG2104	3e-11	Nuclear transport factor 2
CL26530Contig1	58.5	114	3	0.0263158	-5.24793	0.0229314	0.343795	Down	909	gi|302143740|emb|CBI22601.3|unnamed protein product [Vitis vinifera]	5e-35	sp|Q84JK8|MAKR6_ARATH	3e-21	Probable membrane-associated kinase regulator 6 OS=Arabidopsis thaliana GN=MAKR6 PE=2 SV=1							GO:0016020	membrane
comp101106_c0_seq1	58.5	114	3	0.0263158	-5.24793	0.0229314	0.343795	Down	355	gi|557556143|gb|ESR66157.1|hypothetical protein CICLE_v10007993mg [Citrus clementina]	2.96e-13	sp|Q43062|PME_PRUPE	4e-15	Pectinesterase/pectinesterase inhibitor PPE8B OS=Prunus persica PE=2 SV=1				ko00040;ko00500	Pentose and glucuronate interconversions |Starch and sucrose metabolism	2	GO:0009505;GO:0042545;GO:0030599;GO:0015824;GO:0005576;GO:0045330;GO:0004857;GO:0043086;GO:0045490	plant-type cell wall|cell wall modification|pectinesterase activity|proline transport|extracellular region|aspartyl esterase activity|enzyme inhibitor activity|negative regulation of catalytic activity|pectin catabolic process
CL1Contig4455	244	16	472	29.5	4.88264	0.0229057	0.343795	Up	3725	gi|359479937|ref|XP_002269588.2|PREDICTED: uncharacterized protein LOC100257206 [Vitis vinifera]	2.89e-06
CL1Contig2364	324	625	23	0.0368	-4.76415	0.0228318	0.343795	Down	1236	gi|133711804|gb|ABO36622.1|copia LTR rider [Solanum lycopersicum] >gi|133711819|gb|ABO36636.1| copia LTR rider [Solanum lycopersicum]	9.64e-60	sp|P10978|POLX_TOBAC	2e-50	Retrovirus-related Pol polyprotein from transposon TNT 1-94 OS=Nicotiana tabacum PE=2 SV=1	KOG0017	2e-58	FOG: Transposon-encoded proteins with TYA, reverse transcriptase, integrase domains in various combinations				GO:0055114;GO:0008270;GO:0003676;GO:0005622;GO:0009165;GO:0006545;GO:0004146;GO:0050661;GO:0004527;GO:0015074	oxidation-reduction process|zinc ion binding|nucleic acid binding|intracellular|nucleotide biosynthetic process|glycine biosynthetic process|dihydrofolate reductase activity|NADP binding|exonuclease activity|DNA integration
comp42781_c0_seq2	395.5	30	761	25.3667	4.66486	0.0227716	0.343795	Up	449	gi|224138336|ref|XP_002326577.1|phenylcoumaran benzylic ether reductase -like protein [Populus trichocarpa]	2.66e-62	sp|E6Y2X0|PILR2_LINUS	7e-74	Bifunctional pinoresinol-lariciresinol reductase 2 OS=Linum usitatissimum GN=PLR_Lu2 PE=1 SV=1							GO:0047526;GO:0009807;GO:0055114	2'-hydroxyisoflavone reductase activity|lignan biosynthetic process|oxidation-reduction process
CL18670Contig1	90.5	5	176	35.2	5.1375	0.0227569	0.343795	Up	1044	gi|548851119|gb|ERN09395.1|hypothetical protein AMTR_s00029p00039860 [Amborella trichopoda]	6.96e-50	sp|P49329|LEC_ALOAR	4e-26	Mannose-specific lectin OS=Aloe arborescens PE=1 SV=1
comp35804_c0_seq2	292.5	565	20	0.0353982	-4.82018	0.022691	0.343795	Down	447
comp89598_c0_seq2	134.5	261	8	0.0306513	-5.02791	0.0226882	0.343795	Down	843
CL1Contig9659	396.5	30	763	25.4333	4.66865	0.0226569	0.343795	Up	3157	gi|147835475|emb|CAN66130.1|hypothetical protein VITISV_033611 [Vitis vinifera]	1.88e-59
comp107229_c0_seq1	59	115	3	0.026087	-5.26053	0.0226517	0.343795	Down	571
CL36657Contig1	1612	3067	157	0.0511901	-4.28799	0.0226423	0.343795	Down	753	gi|508781504|gb|EOY28760.1|Stigma-specific Stig1 family protein, putative [Theobroma cacao]	5.34e-12
CL1Contig9043	831.5	76	1587	20.8816	4.38416	0.0226246	0.343795	Up	2107	gi|37220736|gb|AAQ89709.1|putative zinc finger protein [Hyacinthus orientalis]	4.35e-107	sp|Q04832|HEXP_LEIMA	7e-31	DNA-binding protein HEXBP OS=Leishmania major GN=HEXBP PE=4 SV=1	KOG4400	2e-31	E3 ubiquitin ligase interacting with arginine methyltransferase				GO:0008270;GO:0003676	zinc ion binding|nucleic acid binding
CL1Contig672	1097.5	2091	104	0.049737	-4.32954	0.0226198	0.343795	Down	3214
CL1Contig2811	106.5	207	6	0.0289855	-5.10852	0.0225856	0.343795	Down	368
CL1Contig7092	46	2	90	45	5.49185	0.0225658	0.343795	Up	1110
CL24298Contig1	293.5	20	567	28.35	4.82528	0.0225481	0.343795	Up	1262	gi|224138956|ref|XP_002326732.1|predicted protein [Populus trichocarpa]	2.39e-37	sp|Q84ZT9|WVD2_ARATH	2e-16	Protein WAVE-DAMPENED 2 OS=Arabidopsis thaliana GN=WVD2 PE=2 SV=1	KOG4475	2e-09	FOG: Immunoglobin and related proteins				GO:0010413;GO:0015706;GO:0010106;GO:0006826;GO:0045492;GO:0010167	glucuronoxylan metabolic process|nitrate transport|cellular response to iron ion starvation|iron ion transport|xylan biosynthetic process|response to nitrate
CL38032Contig1	1419.5	2702	137	0.0507032	-4.30178	0.0225198	0.343795	Down	2226	gi|209956793|gb|ABU88887.2|S-adenosyl-L-methionine:salicylic acid carboxyl methyltransferase [Chimonanthus praecox]	2.64e-110	sp|Q9SPV4|SAMT_CLABR	2e-107	Salicylate carboxymethyltransferase OS=Clarkia breweri GN=SAMT PE=1 SV=1				ko00592	alpha-Linolenic acid metabolism	1	GO:0046686;GO:0009611;GO:0051707;GO:0016020;GO:0006952;GO:0052624;GO:0080150;GO:0032259;GO:0030795	response to cadmium ion|response to wounding|response to other organism|membrane|defense response|2-phytyl-1,4-naphthoquinone methyltransferase activity|S-adenosyl-L-methionine:benzoic acid carboxyl methyl transferase activity|methylation|jasmonate O-methyltransferase activity
CL1Contig9280	815	74	1556	21.027	4.39417	0.0224968	0.34363	Up	2838	gi|225424162|ref|XP_002284039.1|PREDICTED: sulfhydryl oxidase 2 [Vitis vinifera] >gi|297737729|emb|CBI26930.3| unnamed protein product [Vitis vinifera]	7.25e-156	sp|Q6AUC6|QSOX1_ORYSJ	1e-158	Sulfhydryl oxidase 1 OS=Oryza sativa subsp. japonica GN=QSOX1 PE=2 SV=1	KOG1731	2e-158	FAD-dependent sulfhydryl oxidase/quiescin and related proteins				GO:0043157;GO:0005794;GO:0009055;GO:0045454;GO:0020037;GO:0016972;GO:0016853;GO:0055114	response to cation stress|Golgi apparatus|electron carrier activity|cell redox homeostasis|heme binding|thiol oxidase activity|isomerase activity|oxidation-reduction process
CL1Contig7786	636	55	1217	22.1273	4.46775	0.0224288	0.342664	Up	1728	gi|297797213|ref|XP_002866491.1|hypothetical protein ARALYDRAFT_496421 [Arabidopsis lyrata subsp. lyrata] >gi|297312326|gb|EFH42750.1| hypothetical protein ARALYDRAFT_496421 [Arabidopsis lyrata subsp. lyrata]	7.68e-43	sp|Q42463|DCL_SOLLC	8e-07	Protein DCL, chloroplastic OS=Solanum lycopersicum GN=DCL PE=2 SV=1							GO:0000085;GO:0048038;GO:0009560;GO:0005507;GO:0051302;GO:0017126;GO:0000741;GO:0006606;GO:0009640;GO:0010388;GO:0051301;GO:0048825;GO:0009308;GO:0005737;GO:0005634	mitotic G2 phase|quinone binding|embryo sac egg cell differentiation|copper ion binding|regulation of cell division|nucleologenesis|karyogamy|protein import into nucleus|photomorphogenesis|cullin deneddylation|cell division|cotyledon development|amine metabolic process|cytoplasm|nucleus
CL15138Contig1	34.5	1	68	68	6.08746	0.0223437	0.341436	Up	1084	gi|452848267|gb|EME50199.1|hypothetical protein DOTSEDRAFT_68912 [Dothistroma septosporum NZE10]	7.98e-137	sp|Q9Y8H7|SPEE_NEUCR	2e-163	Spermidine synthase OS=Neurospora crassa (strain ATCC 24698 / 74-OR23-1A / CBS 708.71 / DSM 1257 / FGSC 987) GN=spe-3 PE=3 SV=1	KOG1562	1e-141	Spermidine synthase	ko00270;ko00330;ko00410;ko00480	Cysteine and methionine metabolism |Arginine and proline metabolism |beta-Alanine metabolism |Glutathione metabolism	4	GO:0004766;GO:0008152	spermidine synthase activity|metabolic process
CL23202Contig1	284	549	19	0.0346084	-4.85273	0.0222895	0.34068	Down	1113
CL28808Contig1	248	16	480	30	4.90689	0.0222891	0.34068	Up	1568	gi|359474773|ref|XP_002265959.2|PREDICTED: serine/threonine-protein kinase At5g01020-like [Vitis vinifera] >gi|296085496|emb|CBI29228.3| unnamed protein product [Vitis vinifera]	9.38e-178	sp|Q8GXZ3|Y5102_ARATH	1e-149	Serine/threonine-protein kinase At5g01020 OS=Arabidopsis thaliana GN=At5g01020 PE=1 SV=1	KOG1187	0	Serine/threonine protein kinase				GO:0010413;GO:0006468;GO:0004674;GO:0005524;GO:0045492;GO:0004715	glucuronoxylan metabolic process|protein phosphorylation|protein serine/threonine kinase activity|ATP binding|xylan biosynthetic process|non-membrane spanning protein tyrosine kinase activity
CL1Contig4912	165.5	321	10	0.0311526	-5.0045	0.0222787	0.34066	Down	385
comp92075_c0_seq1	7055.5	13542	569	0.0420174	-4.57287	0.0222551	0.340371	Down	1785	gi|462395324|gb|EMJ01123.1|hypothetical protein PRUPE_ppa006993mg [Prunus persica]	0	sp|P13443|DHGY_CUCSA	0	Glycerate dehydrogenase OS=Cucumis sativus GN=HPR-A PE=2 SV=1	KOG0069	0	Glyoxylate/hydroxypyruvate reductase (D-isomer-specific 2-hydroxy acid dehydrogenase superfamily)	ko00260;ko00630	Glycine, serine and threonine metabolism |Glyoxylate and dicarboxylate metabolism	2	GO:0010218;GO:0048046;GO:0051287;GO:0035304;GO:0008465;GO:0010114;GO:0010207;GO:0009507;GO:0009854;GO:0009773;GO:0005777;GO:0016618;GO:0010304;GO:0009637;GO:0019344;GO:0009657;GO:0008266;GO:0006364	response to far red light|apoplast|NAD binding|regulation of protein dephosphorylation|glycerate dehydrogenase activity|response to red light|photosystem II assembly|chloroplast|oxidative photosynthetic carbon pathway|photosynthetic electron transport in photosystem I|peroxisome|hydroxypyruvate reductase activity|PSII associated light-harvesting complex II catabolic process|response to blue light…
CL7548Contig1	506.5	41	972	23.7073	4.56726	0.0222449	0.340287	Up	850	gi|225430194|ref|XP_002282436.1|PREDICTED: boron transporter 4 [Vitis vinifera] >gi|296081991|emb|CBI20996.3| unnamed protein product [Vitis vinifera]	2.94e-55	sp|Q9SUU1|BOR7_ARATH	2e-61	Probable boron transporter 7 OS=Arabidopsis thaliana GN=BOR7 PE=2 SV=3	KOG1172	7e-60	Na+-independent Cl/HCO3 exchanger AE1 and related transporters (SLC4 family)				GO:0035445;GO:0005452;GO:0046715;GO:0016021;GO:0005739	borate transmembrane transport|inorganic anion exchanger activity|borate transmembrane transporter activity|integral component of membrane|mitochondrion
CL11276Contig1	195	378	12	0.031746	-4.97728	0.0221741	0.339276	Down	385
CL1322Contig2	946.5	87	1806	20.7586	4.37564	0.0221377	0.33879	Up	349	gi|1173630|gb|AAB37233.1|cysteine proteinase [Phalaenopsis sp. SM9108]	4.15e-12	sp|P10056|PAPA3_CARPA	5e-14	Caricain OS=Carica papaya PE=1 SV=2	KOG1543	1e-12	Cysteine proteinase Cathepsin L				GO:0008234;GO:0006508	cysteine-type peptidase activity|proteolysis
CL7572Contig1	46.5	91	2	0.021978	-5.50779	0.0221374	0.33879	Down	1486	gi|508786291|gb|EOY33547.1|UPF0481 protein, putative [Theobroma cacao]	1.34e-61	sp|Q9SD53|Y3720_ARATH	8e-48	UPF0481 protein At3g47200 OS=Arabidopsis thaliana GN=At3g47200 PE=1 SV=1							GO:0005886	plasma membrane
comp44402_c0_seq2	46.5	91	2	0.021978	-5.50779	0.0221374	0.33879	Down	1495
CL5888Contig1	92.5	180	5	0.0277778	-5.16993	0.0221071	0.338537	Down	934	gi|548843153|gb|ERN02912.1|hypothetical protein AMTR_s00135p00069650 [Amborella trichopoda]	5.55e-45	sp|Q9FMF5|RPT3_ARATH	7e-48	Root phototropism protein 3 OS=Arabidopsis thaliana GN=RPT3 PE=1 SV=2							GO:0009825;GO:0046777;GO:0009785;GO:0048767;GO:0004871;GO:0000271;GO:0009638;GO:0009932;GO:0016567;GO:0010155;GO:0043481;GO:0010817;GO:0009664;GO:0009832	multidimensional cell growth|protein autophosphorylation|blue light signaling pathway|root hair elongation|signal transducer activity|polysaccharide biosynthetic process|phototropism|cell tip growth|protein ubiquitination|regulation of proton transport|anthocyanin accumulation in tissues in response to UV light|regulation of hormone levels|plant-type cell wall organization|plant-type cell wall bi…
CL1Contig9660	450.5	866	35	0.0404157	-4.62894	0.0221042	0.338537	Down	1242
CL30480Contig1	5688.5	10890	487	0.0447199	-4.48294	0.0221028	0.338537	Down	1797	gi|147838694|emb|CAN62980.1|hypothetical protein VITISV_007830 [Vitis vinifera]	5.02e-178	sp|Q07204|F16P1_BRANA	0	Fructose-1,6-bisphosphatase, chloroplastic OS=Brassica napus GN=FBP PE=2 SV=1	KOG1458	0	Fructose-1,6-bisphosphatase	ko00010;ko00030;ko00051;ko00680;ko00710;ko01200;ko04152;ko04910	Glycolysis / Gluconeogenesis |Pentose phosphate pathway |Fructose and mannose metabolism |Methane metabolism |Carbon fixation in photosynthetic organisms |Carbon metabolism |AMPK signaling pathway |Insulin signaling pathway	8	GO:0006098;GO:0010218;GO:0048046;GO:0016117;GO:0010319;GO:0035304;GO:0043085;GO:0019252;GO:0010114;GO:0030003;GO:0010207;GO:0009902;GO:0000023;GO:0032440;GO:0006000;GO:0042742;GO:0030388;GO:0015995;GO:0009773;GO:0042132;GO:0046872;GO:0005985;GO:0009570;GO:0009637;GO:0019253;GO:0070838;GO:0009409;GO:0006364;GO:0010027	pentose-phosphate shunt|response to far red light|apoplast|carotenoid biosynthetic process|stromule|regulation of protein dephosphorylation|positive regulation of catalytic activity|starch biosynthetic process|response to red light|cellular cation homeostasis|photosystem II assembly|chloroplast relocation|maltose metabolic process|2-alkenal reductase [NAD(P)] activity|fructose metabolic process|d…
CL1Contig981	537	1030	44	0.0427184	-4.549	0.0220702	0.338188	Down	611
CL1Contig8330	361.5	26	697	26.8077	4.74458	0.0220386	0.337775	Up	2624	gi|548851701|gb|ERN09976.1|hypothetical protein AMTR_s00013p00218260 [Amborella trichopoda]	2.94e-63	sp|Q9FFN2|GLYT3_ARATH	6e-12	Probable glycosyltransferase At5g03795 OS=Arabidopsis thaliana GN=At5g03795 PE=3 SV=2	KOG1021	3e-54	Acetylglucosaminyltransferase EXT1/exostosin 1				GO:0016020;GO:0016023;GO:0008152;GO:0003824	membrane|cytoplasmic membrane-bounded vesicle|metabolic process|catalytic activity
comp99240_c0_seq1	1349	2570	128	0.0498054	-4.32755	0.0219976	0.337218	Down	1003	gi|470124105|ref|XP_004298057.1|PREDICTED: uncharacterized protein At4g14100-like [Fragaria vesca subsp. vesca]	2.62e-67	sp|Q67YC9|Y4141_ARATH	4e-74	Uncharacterized protein At4g14100 OS=Arabidopsis thaliana GN=At4g14100 PE=2 SV=1							GO:0005576;GO:0016740;GO:0005773	extracellular region|transferase activity|vacuole
CL23279Contig1	1282	2443	121	0.0495293	-4.33557	0.0219379	0.336375	Down	1217	gi|125554064|gb|EAY99669.1|hypothetical protein OsI_21650 [Oryza sativa Indica Group]	1.38e-10
CL1Contig876	286.5	554	19	0.034296	-4.86581	0.0219342	0.336375	Down	1119	gi|225425100|ref|XP_002272744.1|PREDICTED: pentatricopeptide repeat-containing protein At5g66520-like [Vitis vinifera]	4.24e-64	sp|Q9SJG6|PP200_ARATH	2e-60	Pentatricopeptide repeat-containing protein At2g42920, chloroplastic OS=Arabidopsis thaliana GN=PCMP-E75 PE=2 SV=1	KOG4197	5e-61	FOG: PPR repeat				GO:0031425;GO:0009507;GO:0016556	chloroplast RNA processing|chloroplast|mRNA modification
CL1Contig9277	807.5	1543	72	0.0466623	-4.4216	0.0218891	0.33577	Down	741
CL19Contig3	76.5	4	149	37.25	5.21917	0.0218813	0.335721	Up	2204	gi|359493703|ref|XP_002281224.2|PREDICTED: uncharacterized protein LOC100245158 [Vitis vinifera]	2.16e-72	sp|P17840|SLSG3_BRAOL	1e-62	S-locus-specific glycoprotein S13 OS=Brassica oleracea GN=SLSG PE=2 SV=2							GO:0003676;GO:0048544;GO:0006468;GO:0005524;GO:0004674;GO:0015074	nucleic acid binding|recognition of pollen|protein phosphorylation|ATP binding|protein serine/threonine kinase activity|DNA integration
CL36196Contig1	298.5	20	577	28.85	4.8505	0.0218505	0.335319	Up	774	gi|356542189|ref|XP_003539552.1|PREDICTED: uncharacterized protein LOC100784386 [Glycine max]	1.06e-58
CL24915Contig1	138	268	8	0.0298507	-5.06609	0.0218421	0.335262	Down	829	gi|224112913|ref|XP_002316328.1|predicted protein [Populus trichocarpa] >gi|222865368|gb|EEF02499.1| hypothetical protein POPTR_0010s22150g [Populus trichocarpa]	1.93e-56										GO:0009506;GO:0005576	plasmodesma|extracellular region
comp95479_c0_seq11	3281.5	6257	306	0.0489052	-4.35387	0.0218381	0.335262	Down	3815	gi|508704273|gb|EOX96169.1|Cytochrome P450 family protein [Theobroma cacao]	2.57e-50	sp|Q50EK3|C04C1_PINTA	2e-38	Cytochrome P450 704C1 OS=Pinus taeda GN=CYP704C1 PE=2 SV=1	KOG0157	1e-42	Cytochrome P450 CYP4/CYP19/CYP26 subfamilies				GO:0020037;GO:0016705;GO:0004497;GO:0005506;GO:0009055;GO:0055114	heme binding|oxidoreductase activity, acting on paired donors, with incorporation or reduction of molecular oxygen|monooxygenase activity|iron ion binding|electron carrier activity|oxidation-reduction process
CL1Contig7504	153	297	9	0.030303	-5.04439	0.0218135	0.334966	Down	975
CL1Contig6784	1316	2508	124	0.0494418	-4.33813	0.0218027	0.334871	Down	402	gi|556517757|emb|CDJ21009.1|hypothetical protein EgrG_000335800 [Echinococcus granulosus]	6.99e-07
CL1Contig4060	310.5	600	21	0.035	-4.8365	0.0217414	0.334363	Down	496
CL1001Contig1	35	69	1	0.0144928	-6.10852	0.0217277	0.334363	Down	1981	gi|462398842|gb|EMJ04510.1|hypothetical protein PRUPE_ppa019833mg [Prunus persica]	1.71e-73	sp|Q9SJN0|ABI5_ARATH	2e-77	Protein ABSCISIC ACID-INSENSITIVE 5 OS=Arabidopsis thaliana GN=ABI5 PE=1 SV=1				ko04075	Plant hormone signal transduction	1	GO:0045893;GO:0050826;GO:0009793;GO:0009740;GO:0005525;GO:0046983;GO:0009640;GO:0019915;GO:0010182;GO:0009933;GO:0016567;GO:0043565;GO:0010228;GO:0003700;GO:0010187;GO:0009738;GO:0009909;GO:0009686;GO:0010162	positive regulation of transcription, DNA-templated|response to freezing|embryo development ending in seed dormancy|gibberellic acid mediated signaling pathway|GTP binding|protein dimerization activity|photomorphogenesis|lipid storage|sugar mediated signaling pathway|meristem structural organization|protein ubiquitination|sequence-specific DNA binding|vegetative to reproductive phase transition o…
CL38452Contig1	35	69	1	0.0144928	-6.10852	0.0217277	0.334363	Down	892	gi|255577979|ref|XP_002529861.1|receptor protein kinase zmpk1, putative [Ricinus communis] >gi|223530637|gb|EEF32511.1| receptor protein kinase zmpk1, putative [Ricinus communis]	1.29e-72	sp|P17801|KPRO_MAIZE	4e-65	Putative receptor protein kinase ZmPK1 OS=Zea mays GN=PK1 PE=2 SV=2	KOG1187	2e-41	Serine/threonine protein kinase				GO:0048544;GO:0006468;GO:0005524;GO:0004674	recognition of pollen|protein phosphorylation|ATP binding|protein serine/threonine kinase activity
CL8880Contig1	35	1	69	69	6.10852	0.0217277	0.334363	Up	871	gi|462415306|gb|EMJ20043.1|hypothetical protein PRUPE_ppa010341mg [Prunus persica]	1.54e-06	sp|Q8W487|YB95_ARATH	2e-09	Uncharacterized protein At2g39795, mitochondrial OS=Arabidopsis thaliana GN=At2g39795 PE=1 SV=1	KOG2536	5e-10	MAM33, mitochondrial matrix glycoprotein
comp31548_c0_seq1	47	2	92	46	5.52356	0.0217256	0.334363	Up	602
CL30372Contig1	849.5	1623	76	0.0468269	-4.41652	0.0217195	0.334363	Down	1890	gi|356504466|ref|XP_003521017.1|PREDICTED: haloalkane dehalogenase-like [Glycine max]	1.35e-104	sp|P53750|YN93_YEAST	3e-10	Uncharacterized hydrolase YNR064C OS=Saccharomyces cerevisiae (strain ATCC 204508 / S288c) GN=YNR064C PE=3 SV=1	KOG1454	3e-80	Predicted hydrolase/acyltransferase (alpha/beta hydrolase superfamily)				GO:0018786;GO:0009507;GO:0016556;GO:0005739	haloalkane dehalogenase activity|chloroplast|mRNA modification|mitochondrion
comp93192_c1_seq1	153.5	298	9	0.0302013	-5.04924	0.0217094	0.334363	Down	1907	gi|508710253|gb|EOY02150.1|Basic helix-loop-helix DNA-binding superfamily protein [Theobroma cacao]	3.86e-91	sp|Q9S7Y1|BH030_ARATH	1e-59	Transcription factor bHLH30 OS=Arabidopsis thaliana GN=BHLH30 PE=1 SV=1	KOG3561	1e-25	Aryl-hydrocarbon receptor nuclear translocator				GO:0046983	protein dimerization activity
CL1Contig837	888.5	1697	80	0.047142	-4.40684	0.0217072	0.334363	Down	1091
CL1Contig778	744	1423	65	0.0456781	-4.45235	0.0216668	0.334363	Down	1191
CL20911Contig1	561.5	46	1077	23.413	4.54924	0.0216343	0.334363	Up	2425	gi|508703095|gb|EOX94991.1|Indeterminate(ID)-domain 2 [Theobroma cacao]	3.29e-162	sp|Q9FFH3|NUC_ARATH	9e-94	Zinc finger protein NUTCRACKER OS=Arabidopsis thaliana GN=NUC PE=2 SV=1	KOG1721	2e-94	FOG: Zn-finger				GO:0046872;GO:0003676	metal ion binding|nucleic acid binding
comp97763_c0_seq2	212.5	412	13	0.0315534	-4.98606	0.0216123	0.334363	Down	616	gi|359486293|ref|XP_003633427.1|PREDICTED: probable LRR receptor-like serine/threonine-protein kinase At4g08850-like [Vitis vinifera]	3.19e-15	sp|Q8VZG8|Y4885_ARATH	2e-10	Probable LRR receptor-like serine/threonine-protein kinase At4g08850 OS=Arabidopsis thaliana GN=At4g08850 PE=1 SV=3							GO:0004713;GO:0006468;GO:0005524	protein tyrosine kinase activity|protein phosphorylation|ATP binding
CL33652Contig1	61	119	3	0.0252101	-5.30986	0.0216032	0.334363	Down	638
CL1Contig8265	1687.5	160	3215	20.0938	4.32867	0.0215751	0.334363	Up	1376	gi|225470664|ref|XP_002268964.1|PREDICTED: uncharacterized protein LOC100260603 isoform 1 [Vitis vinifera] >gi|359484972|ref|XP_003633192.1| PREDICTED: uncharacterized protein LOC100260603 isoform 2 [Vitis vinifera]	7.61e-40										GO:0005753;GO:0006511;GO:0051788;GO:0009536;GO:0080129;GO:0009060;GO:0009853;GO:0046686;GO:0006096	mitochondrial proton-transporting ATP synthase complex|ubiquitin-dependent protein catabolic process|response to misfolded protein|plastid|proteasome core complex assembly|aerobic respiration|photorespiration|response to cadmium ion|glycolytic process
comp68718_c0_seq1	365.5	26	705	27.1154	4.76104	0.0215642	0.334363	Up	951	gi|508780216|gb|EOY27472.1|LOB domain-containing protein 4 isoform 1 [Theobroma cacao]	1.96e-69	sp|Q9SHE9|LBD4_ARATH	2e-85	LOB domain-containing protein 4 OS=Arabidopsis thaliana GN=LBD4 PE=2 SV=1							GO:0010075;GO:0010014;GO:0009944;GO:0044036;GO:0005634;GO:0010089;GO:0009855	regulation of meristem growth|meristem initiation|polarity specification of adaxial/abaxial axis|cell wall macromolecule metabolic process|nucleus|xylem development|determination of bilateral symmetry
CL1Contig42	416.5	31	802	25.871	4.69326	0.0215571	0.334363	Up	1641	gi|550336668|gb|EEE92877.2|hypothetical protein POPTR_0006s19660g [Populus trichocarpa]	5.91e-13	sp|O64571|UBA1C_ARATH	5e-07		KOG2186	1e-07	Cell growth-regulating nucleolar protein				GO:0003676;GO:0005739;GO:0005634;GO:0008270	nucleic acid binding|mitochondrion|nucleus|zinc ion binding
CL1Contig4485	77.5	151	4	0.0264901	-5.2384	0.021519	0.334363	Down	468
CL26703Contig1	154.5	300	9	0.03	-5.05889	0.0215036	0.334363	Down	931	gi|557539417|gb|ESR50461.1|hypothetical protein CICLE_v10032523mg [Citrus clementina]	9.96e-79	sp|Q9LV60|CRR55_ARATH	8e-86	Cysteine-rich repeat secretory protein 55 OS=Arabidopsis thaliana GN=CRRSP55 PE=2 SV=1							GO:0080167;GO:0005576	response to karrikin|extracellular region
comp70072_c0_seq1	139.5	271	8	0.0295203	-5.08215	0.0214963	0.334363	Down	1017	gi|462408525|gb|EMJ13859.1|hypothetical protein PRUPE_ppa018264mg [Prunus persica]	4.07e-15
CL1Contig4550	94.5	184	5	0.0271739	-5.20163	0.0214834	0.334363	Down	611
CL29836Contig1	94.5	184	5	0.0271739	-5.20163	0.0214834	0.334363	Down	2168	gi|147866739|emb|CAN81171.1|hypothetical protein VITISV_014022 [Vitis vinifera]	0
CL38126Contig1	94.5	5	184	36.8	5.20163	0.0214834	0.334363	Up	639	gi|255581052|ref|XP_002531342.1|conserved hypothetical protein [Ricinus communis] >gi|223529064|gb|EEF31049.1| conserved hypothetical protein [Ricinus communis]	1.21e-15
CL24168Contig1	387	746	28	0.0375335	-4.73568	0.0214655	0.334363	Down	1125
comp94247_c1_seq3	4765	417	9113	21.8537	4.44981	0.0214581	0.334363	Up	1548	gi|565361353|ref|XP_006347421.1|PREDICTED: BTB/POZ and TAZ domain-containing protein 1-like [Solanum tuberosum]	3.11e-117	sp|Q9FMK7|BT1_ARATH	2e-123	BTB/POZ and TAZ domain-containing protein 1 OS=Arabidopsis thaliana GN=BT1 PE=1 SV=1	KOG1778	4e-124	CREB binding protein/P300 and related TAZ Zn-finger proteins				GO:0009733;GO:0003712;GO:0008270;GO:0009553;GO:0006355;GO:0007623;GO:0051973;GO:0009555;GO:0010167;GO:0009743;GO:0080134;GO:0016573;GO:0004402;GO:0005737;GO:0005634	response to auxin|transcription cofactor activity|zinc ion binding|embryo sac development|regulation of transcription, DNA-templated|circadian rhythm|positive regulation of telomerase activity|pollen development|response to nitrate|response to carbohydrate|regulation of response to stress|histone acetylation|histone acetyltransferase activity|cytoplasm|nucleus
CL30495Contig1	2061.5	3928	195	0.0496436	-4.33225	0.0214261	0.334363	Down	3554	gi|550334354|gb|EEE91098.2|hypothetical protein POPTR_0007s07670g [Populus trichocarpa]	1.01e-125	sp|Q8CP18|DNAJ_STAES	2e-09	Chaperone protein DnaJ OS=Staphylococcus epidermidis (strain ATCC 12228) GN=dnaJ PE=3 SV=1	KOG0716	3e-122	Molecular chaperone (DnaJ superfamily)				GO:0006457;GO:0051082;GO:0031072;GO:0009507	protein folding|unfolded protein binding|heat shock protein binding|chloroplast
CL26441Contig1	125	243	7	0.0288066	-5.11746	0.0214053	0.334363	Down	1015	gi|225425408|ref|XP_002277578.1|PREDICTED: uncharacterized GPI-anchored protein At1g27950 [Vitis vinifera]	2.7e-27	sp|Q9C7F7|UGPI5_ARATH	9e-25	Uncharacterized GPI-anchored protein At1g27950 OS=Arabidopsis thaliana GN=At1g27950 PE=1 SV=1							GO:0006869;GO:0046658;GO:0008289	lipid transport|anchored component of plasma membrane|lipid binding
CL26677Contig1	61.5	120	3	0.025	-5.32193	0.0213574	0.334363	Down	873
CL1732Contig1	95	5	185	37	5.20945	0.0213313	0.334363	Up	1389
CL23210Contig1	141	274	8	0.0291971	-5.09803	0.0211599	0.332286	Down	1542
CL2848Contig2	141	274	8	0.0291971	-5.09803	0.0211599	0.332286	Down	327
comp81508_c0_seq1	4381	386	8376	21.6995	4.43959	0.0211585	0.332286	Up	3004	gi|359486369|ref|XP_002273875.2|PREDICTED: laccase-12-like [Vitis vinifera] >gi|297736547|emb|CBI25418.3| unnamed protein product [Vitis vinifera]	0	sp|Q9SIY8|LAC5_ARATH	0	Laccase-5 OS=Arabidopsis thaliana GN=LAC5 PE=2 SV=1	KOG1263	0	Multicopper oxidases				GO:0046688;GO:0005507;GO:0052716;GO:0008447;GO:0048046;GO:0046274;GO:0055114	response to copper ion|copper ion binding|hydroquinone:oxygen oxidoreductase activity|L-ascorbate oxidase activity|apoplast|lignin catabolic process|oxidation-reduction process
CL838Contig2	35.5	70	1	0.0142857	-6.12928	0.0211394	0.332181	Down	1276	gi|557555737|gb|ESR65751.1|hypothetical protein CICLE_v10010218mg [Citrus clementina]	1.35e-112	sp|O48788|Y2267_ARATH	1e-54	Probable inactive receptor kinase At2g26730 OS=Arabidopsis thaliana GN=At2g26730 PE=1 SV=1	KOG1187	1e-48	Serine/threonine protein kinase				GO:0004672;GO:0006468;GO:0005524	protein kinase activity|protein phosphorylation|ATP binding
CL246Contig2	35.5	1	70	70	6.12928	0.0211394	0.332181	Up	1642	gi|508699314|gb|EOX91210.1|Serine-threonine protein kinase, plant-type, putative [Theobroma cacao]	1.11e-144	sp|O64825|LYK4_ARATH	9e-118	LysM domain receptor-like kinase 4 OS=Arabidopsis thaliana GN=LYK4 PE=1 SV=1	KOG1187	2e-35	Serine/threonine protein kinase				GO:0004714;GO:0006468;GO:0005524;GO:0016998;GO:0004674	transmembrane receptor protein tyrosine kinase activity|protein phosphorylation|ATP binding|cell wall macromolecule catabolic process|protein serine/threonine kinase activity
CL30035Contig1	17752	34680	824	0.0237601	-5.39532	0.0210407	0.330773	Down	2173	gi|508723433|gb|EOY15330.1|Glyceraldehyde-3-phosphate dehydrogenase B subunit [Theobroma cacao]	0	sp|P12859|G3PB_PEA	0	Glyceraldehyde-3-phosphate dehydrogenase B, chloroplastic OS=Pisum sativum GN=GAPB PE=1 SV=2	KOG0657	0	Glyceraldehyde 3-phosphate dehydrogenase	ko00710;ko01200	Carbon fixation in photosynthetic organisms |Carbon metabolism	2	GO:0010155;GO:0009522;GO:0006098;GO:0010218;GO:0009941;GO:0042744;GO:0009749;GO:0048046;GO:0051287;GO:0010319;GO:0006636;GO:0010114;GO:0010207;GO:0050661;GO:0009902;GO:0042742;GO:0015995;GO:0009744;GO:0009773;GO:0019288;GO:0019216;GO:0004365;GO:0006096;GO:0010304;GO:0009570;GO:0009637;GO:0019253;GO:0009644;GO:0016021;GO:0046686;GO:0009409;GO:0019344;GO:0047100;GO:0009535;GO:0006364;GO:0031408	regulation of proton transport|photosystem I|pentose-phosphate shunt|response to far red light|chloroplast envelope|hydrogen peroxide catabolic process|response to glucose|apoplast|NAD binding|stromule|unsaturated fatty acid biosynthetic process|response to red light|photosystem II assembly|NADP binding|chloroplast relocation|defense response to bacterium|chlorophyll biosynthetic process|response…
CL1Contig9818	1112	2123	101	0.0475742	-4.39368	0.0210143	0.33043	Down	1118
CL23231Contig1	401.5	774	29	0.0374677	-4.73821	0.0210058	0.330368	Down	1031	gi|508703343|gb|EOX95239.1|Uncharacterized protein TCM_004789 [Theobroma cacao]	1.43e-23
CL1Contig5552	1123.5	2145	102	0.0475524	-4.39434	0.0209611	0.329738	Down	690
CL1Contig7225	1014	91	1937	21.2857	4.41181	0.0209606	0.329738	Up	427	gi|550322074|gb|ERP52112.1|chitinase family protein [Populus trichocarpa]	4.86e-32	sp|P29060|CHIA_TOBAC	7e-38	Acidic endochitinase OS=Nicotiana tabacum PE=1 SV=1	KOG4701	9e-29	Chitinase	ko00520	Amino sugar and nucleotide sugar metabolism	1	GO:0004568;GO:0005615;GO:0006032;GO:0005618;GO:0000272	chitinase activity|extracellular space|chitin catabolic process|cell wall|polysaccharide catabolic process
CL6452Contig1	188	365	11	0.030137	-5.05232	0.0208867	0.328711	Down	4689
comp86014_c0_seq1	188	11	365	33.1818	5.05232	0.0208867	0.328711	Up	1489	gi|147776522|emb|CAN74013.1|hypothetical protein VITISV_003550 [Vitis vinifera]	2.82e-35	sp|Q9S7C9|ESCA_ARATH	4e-19	Putative DNA-binding protein ESCAROLA OS=Arabidopsis thaliana GN=ESC PE=2 SV=1							GO:0003677	DNA binding
comp41159_c0_seq1	96.5	188	5	0.0265957	-5.23266	0.0208835	0.328711	Down	480
CL1Contig8368	592	1136	48	0.0422535	-4.56478	0.0208111	0.327735	Down	1094	gi|391866052|gb|EIT75330.1|GPI anchored cell wall protein [Aspergillus oryzae 3.042]	2.18e-49	sp|P08640|MUC1_YEAST	1e-06	Flocculation protein FLO11 OS=Saccharomyces cerevisiae (strain ATCC 204508 / S288c) GN=MUC1 PE=1 SV=2	KOG1216	9e-06	von Willebrand factor and related coagulation proteins				GO:0016020;GO:0003824;GO:0008152	membrane|catalytic activity|metabolic process
CL3752Contig1	283	18	548	30.4444	4.92811	0.0207994	0.327623	Up	639
CL443Contig3	1651	153	3149	20.5817	4.36329	0.0207709	0.327245	Up	3532	gi|550324721|gb|EEE94915.2|formin homology 2 domain-containing family protein [Populus trichocarpa]	9.78e-97	sp|Q9MA60|FH11_ARATH	9e-155	Formin-like protein 11 OS=Arabidopsis thaliana GN=FH11 PE=2 SV=1	KOG1922	2e-155	Rho GTPase effector BNI1 and related formins				GO:0048453;GO:0048451;GO:0003779;GO:0005884;GO:0045010	sepal formation|petal formation|actin binding|actin filament|actin nucleation
CL1Contig829	672	1288	56	0.0434783	-4.52356	0.0207221	0.326548	Down	901
CL1Contig8331	259	502	16	0.0318725	-4.97154	0.0206941	0.326178	Down	801
CL25732Contig1	80	156	4	0.025641	-5.2854	0.0206601	0.32615	Down	822	gi|224064362|ref|XP_002301438.1|predicted protein [Populus trichocarpa] >gi|222843164|gb|EEE80711.1| hypothetical protein POPTR_0002s17980g [Populus trichocarpa]	2.69e-10
comp55071_c0_seq1	63	123	3	0.0243902	-5.35755	0.020655	0.32615	Down	1207
CL30230Contig1	97.5	190	5	0.0263158	-5.24793	0.0205919	0.32615	Down	1812	gi|255549442|ref|XP_002515774.1|Pectinesterase-2 precursor, putative [Ricinus communis] >gi|223545102|gb|EEF46613.1| Pectinesterase-2 precursor, putative [Ricinus communis]	4.84e-112	sp|Q94CB1|PME25_ARATH	2e-166	Probable pectinesterase/pectinesterase inhibitor 25 OS=Arabidopsis thaliana GN=PME25 PE=2 SV=1				ko00040;ko00500	Pentose and glucuronate interconversions |Starch and sucrose metabolism	2	GO:0042545;GO:0005618;GO:0030599;GO:0045330;GO:0004857;GO:0043086;GO:0045490	cell wall modification|cell wall|pectinesterase activity|aspartyl esterase activity|enzyme inhibitor activity|negative regulation of catalytic activity|pectin catabolic process
comp90066_c0_seq1	774	66	1482	22.4545	4.48894	0.0205855	0.32615	Up	1402	gi|296090459|emb|CBI40278.3|unnamed protein product [Vitis vinifera]	1.6e-101	sp|P42753|CCD31_ARATH	1e-95	Cyclin-D3-1 OS=Arabidopsis thaliana GN=CYCD3-1 PE=1 SV=3	KOG0656	3e-96	G1/S-specific cyclin D	ko04075	Plant hormone signal transduction	1	GO:0000911;GO:0000280;GO:0048316;GO:0010389;GO:0010103;GO:0051225;GO:0010075;GO:0009741;GO:0042127;GO:0010583;GO:0000082;GO:0042023;GO:0009735;GO:0006275;GO:0016538;GO:0005634	cytokinesis by cell plate formation|nuclear division|seed development|regulation of G2/M transition of mitotic cell cycle|stomatal complex morphogenesis|spindle assembly|regulation of meristem growth|response to brassinosteroid|regulation of cell proliferation|response to cyclopentenone|G1/S transition of mitotic cell cycle|DNA endoreduplication|response to cytokinin|regulation of DNA replication…
CL20955Contig1	48.5	95	2	0.0210526	-5.56986	0.0205808	0.32615	Down	371	gi|462401059|gb|EMJ06616.1|hypothetical protein PRUPE_ppa007627mg [Prunus persica]	1.76e-26	sp|Q43138|MTDH3_STYHU	6e-31	Probable mannitol dehydrogenase 3 OS=Stylosanthes humilis GN=CAD3 PE=2 SV=1	KOG0023	5e-31	Alcohol dehydrogenase, class V	ko00940	Phenylpropanoid biosynthesis	1	GO:0009626;GO:0045551;GO:0009617;GO:0018456;GO:0009809;GO:0008270;GO:0055114;GO:0046029	plant-type hypersensitive response|cinnamyl-alcohol dehydrogenase activity|response to bacterium|aryl-alcohol dehydrogenase (NAD+) activity|lignin biosynthetic process|zinc ion binding|oxidation-reduction process|mannitol dehydrogenase activity
CL1Contig1343	48.5	2	95	47.5	5.56986	0.0205808	0.32615	Up	1053
CL2819Contig1	36	1	71	71	6.14975	0.0205772	0.32615	Up	1508	gi|550335821|gb|ERP59007.1|hypothetical protein POPTR_0006s08940g [Populus trichocarpa]	2.06e-158	sp|Q9M345|LRK42_ARATH	9e-172	L-type lectin-domain containing receptor kinase IV.2 OS=Arabidopsis thaliana GN=LECRK42 PE=2 SV=1							GO:0004715;GO:0030246;GO:0006468;GO:0005524;GO:0004674	non-membrane spanning protein tyrosine kinase activity|carbohydrate binding|protein phosphorylation|ATP binding|protein serine/threonine kinase activity
CL6754Contig1	36	1	71	71	6.14975	0.0205772	0.32615	Up	1162	gi|449297301|gb|EMC93319.1|hypothetical protein BAUCODRAFT_150667 [Baudoinia compniacensis UAMH 10762]	1.74e-07
CL1Contig9430	765	1465	65	0.0443686	-4.49432	0.0205352	0.32615	Down	1917	gi|548859214|gb|ERN16915.1|hypothetical protein AMTR_s00057p00172690 [Amborella trichopoda]	4.59e-92	sp|Q9SI53|PP147_ARATH	3e-60	Pentatricopeptide repeat-containing protein At2g03880, mitochondrial OS=Arabidopsis thaliana GN=PCMP-H44 PE=2 SV=1	KOG4197	8e-61	FOG: PPR repeat
CL1Contig6311	113.5	221	6	0.0271493	-5.20294	0.0205272	0.32615	Down	852	gi|68161153|gb|AAY87014.1|3-hydroxy-methylglutaryl coenzyme A reductase [Magnolia chapensis]	1.15e-67	sp|P29057|HMDH1_HEVBR	6e-80	3-hydroxy-3-methylglutaryl-coenzyme A reductase 1 OS=Hevea brasiliensis GN=HMGR1 PE=2 SV=1	KOG2480	4e-78	3-hydroxy-3-methylglutaryl-CoA (HMG-CoA) reductase	ko00900;ko04152;ko04976	Terpenoid backbone biosynthesis |AMPK signaling pathway |Bile secretion	3	GO:0015936;GO:0016021;GO:0055114;GO:0031966;GO:0004420;GO:0050661;GO:0005789;GO:0042170;GO:0008299	coenzyme A metabolic process|integral component of membrane|oxidation-reduction process|mitochondrial membrane|hydroxymethylglutaryl-CoA reductase (NADPH) activity|NADP binding|endoplasmic reticulum membrane|plastid membrane|isoprenoid biosynthetic process
comp92824_c0_seq1	113.5	221	6	0.0271493	-5.20294	0.0205272	0.32615	Down	1853	gi|225438595|ref|XP_002280620.1|PREDICTED: cytochrome P450 71A1 [Vitis vinifera]	2.13e-163	sp|P24465|C71A1_PERAE	1e-120	Cytochrome P450 71A1 OS=Persea americana GN=CYP71A1 PE=1 SV=2	KOG0156	7e-113	Cytochrome P450 CYP2 subfamily				GO:0020037;GO:0033772;GO:0005506;GO:0009055;GO:0055114	heme binding|flavonoid 3',5'-hydroxylase activity|iron ion binding|electron carrier activity|oxidation-reduction process
CL3498Contig1	80.5	157	4	0.0254777	-5.29462	0.0204957	0.32615	Down	662	gi|147774056|emb|CAN76261.1|hypothetical protein VITISV_018522 [Vitis vinifera]	3.96e-28	sp|P33083|AX6B_SOYBN	4e-10	Auxin-induced protein 6B OS=Glycine max PE=2 SV=1				ko04075	Plant hormone signal transduction	1	GO:0009734;GO:0005739;GO:0005516	auxin-activated signaling pathway|mitochondrion|calmodulin binding
CL1Contig6705	63.5	3	124	41.3333	5.36923	0.0204318	0.32615	Up	1218
CL1Contig8449	579	1112	46	0.0413669	-4.59538	0.0203394	0.32615	Down	1412
CL1018Contig3	699	58	1340	23.1034	4.53004	0.020312	0.32615	Up	2251	gi|255553045|ref|XP_002517565.1|Boron transporter, putative [Ricinus communis] >gi|223543197|gb|EEF44729.1| Boron transporter, putative [Ricinus communis]	9.9e-73	sp|Q9SSG5|BOR5_ARATH	2e-71	Putative boron transporter 5 OS=Arabidopsis thaliana GN=BOR5 PE=3 SV=1	KOG1172	5e-71	Na+-independent Cl/HCO3 exchanger AE1 and related transporters (SLC4 family)				GO:0035445;GO:0005452;GO:0046715;GO:0016021;GO:0005739	borate transmembrane transport|inorganic anion exchanger activity|borate transmembrane transporter activity|integral component of membrane|mitochondrion
CL23093Contig1	810	1551	69	0.0444874	-4.49046	0.0202896	0.32615	Down	971	gi|225434148|ref|XP_002277983.1|PREDICTED: uncharacterized protein LOC100252564 [Vitis vinifera] >gi|296084317|emb|CBI24705.3| unnamed protein product [Vitis vinifera]	5.29e-09
CL1Contig9332	2867.5	5476	259	0.0472973	-4.4021	0.020276	0.32615	Down	4054	gi|359486048|ref|XP_002270184.2|PREDICTED: pentatricopeptide repeat-containing protein At1g10910, chloroplastic [Vitis vinifera] >gi|298204537|emb|CBI23812.3| unnamed protein product [Vitis vinifera]	0	sp|Q0WVV0|PPR31_ARATH	0	Pentatricopeptide repeat-containing protein At1g10910, chloroplastic OS=Arabidopsis thaliana GN=At1g10910 PE=2 SV=1	KOG4197	0	FOG: PPR repeat				GO:0005739;GO:0006355	mitochondrion|regulation of transcription, DNA-templated
CL1Contig9906	640	1228	52	0.0423453	-4.56166	0.0202466	0.32615	Down	749
CL1Contig4593	221.5	430	13	0.0302326	-5.04775	0.0202403	0.32615	Down	476
CL12519Contig1	49	96	2	0.0208333	-5.58496	0.0202269	0.32615	Down	360	gi|224054944|ref|XP_002298391.1|white-brown-complex ABC transporter family [Populus trichocarpa] >gi|222845649|gb|EEE83196.1| ABC transporter-related family protein [Populus trichocarpa]	8.2e-48	sp|Q8RWI9|AB15G_ARATH	4e-54	ABC transporter G family member 15 OS=Arabidopsis thaliana GN=ABCG15 PE=2 SV=2	KOG0061	9e-55	Transporter, ABC superfamily (Breast cancer resistance protein)				GO:0010025;GO:0015416;GO:0006200;GO:0005524;GO:0080167;GO:0016020	wax biosynthetic process|organic phosphonate transmembrane-transporting ATPase activity|ATP catabolic process|ATP binding|response to karrikin|membrane
CL28940Contig1	831.5	1592	71	0.044598	-4.48688	0.0202245	0.32615	Down	1690
CL1Contig910	388.5	750	27	0.036	-4.79586	0.0201827	0.325659	Down	457
CL11485Contig1	1415	2702	128	0.0473723	-4.39981	0.0201762	0.325627	Down	479
CL1Contig999	572	1099	45	0.0409463	-4.61012	0.0201315	0.324978	Down	1101
CL1Contig9609	300.5	19	582	30.6316	4.93695	0.0200714	0.32408	Up	3323	gi|225433195|ref|XP_002281751.1|PREDICTED: uncharacterized protein LOC100258054 [Vitis vinifera]	0										GO:0005634;GO:0005515;GO:0005618	nucleus|protein binding|cell wall
CL9222Contig1	130.5	254	7	0.0275591	-5.18133	0.020068	0.32408	Down	2485
CL1Contig1004	276.5	536	17	0.0317164	-4.97863	0.0200394	0.323709	Down	561
comp76085_c0_seq1	36.5	72	1	0.0138889	-6.16993	0.0200393	0.323709	Down	510
comp95895_c1_seq2	64.5	3	126	42	5.39232	0.0200007	0.323228	Up	1581	gi|398407599|ref|XP_003855265.1|hypothetical protein MYCGRDRAFT_103492 [Zymoseptoria tritici IPO323] >gi|339475149|gb|EGP90241.1| hypothetical protein MYCGRDRAFT_103492 [Zymoseptoria tritici IPO323]	1.75e-139	sp|P23641|MPCP_YEAST	5e-106	Mitochondrial phosphate carrier protein OS=Saccharomyces cerevisiae (strain ATCC 204508 / S288c) GN=MIR1 PE=1 SV=1	KOG0767	1e-106	Mitochondrial phosphate carrier protein				GO:0005315;GO:0035435;GO:0031305	inorganic phosphate transmembrane transporter activity|phosphate ion transmembrane transport|integral component of mitochondrial inner membrane
comp69088_c0_seq1	193.5	11	376	34.1818	5.09516	0.0199961	0.323227	Up	707
comp91851_c1_seq1	1001	1915	87	0.0454308	-4.46019	0.0199204	0.322075	Down	2938	gi|225448439|ref|XP_002272022.1|PREDICTED: putative serine/threonine-protein kinase-like protein CCR3-like [Vitis vinifera]	0	sp|Q9LY50|ACCR3_ARATH	0	Putative serine/threonine-protein kinase-like protein CCR3 OS=Arabidopsis thaliana GN=CCR3 PE=2 SV=1	KOG1187	0	Serine/threonine protein kinase				GO:0006468;GO:0005524;GO:0004674	protein phosphorylation|ATP binding|protein serine/threonine kinase activity
CL18625Contig1	635.5	51	1220	23.9216	4.58024	0.0199023	0.321855	Up	338
CL11286Contig1	49.5	97	2	0.0206186	-5.59991	0.0198856	0.321657	Down	370			sp|P27522|CB13_SOLLC	5e-15	Chlorophyll a-b binding protein 8, chloroplastic OS=Solanum lycopersicum GN=CAB8 PE=3 SV=1
CL4404Contig1	82.5	161	4	0.0248447	-5.33092	0.0198605	0.321323	Down	2107
comp101055_c0_seq1	65	127	3	0.023622	-5.40372	0.0197924	0.320293	Down	325
CL1Contig8584	486.5	937	36	0.0384205	-4.70198	0.0197418	0.319544	Down	2611
CL1Contig8362	568.5	44	1093	24.8409	4.63465	0.0196716	0.318821	Up	2959	gi|225449489|ref|XP_002283485.1|PREDICTED: elicitor-responsive protein 1 [Vitis vinifera] >gi|296086227|emb|CBI31668.3| unnamed protein product [Vitis vinifera]	1.09e-53	sp|Q0JHU5|ERG1_ORYSJ	4e-45	Elicitor-responsive protein 1 OS=Oryza sativa subsp. japonica GN=ERG1 PE=2 SV=1	KOG1030	8e-45	Predicted Ca2+-dependent phospholipid-binding protein
CL29632Contig1	253.5	492	15	0.0304878	-5.03562	0.0196561	0.318821	Down	1794	gi|289065765|gb|ADC80920.1|delta-9 fatty acid desaturase [Vernicia fordii]	1.98e-150	sp|Q949X0|ADS3_ARATH	3e-174	Palmitoyl-monogalactosyldiacylglycerol delta-7 desaturase, chloroplastic OS=Arabidopsis thaliana GN=ADS3 PE=2 SV=2	KOG1600	4e-175	Fatty acid desaturase	ko01040;ko01212;ko03320;ko04152	Biosynthesis of unsaturated fatty acids |Fatty acid metabolism |PPAR signaling pathway |AMPK signaling pathway	4	GO:0004768;GO:0016021;GO:0006655;GO:0009979;GO:0055114;GO:0019288;GO:0015995;GO:0016117;GO:0009579;GO:0006636;GO:0010205;GO:0002213;GO:0001676;GO:0009507	stearoyl-CoA 9-desaturase activity|integral component of membrane|phosphatidylglycerol biosynthetic process|16:0 monogalactosyldiacylglycerol desaturase activity|oxidation-reduction process|isopentenyl diphosphate biosynthetic process, methylerythritol 4-phosphate pathway|chlorophyll biosynthetic process|carotenoid biosynthetic process|thylakoid|unsaturated fatty acid biosynthetic process|photoin…
CL37703Contig1	1343	2567	119	0.0463576	-4.43105	0.0195938	0.318821	Down	535	gi|462409980|gb|EMJ15314.1|hypothetical protein PRUPE_ppa017131mg [Prunus persica]	5.96e-15
CL12580Contig1	65.5	128	3	0.0234375	-5.41504	0.0195888	0.318821	Down	360
CL1Contig7692	641.5	1232	51	0.0413961	-4.59436	0.0195349	0.318821	Down	446
CL35393Contig1	601	1155	47	0.0406926	-4.61909	0.0195268	0.318821	Down	614	gi|508707320|gb|EOX99216.1|Xyloglucan endotransglucosylase/hydrolase 4 isoform 1 [Theobroma cacao] >gi|508707321|gb|EOX99217.1| Xyloglucan endotransglucosylase/hydrolase 4 isoform 1 [Theobroma cacao]	1.63e-27	sp|Q8LDW9|XTH9_ARATH	4e-23	Xyloglucan endotransglucosylase/hydrolase protein 9 OS=Arabidopsis thaliana GN=XTH9 PE=2 SV=2							GO:0010075;GO:0016762;GO:0004553;GO:0005618;GO:0006073;GO:0048046	regulation of meristem growth|xyloglucan:xyloglucosyl transferase activity|hydrolase activity, hydrolyzing O-glycosyl compounds|cell wall|cellular glucan metabolic process|apoplast
comp115265_c0_seq1	37	73	1	0.0136986	-6.18982	0.0195245	0.318821	Down	798
CL5527Contig1	37	1	73	73	6.18982	0.0195245	0.318821	Up	1800	gi|147814824|emb|CAN65806.1|hypothetical protein VITISV_015630 [Vitis vinifera]	3.66e-120	sp|Q9LS40|ASPG1_ARATH	3e-42	Protein ASPARTIC PROTEASE IN GUARD CELL 1 OS=Arabidopsis thaliana GN=ASPG1 PE=1 SV=1	KOG1339	9e-114	Aspartyl protease				GO:0005975;GO:0010019;GO:0004190;GO:0009507;GO:0006508	carbohydrate metabolic process|chloroplast-nucleus signaling pathway|aspartic-type endopeptidase activity|chloroplast|proteolysis
CL1Contig2213	5636	448	10824	24.1607	4.59459	0.0195172	0.318821	Up	1244
CL1Contig6948	212	412	12	0.0291262	-5.10154	0.0194923	0.318821	Down	334
comp81356_c0_seq2	212	12	412	34.3333	5.10154	0.0194923	0.318821	Up	1771
CL23852Contig1	117.5	229	6	0.0262009	-5.25424	0.0194604	0.318821	Down	1411
comp89804_c2_seq2	1255.5	2401	110	0.0458142	-4.44806	0.0193947	0.318821	Down	1741	gi|359493310|ref|XP_002280208.2|PREDICTED: uncharacterized protein LOC100244789 [Vitis vinifera]	1.23e-64										GO:0008080;GO:0008152	N-acetyltransferase activity|metabolic process
CL1Contig8417	227.5	442	13	0.0294118	-5.08746	0.0193888	0.318821	Down	757
CL30534Contig1	696.5	56	1337	23.875	4.57743	0.0193238	0.318821	Up	1939	gi|508707038|gb|EOX98934.1|Expansin A20, ALPHA 1.23,EXPA20 isoform 1 [Theobroma cacao] >gi|508707039|gb|EOX98935.1| Expansin A20, ALPHA 1.23,EXPA20 isoform 1 [Theobroma cacao]	7.5e-58	sp|Q9SZM1|EXP20_ARATH	6e-54	Expansin-A20 OS=Arabidopsis thaliana GN=EXPA20 PE=2 SV=1							GO:0009831;GO:0009828;GO:0009826;GO:0005576;GO:0016020;GO:0006949;GO:0080167	plant-type cell wall modification involved in multidimensional cell growth|plant-type cell wall loosening|unidimensional cell growth|extracellular region|membrane|syncytium formation|response to karrikin
CL1Contig9558	841.5	1613	70	0.0433974	-4.52625	0.0193097	0.318774	Down	1072
CL1Contig9830	924.5	1771	78	0.0440429	-4.50495	0.0193013	0.318709	Down	892
CL1Contig6569	492	948	36	0.0379747	-4.71882	0.019294	0.31866	Down	1410
CL1Contig9563	2231	4264	198	0.0464353	-4.42864	0.0192572	0.318126	Down	1822
CL1Contig8419	1303	114	2492	21.8596	4.4502	0.0192498	0.318076	Up	4264	gi|508726748|gb|EOY18645.1|Zn-dependent exopeptidases superfamily protein isoform 2, partial [Theobroma cacao]	7.97e-133	sp|Q0VGW4|ERMP1_XENLA	8e-46	Endoplasmic reticulum metallopeptidase 1 OS=Xenopus laevis GN=ermp1 PE=2 SV=1	KOG2194	2e-139	Aminopeptidases of the M20 family				GO:0005783;GO:0006508;GO:0008233	endoplasmic reticulum|proteolysis|peptidase activity
CL22488Contig1	50.5	99	2	0.020202	-5.62936	0.0192387	0.317966	Down	344
CL5413Contig1	50.5	99	2	0.020202	-5.62936	0.0192387	0.317966	Down	523	gi|508776843|gb|EOY24099.1|Drug/metabolite transporter superfamily protein [Theobroma cacao]	2.91e-35	sp|O49726|PUP9_ARATH	6e-36	Probable purine permease 9 OS=Arabidopsis thaliana GN=PUP9 PE=2 SV=2							GO:0016021;GO:0009624	integral component of membrane|response to nematode
CL1Contig7170	1347.5	118	2577	21.839	4.44883	0.0191978	0.317435	Up	716	gi|557115235|gb|ESQ55518.1|hypothetical protein EUTSA_v10026344mg [Eutrema salsugineum]	2.37e-43	sp|P42794|RL112_ARATH	4e-56	60S ribosomal protein L11-2 OS=Arabidopsis thaliana GN=RPL11B PE=2 SV=2	KOG0397	1e-56	60S ribosomal protein L11	ko03010	Ribosome	1	GO:0001510;GO:0006412;GO:0005730;GO:0009506;GO:0003735;GO:0009507;GO:0005773;GO:0016020;GO:0022625;GO:0005794	RNA methylation|translation|nucleolus|plasmodesma|structural constituent of ribosome|chloroplast|vacuole|membrane|cytosolic large ribosomal subunit|Golgi apparatus
CL18621Contig1	295.5	573	18	0.0314136	-4.99247	0.0191972	0.317435	Down	1617	gi|557540891|gb|ESR51935.1|hypothetical protein CICLE_v10031712mg [Citrus clementina]	1.09e-128	sp|P47082|AVT1_YEAST	3e-33	Vacuolar amino acid transporter 1 OS=Saccharomyces cerevisiae (strain ATCC 204508 / S288c) GN=AVT1 PE=1 SV=1	KOG1303	4e-122	Amino acid transporters	ko04721;ko04723;ko04727;ko05032;ko05033	Synaptic vesicle cycle |Retrograde endocannabinoid signaling |GABAergic synapse |Morphine addiction |Nicotine addiction	5	GO:0016021	integral component of membrane
CL9788Contig1	3900.5	7471	330	0.0441708	-4.50076	0.0191937	0.317435	Down	7930	gi|548855249|gb|ERN13136.1|hypothetical protein AMTR_s00040p00185210 [Amborella trichopoda]	0	sp|Q7PC84|AB39G_ARATH	0	ABC transporter G family member 39 OS=Arabidopsis thaliana GN=ABCG39 PE=3 SV=1	KOG0065	0	Pleiotropic drug resistance proteins (PDR1-15), ABC superfamily				GO:0015416;GO:0006200;GO:0005524;GO:0016020	organic phosphonate transmembrane-transporting ATPase activity|ATP catabolic process|ATP binding|membrane
CL25672Contig1	504	971	37	0.038105	-4.71387	0.0191622	0.317065	Down	763
CL29354Contig1	3937.5	7543	332	0.0440143	-4.50588	0.0191275	0.316562	Down	1482	gi|526117539|ref|NP_001268050.1|class I extracellular chitinase precursor [Vitis vinifera] >gi|4151199|gb|AAD04295.1| class I extracellular chitinase [Vitis vinifera]	3.05e-90	sp|P08252|CHI1_TOBAC	9e-121	Endochitinase A OS=Nicotiana tabacum GN=CHN48 PE=1 SV=2	KOG4742	1e-112	Predicted chitinase	ko00520	Amino sugar and nucleotide sugar metabolism	1	GO:0004568;GO:0005975;GO:0006032;GO:0008061;GO:0016998	chitinase activity|carbohydrate metabolic process|chitin catabolic process|chitin binding|cell wall macromolecule catabolic process
CL1Contig9992	3027.5	5792	263	0.0454075	-4.46093	0.0191173	0.316467	Down	1863	gi|225426510|ref|XP_002277944.1|PREDICTED: probable F-box protein At1g60180-like [Vitis vinifera]	2.37e-61	sp|Q2V3R1|FB346_ARATH	7e-22	F-box protein At3g44326 OS=Arabidopsis thaliana GN=At3g44326 PE=2 SV=1
CL1Contig133	244	14	474	33.8571	5.08139	0.0190925	0.316128	Up	1030
CL4248Contig2	119	6	232	38.6667	5.27302	0.0190862	0.316097	Up	1365	gi|225452436|ref|XP_002277432.1|PREDICTED: uncharacterized protein LOC100247380 [Vitis vinifera]	3.88e-20										GO:0005634;GO:0046685	nucleus|response to arsenic-containing substance
CL1Contig9071	994.5	84	1905	22.6786	4.50326	0.0190181	0.315042	Up	2101	gi|133872|sp|P29344.1|RR1_SPIOLRecName: Full=30S ribosomal protein S1, chloroplastic; AltName: Full=CS1; Flags: Precursor >gi|18060|emb|CAA46927.1| ribosomal protein S1 [Spinacia oleracea] >gi|170143|gb|AAA34045.1| chloroplast ribosomal protein S1 [Spinacia oleracea]	1.41e-174	sp|P29344|RR1_SPIOL	0	30S ribosomal protein S1, chloroplastic OS=Spinacia oleracea GN=RPS1 PE=1 SV=1	KOG1067	6e-11	Predicted RNA-binding polyribonucleotide nucleotidyltransferase	ko03010	Ribosome	1	GO:0006098;GO:0016020;GO:0005840;GO:0006412;GO:0009902;GO:0015995;GO:0009773;GO:0019288;GO:0009570;GO:0009579;GO:0003735;GO:0003723;GO:0006364;GO:0010027;GO:0005739	pentose-phosphate shunt|membrane|ribosome|translation|chloroplast relocation|chlorophyll biosynthetic process|photosynthetic electron transport in photosystem I|isopentenyl diphosphate biosynthetic process, methylerythritol 4-phosphate pathway|chloroplast stroma|thylakoid|structural constituent of ribosome|RNA binding|rRNA processing|thylakoid membrane organization|mitochondrion
CL25727Contig1	67	131	3	0.0229008	-5.44846	0.0190037	0.314875	Down	938
CL22963Contig1	119.5	6	233	38.8333	5.27922	0.0189644	0.314296	Up	1163	gi|508773789|gb|EOY21045.1|BR enhanced expression 1 [Theobroma cacao]	3.72e-50	sp|Q8GWK7|BEE3_ARATH	8e-45	Transcription factor BEE 3 OS=Arabidopsis thaliana GN=BEE3 PE=2 SV=1							GO:0006355;GO:0003677;GO:2000488;GO:0048441;GO:0046983;GO:0048443;GO:0003700	regulation of transcription, DNA-templated|DNA binding|positive regulation of brassinosteroid biosynthetic process|petal development|protein dimerization activity|stamen development|sequence-specific DNA binding transcription factor activity
CL1Contig9458	3020	261	5779	22.1418	4.4687	0.0189436	0.314024	Up	3102	gi|149900503|gb|ABR32183.1|peptide transporter [Hakea actites]	0	sp|P46032|PTR2_ARATH	0	Peptide transporter PTR2 OS=Arabidopsis thaliana GN=PTR2 PE=1 SV=1	KOG1237	0	H+/oligopeptide symporter				GO:0000325;GO:0042939;GO:0042936;GO:0005886;GO:0015334;GO:0005774;GO:0042937;GO:0016021;GO:0042938	plant-type vacuole|tripeptide transport|dipeptide transporter activity|plasma membrane|high affinity oligopeptide transporter activity|vacuolar membrane|tripeptide transporter activity|integral component of membrane|dipeptide transport
CL1725Contig2	51	100	2	0.02	-5.64386	0.0189319	0.313902	Down	714
CL18183Contig1	51	2	100	50	5.64386	0.0189319	0.313902	Up	584	gi|460789893|gb|AGH14254.1|glutathione S-transferase [Musa acuminata AAA Group]	2.95e-17	sp|P04907|GSTF3_MAIZE	9e-21	Glutathione S-transferase 3 OS=Zea mays GN=GST3 PE=1 SV=4	KOG0867	7e-17	Glutathione S-transferase	ko00480;ko00980;ko00982;ko05204	Glutathione metabolism |Metabolism of xenobiotics by cytochrome P450 |Drug metabolism - cytochrome P450 |Chemical carcinogenesis	4	GO:0009407;GO:0046872;GO:0004364;GO:0006979	toxin catabolic process|metal ion binding|glutathione transferase activity|response to oxidative stress
CL1Contig5081	51	2	100	50	5.64386	0.0189319	0.313902	Up	1717
CL1Contig10041	216	12	420	35	5.12928	0.0189268	0.313902	Up	341	gi|508723504|gb|EOY15401.1|Transcription factor, putative isoform 2 [Theobroma cacao]	6.23e-08
CL24114Contig1	538.5	1037	40	0.0385728	-4.69627	0.0189029	0.313709	Down	1395	gi|225424301|ref|XP_002284666.1|PREDICTED: uncharacterized protein LOC100259429 [Vitis vinifera] >gi|297737670|emb|CBI26871.3| unnamed protein product [Vitis vinifera]	7.53e-27										GO:0010598;GO:0006098;GO:0009773;GO:0042651;GO:0030003;GO:0070838;GO:0009507;GO:0016655	NAD(P)H dehydrogenase complex (plastoquinone)|pentose-phosphate shunt|photosynthetic electron transport in photosystem I|thylakoid membrane|cellular cation homeostasis|divalent metal ion transport|chloroplast|oxidoreductase activity, acting on NAD(P)H, quinone or similar compound as acceptor
CL1Contig93	2801.5	5360	243	0.0453358	-4.4632	0.0188698	0.313232	Down	2172
CL23497Contig1	705.5	1355	56	0.0413284	-4.59672	0.0188468	0.312921	Down	1072	gi|255567035|ref|XP_002524500.1|DNA binding protein, putative [Ricinus communis] >gi|223536288|gb|EEF37940.1| DNA binding protein, putative [Ricinus communis]	1.51e-63	sp|Q9XI33|WIN1_ARATH	3e-70	Ethylene-responsive transcription factor WIN1 OS=Arabidopsis thaliana GN=WIN1 PE=2 SV=1							GO:0009414;GO:0006355;GO:0010143;GO:0043565;GO:0003700;GO:0010166;GO:0005634;GO:0006351	response to water deprivation|regulation of transcription, DNA-templated|cutin biosynthetic process|sequence-specific DNA binding|sequence-specific DNA binding transcription factor activity|wax metabolic process|nucleus|transcription, DNA-templated
CL26508Contig1	231.5	450	13	0.0288889	-5.11334	0.0188466	0.312921	Down	1001
CL1Contig1531	67.5	132	3	0.0227273	-5.45943	0.0188169	0.312569	Down	420
comp96444_c1_seq1	311	603	19	0.0315091	-4.98809	0.0188046	0.312437	Down	745	gi|508775610|gb|EOY22866.1|Leucine-rich repeat receptor-like protein kinase family protein [Theobroma cacao]	3.12e-41	sp|Q9LVP0|Y5639_ARATH	1e-31	Probable leucine-rich repeat receptor-like protein kinase At5g63930 OS=Arabidopsis thaliana GN=At5g63930 PE=1 SV=1	KOG0619	1e-27	FOG: Leucine rich repeat				GO:0005886;GO:0004713;GO:0006468;GO:0005524;GO:0016021	plasma membrane|protein tyrosine kinase activity|protein phosphorylation|ATP binding|integral component of membrane
comp94648_c0_seq1	6767	13037	497	0.0381223	-4.71322	0.0187685	0.311967	Down	3380	gi|345296471|gb|AEN83999.1|sucrose synthase [Cucumis sativus]	0	sp|Q41607|SUS2_TULGE	0	Sucrose synthase 2 OS=Tulipa gesneriana PE=2 SV=1	KOG0853	0	Glycosyltransferase	ko00500	Starch and sucrose metabolism	1	GO:0009877;GO:0016157;GO:0009058;GO:0005985	nodulation|sucrose synthase activity|biosynthetic process|sucrose metabolic process
CL20028Contig1	186	10	362	36.2	5.17792	0.0187329	0.311967	Up	3447	gi|225444627|ref|XP_002277540.1|PREDICTED: respiratory burst oxidase homolog protein E [Vitis vinifera] >gi|297738517|emb|CBI27762.3| unnamed protein product [Vitis vinifera]	0	sp|O81211|RBOHE_ARATH	0	Respiratory burst oxidase homolog protein E OS=Arabidopsis thaliana GN=RBOHE PE=2 SV=2	KOG0039	0	Ferric reductase, NADH/NADPH oxidase and related proteins				GO:0050660;GO:0016174;GO:0006952;GO:0009055;GO:0005506;GO:0005509;GO:0004601;GO:0016021;GO:0055114	flavin adenine dinucleotide binding|NAD(P)H oxidase activity|defense response|electron carrier activity|iron ion binding|calcium ion binding|peroxidase activity|integral component of membrane|oxidation-reduction process
CL30236Contig1	86.5	4	169	42.25	5.40088	0.0186856	0.311967	Up	1762	gi|225430824|ref|XP_002268445.1|PREDICTED: scarecrow-like protein 15 [Vitis vinifera]	3.18e-68	sp|O23210|SCL15_ARATH	1e-78	Scarecrow-like protein 15 OS=Arabidopsis thaliana GN=SCL15 PE=2 SV=3							GO:0030154;GO:0006355;GO:0003700;GO:0006351;GO:0005515;GO:0005634;GO:0048831	cell differentiation|regulation of transcription, DNA-templated|sequence-specific DNA binding transcription factor activity|transcription, DNA-templated|protein binding|nucleus|regulation of shoot system development
CL283Contig3	51.5	101	2	0.019802	-5.65821	0.0186355	0.311967	Down	483	gi|449437270|ref|XP_004136415.1|PREDICTED: oligopeptide transporter 2-like [Cucumis sativus] >gi|449515718|ref|XP_004164895.1| PREDICTED: oligopeptide transporter 2-like [Cucumis sativus]	1.63e-14	sp|Q9FME8|OPT4_ARATH	2e-15	Oligopeptide transporter 4 OS=Arabidopsis thaliana GN=OPT4 PE=2 SV=1	KOG2262	5e-16	Sexual differentiation process protein ISP4				GO:0015198;GO:0016020;GO:0006857;GO:0055085	oligopeptide transporter activity|membrane|oligopeptide transport|transmembrane transport
CL1Contig7417	68	133	3	0.0225564	-5.47032	0.0186338	0.311967	Down	1535
CL24139Contig1	68	133	3	0.0225564	-5.47032	0.0186338	0.311967	Down	1397	gi|557533740|gb|ESR44858.1|hypothetical protein CICLE_v10001782mg [Citrus clementina]	1.56e-48										GO:0005634	nucleus
CL4447Contig1	68	133	3	0.0225564	-5.47032	0.0186338	0.311967	Down	452	gi|147857949|emb|CAN80378.1|hypothetical protein VITISV_038701 [Vitis vinifera]	2.04e-33	sp|Q8RVH5|7SBG2_SOYBN	5e-18	Basic 7S globulin 2 OS=Glycine max PE=1 SV=1	KOG1339	3e-36	Aspartyl protease				GO:0004190;GO:0006508	aspartic-type endopeptidase activity|proteolysis
CL26745Contig1	121	236	6	0.0254237	-5.29768	0.0186074	0.311967	Down	900
comp93003_c0_seq9	170.5	332	9	0.0271084	-5.20511	0.0186026	0.311967	Down	1332	gi|557556640|gb|ESR66654.1|hypothetical protein CICLE_v10009119mg [Citrus clementina]	1.49e-85	sp|Q38910|XTH23_ARATH	2e-108	Probable xyloglucan endotransglucosylase/hydrolase protein 23 OS=Arabidopsis thaliana GN=XTH23 PE=2 SV=1							GO:0006073;GO:0004553;GO:0048046;GO:0005618;GO:0016762	cellular glucan metabolic process|hydrolase activity, hydrolyzing O-glycosyl compounds|apoplast|cell wall|xyloglucan:xyloglucosyl transferase activity
CL1Contig7601	313	19	607	31.9474	4.99763	0.018575	0.311967	Up	1033	gi|225430596|ref|XP_002265636.1|PREDICTED: uncharacterized protein LOC100267328 isoform 1 [Vitis vinifera]	4.03e-18				KOG2888	1e-12	Putative RNA binding protein	ko03040	Spliceosome	1	GO:0000956;GO:0009651;GO:0006396	nuclear-transcribed mRNA catabolic process|response to salt stress|RNA processing
CL2679Contig1	38	1	75	75	6.22882	0.0185583	0.311967	Up	1200
CL30645Contig1	1386.5	2654	119	0.044838	-4.47913	0.0184914	0.311967	Down	2031	gi|359485024|ref|XP_003633200.1|PREDICTED: uncharacterized protein At4g30180-like [Vitis vinifera]	8.57e-20
CL1Contig8550	671	1290	52	0.0403101	-4.63272	0.0184416	0.311967	Down	835
CL32674Contig1	350	678	22	0.0324484	-4.94571	0.018422	0.311967	Down	505
CL37709Contig1	482.5	931	34	0.0365199	-4.77517	0.0183877	0.311756	Down	531	gi|359490975|ref|XP_003634192.1|PREDICTED: uncharacterized protein LOC100267886 [Vitis vinifera]	4.04e-08
CL1Contig6168	188.5	10	367	36.7	5.19771	0.0183602	0.311363	Up	718
comp63486_c0_seq1	106	207	5	0.0241546	-5.37156	0.0183046	0.310494	Down	1046	gi|147778590|emb|CAN73469.1|hypothetical protein VITISV_000273 [Vitis vinifera]	3.71e-51	sp|Q8LGD5|MKS1_ARATH	8e-11	Protein MKS1 OS=Arabidopsis thaliana GN=MKS1 PE=1 SV=2
CL34429Contig1	887.5	1703	72	0.0422783	-4.56394	0.01827	0.30998	Down	526	gi|561014335|gb|ESW13196.1|hypothetical protein PHAVU_008G175700g [Phaseolus vulgaris]	2.46e-34										GO:0009505;GO:0009741	plant-type cell wall|response to brassinosteroid
CL8806Contig1	340	659	21	0.0318665	-4.97182	0.0182418	0.309575	Down	3177	gi|357499815|ref|XP_003620196.1|Beta-glucosidase D2 [Medicago truncatula] >gi|355495211|gb|AES76414.1| Beta-glucosidase D2 [Medicago truncatula]	1.52e-133	sp|Q7XKV4|BGL12_ORYSJ	7e-158	Beta-glucosidase 12 OS=Oryza sativa subsp. japonica GN=BGLU12 PE=2 SV=2	KOG0626	4e-139	Beta-glucosidase, lactase phlorizinhydrolase, and related proteins	ko00460;ko00500;ko00940	Cyanoamino acid metabolism |Starch and sucrose metabolism |Phenylpropanoid biosynthesis	3	GO:0033907;GO:0047701;GO:0004338;GO:0080083;GO:0046872;GO:0004565;GO:0005975;GO:0009505;GO:0016023;GO:0009860	beta-D-fucosidase activity|beta-L-arabinosidase activity|glucan exo-1,3-beta-glucosidase activity|beta-gentiobiose beta-glucosidase activity|metal ion binding|beta-galactosidase activity|carbohydrate metabolic process|plant-type cell wall|cytoplasmic membrane-bounded vesicle|pollen tube growth
CL1Contig9572	2270	4345	195	0.0448792	-4.47781	0.0182268	0.309393	Down	2155
CL1Contig8741	236.5	13	460	35.3846	5.14505	0.0181956	0.308936	Up	3007	gi|296081308|emb|CBI17752.3|unnamed protein product [Vitis vinifera]	0	sp|Q9SVH3|PP328_ARATH	0	Pentatricopeptide repeat-containing protein At4g20740 OS=Arabidopsis thaliana GN=At4g20740 PE=3 SV=1	KOG4197	0	FOG: PPR repeat
comp96836_c0_seq2	442.5	30	855	28.5	4.83289	0.0181415	0.30809	Up	2670	gi|359496360|ref|XP_003635218.1|PREDICTED: TPR repeat-containing thioredoxin TTL1-like [Vitis vinifera]	0	sp|Q9MAH1|TTL1_ARATH	1e-130	TPR repeat-containing thioredoxin TTL1 OS=Arabidopsis thaliana GN=TTL1 PE=1 SV=1	KOG1124	3e-169	FOG: TPR repeat				GO:0045454;GO:0006950;GO:0044036;GO:0010089;GO:0005739	cell redox homeostasis|response to stress|cell wall macromolecule metabolic process|xylem development|mitochondrion
CL2588Contig1	6581	12685	477	0.0376035	-4.73299	0.0181083	0.307598	Down	2482	gi|225430555|ref|XP_002285593.1|PREDICTED: aspartic proteinase nepenthesin-2 [Vitis vinifera]	2.08e-111	sp|Q9LHE3|ASPG2_ARATH	2e-58	Protein ASPARTIC PROTEASE IN GUARD CELL 2 OS=Arabidopsis thaliana GN=ASPG2 PE=2 SV=1	KOG1339	1e-116	Aspartyl protease				GO:0048046;GO:0006508;GO:0004190	apoplast|proteolysis|aspartic-type endopeptidase activity
CL1Contig3862	69.5	136	3	0.0220588	-5.5025	0.0181065	0.307598	Down	469
CL1Contig2957	656.5	50	1263	25.26	4.65878	0.0180764	0.307201	Up	2095	gi|449447505|ref|XP_004141508.1|PREDICTED: uncharacterized protein LOC101215996 [Cucumis sativus]	1.88e-94										GO:0005634;GO:0005739;GO:0009507;GO:0005773	nucleus|mitochondrion|chloroplast|vacuole
comp34314_c0_seq1	52.5	2	103	51.5	5.6865	0.0180718	0.307195	Up	836
comp89669_c1_seq1	266	15	517	34.4667	5.10713	0.0180716	0.307195	Up	1762	gi|12620328|gb|AAG60665.1|AF314150_1tyrosine/dopa decarboxylase [Thalictrum flavum subsp. glaucum]	0	sp|P54769|TYDC2_PAPSO	0	Tyrosine/DOPA decarboxylase 2 OS=Papaver somniferum GN=TYDC2 PE=2 SV=1	KOG0628	0	Aromatic-L-amino-acid/L-histidine decarboxylase	ko00350;ko00950	Tyrosine metabolism |Isoquinoline alkaloid biosynthesis	2	GO:0030170;GO:0004837;GO:0006520;GO:0004058	pyridoxal phosphate binding|tyrosine decarboxylase activity|cellular amino acid metabolic process|aromatic-L-amino-acid decarboxylase activity
CL32276Contig1	237.5	13	462	35.5385	5.15131	0.0180688	0.307195	Up	546
CL1Contig52	157	8	306	38.25	5.25739	0.0180685	0.307195	Up	592
CL1Contig408	582.5	1122	43	0.0383244	-4.70559	0.0180594	0.307195	Down	1370	gi|508724695|gb|EOY16592.1|Tetratricopeptide repeat superfamily protein [Theobroma cacao]	1.03e-121	sp|Q9LN01|PPR21_ARATH	2e-68	Pentatricopeptide repeat-containing protein At1g08070 OS=Arabidopsis thaliana GN=PCMP-H12 PE=2 SV=1	KOG4197	5e-69	FOG: PPR repeat
CL30135Contig1	529.5	38	1021	26.8684	4.74784	0.0180575	0.307195	Up	2034	gi|550323336|gb|ERP52819.1|hypothetical protein POPTR_0014s03660g [Populus trichocarpa]	8.78e-174	sp|Q9SZ46|C82C4_ARATH	1e-180	Cytochrome P450 82C4 OS=Arabidopsis thaliana GN=CYP82C4 PE=2 SV=1	KOG0156	0	Cytochrome P450 CYP2 subfamily	ko00363;ko00624;ko00627;ko00903;ko00945	Bisphenol degradation |Polycyclic aromatic hydrocarbon degradation |Aminobenzoate degradation |Limonene and pinene degradation |Stilbenoid, diarylheptanoid and gingerol biosynthesis	5	GO:0020037;GO:0033772;GO:0005506;GO:0009055;GO:0055114	heme binding|flavonoid 3',5'-hydroxylase activity|iron ion binding|electron carrier activity|oxidation-reduction process
CL1Contig7930	399.5	26	773	29.7308	4.89388	0.0180375	0.307045	Up	1318	gi|449499138|ref|XP_004160733.1|PREDICTED: wound-induced protein 1-like [Cucumis sativus]	1.17e-42	sp|P20144|WUN1_SOLTU	2e-29	Wound-induced protein 1 OS=Solanum tuberosum GN=WUN1 PE=2 SV=1
CL23380Contig1	89	174	4	0.0229885	-5.44294	0.0180067	0.306595	Down	1193
CL26642Contig1	89	174	4	0.0229885	-5.44294	0.0180067	0.306595	Down	881	gi|561027133|gb|ESW25773.1|hypothetical protein PHAVU_003G064300g [Phaseolus vulgaris]	1.04e-58	sp|Q9LYT3|TT12_ARATH	6e-46	Protein TRANSPARENT TESTA 12 OS=Arabidopsis thaliana GN=TT12 PE=2 SV=1	KOG1347	3e-63	Uncharacterized membrane protein, predicted efflux pump				GO:0009624;GO:0005773;GO:0015238;GO:0005886;GO:0006855;GO:0015297	response to nematode|vacuole|drug transmembrane transporter activity|plasma membrane|drug transmembrane transport|antiporter activity
CL1Contig47	342.5	21	664	31.619	4.98272	0.0179801	0.306285	Up	404
CL26519Contig1	70	137	3	0.0218978	-5.51307	0.0179376	0.305633	Down	1210
CL36987Contig1	70	137	3	0.0218978	-5.51307	0.0179376	0.305633	Down	644
CL1396Contig1	1016	1949	83	0.0425859	-4.55348	0.0179036	0.305467	Down	1139	gi|548853210|gb|ERN11216.1|hypothetical protein AMTR_s00024p00220440 [Amborella trichopoda]	6.33e-55										GO:0009535;GO:0006950;GO:0031072	chloroplast thylakoid membrane|response to stress|heat shock protein binding
CL1Contig5821	208.5	406	11	0.0270936	-5.2059	0.0178268	0.305467	Down	451
comp95751_c1_seq1	158.5	309	8	0.02589	-5.27146	0.0178179	0.305467	Down	657
CL36553Contig1	391	25	757	30.28	4.92029	0.0177795	0.305467	Up	560
CL1Contig7352	977.5	79	1876	23.7468	4.56966	0.0177355	0.305467	Up	1807	gi|502141864|ref|XP_004504676.1|PREDICTED: uncharacterized protein LOC101515353 [Cicer arietinum]	1.36e-90										GO:0005737	cytoplasm
CL153Contig3	142	277	7	0.0252708	-5.30639	0.0177066	0.305467	Down	1267
comp84258_c0_seq48	240.5	468	13	0.0277778	-5.16993	0.0176949	0.305467	Down	2703	gi|462401209|gb|EMJ06766.1|hypothetical protein PRUPE_ppa008709mg [Prunus persica]	3.27e-57	sp|A2RVM0|TIC32_ARATH	4e-46	Short-chain dehydrogenase TIC 32, chloroplastic OS=Arabidopsis thaliana GN=TIC32 PE=2 SV=1	KOG1208	1e-59	Dehydrogenases with different specificities (related to short-chain alcohol dehydrogenases)				GO:0016630;GO:0009860;GO:0055114	protochlorophyllide reductase activity|pollen tube growth|oxidation-reduction process
CL4187Contig2	39	1	77	77	6.26679	0.0176691	0.305467	Up	1248	gi|482808956|gb|EOA85817.1|hypothetical protein SETTUDRAFT_169595 [Setosphaeria turcica Et28A]	8.91e-154	sp|P07144|VDAC_NEUCR	2e-112	Mitochondrial outer membrane protein porin OS=Neurospora crassa (strain ATCC 24698 / 74-OR23-1A / CBS 708.71 / DSM 1257 / FGSC 987) GN=B7H23.070 PE=2 SV=1	KOG3126	4e-67	Porin/voltage-dependent anion-selective channel protein	ko04020;ko04022;ko05012;ko05016;ko05166	Calcium signaling pathway |cGMP - PKG signaling pathway |Parkinson's disease |Huntington's disease |HTLV-I infection	5	GO:0006820;GO:0008308;GO:0055085;GO:0044070;GO:0005576;GO:0005741	anion transport|voltage-gated anion channel activity|transmembrane transport|regulation of anion transport|extracellular region|mitochondrial outer membrane
CL1Contig951	687	1322	52	0.0393343	-4.66807	0.0176072	0.305122	Down	1890
CL1Contig57	125.5	6	245	40.8333	5.35168	0.0176066	0.305122	Up	710
CL1Contig9029	2079	3983	175	0.0439367	-4.50843	0.0175484	0.304248	Down	2215
CL34207Contig1	53.5	105	2	0.0190476	-5.71425	0.0175441	0.304246	Down	453	gi|255550772|ref|XP_002516434.1|serine-threonine protein kinase, plant-type, putative [Ricinus communis] >gi|223544254|gb|EEF45775.1| serine-threonine protein kinase, plant-type, putative [Ricinus communis]	3.29e-07	sp|Q9M9C5|Y1680_ARATH	4e-07	Probable leucine-rich repeat receptor-like protein kinase At1g68400 OS=Arabidopsis thaliana GN=At1g68400 PE=2 SV=1
CL1Contig1465	256.5	499	14	0.0280561	-5.15554	0.01753	0.304074	Down	324
CL3809Contig1	297.5	17	578	34	5.08746	0.0174959	0.303557	Up	4397
CL1Contig1859	310.5	603	18	0.0298507	-5.06609	0.0174749	0.303265	Down	633
CL36748Contig1	71.5	140	3	0.0214286	-5.54432	0.0174496	0.3029	Down	679
CL1Contig5454	529	1021	37	0.036239	-4.78631	0.0173556	0.301341	Down	1009
CL1Contig8583	496.5	34	959	28.2059	4.81792	0.0173393	0.301129	Up	1927	gi|297746369|emb|CBI16425.3|unnamed protein product [Vitis vinifera]	3.08e-112	sp|Q1JP61|KDM8_BOVIN	9e-64	Lysine-specific demethylase 8 OS=Bos taurus GN=KDM8 PE=2 SV=1	KOG2132	6e-126	Uncharacterized conserved protein, contains JmjC domain				GO:0042752;GO:0006355;GO:0007623;GO:0004597;GO:0003700;GO:0005634;GO:0055114	regulation of circadian rhythm|regulation of transcription, DNA-templated|circadian rhythm|peptide-aspartate beta-dioxygenase activity|sequence-specific DNA binding transcription factor activity|nucleus|oxidation-reduction process
CL26376Contig1	54	106	2	0.0188679	-5.72792	0.0172926	0.300391	Down	856
CL32519Contig1	54	106	2	0.0188679	-5.72792	0.0172926	0.300391	Down	824
CL1Contig977	771	1483	59	0.0397842	-4.65166	0.0172651	0.300057	Down	913
CL31550Contig1	229	12	446	37.1667	5.21594	0.0172319	0.299552	Up	457	gi|460390536|ref|XP_004240885.1|PREDICTED: laccase-12-like [Solanum lycopersicum]	1.15e-44	sp|Q941X2|LAC3_ORYSJ	2e-47	Laccase-3 OS=Oryza sativa subsp. japonica GN=LAC3 PE=2 SV=1	KOG1263	1e-44	Multicopper oxidases				GO:0046688;GO:0005507;GO:0052716;GO:0008447;GO:0048046;GO:0046274;GO:0055114	response to copper ion|copper ion binding|hydroquinone:oxygen oxidoreductase activity|L-ascorbate oxidase activity|apoplast|lignin catabolic process|oxidation-reduction process
CL1Contig9491	2163.5	4147	180	0.0434049	-4.526	0.0172199	0.299417	Down	1809	gi|565400112|ref|XP_006365576.1|PREDICTED: uncharacterized protein LOC102595311 [Solanum tuberosum]	8.56e-93				KOG4755	1e-08	Predicted pyroglutamyl peptidase				GO:0003964;GO:0006278;GO:0003723;GO:0004190;GO:0006508;GO:0005634;GO:0015074	RNA-directed DNA polymerase activity|RNA-dependent DNA replication|RNA binding|aspartic-type endopeptidase activity|proteolysis|nucleus|DNA integration
CL35935Contig1	1072	2058	86	0.0417881	-4.58076	0.0171753	0.298712	Down	735	gi|357483373|ref|XP_003611973.1|hypothetical protein MTR_5g019920 [Medicago truncatula] >gi|358344387|ref|XP_003636271.1| hypothetical protein MTR_036s0055 [Medicago truncatula] >gi|355502206|gb|AES83409.1| hypothetical protein MTR_036s0055 [Medicago truncatula] >gi|355513308|gb|AES94931.1| hypothetical protein MTR_5g019920 [Medicago truncatula]	1.06e-33				KOG3017	3e-33	Defense-related protein containing SCP domain				GO:0019761;GO:0016117;GO:0046777;GO:0005739	glucosinolate biosynthetic process|carotenoid biosynthetic process|protein autophosphorylation|mitochondrion
CL1Contig9673	3150.5	256	6045	23.6133	4.56153	0.017173	0.298712	Up	1911	gi|508708139|gb|EOY00036.1|Lipid phosphate phosphatase 2 isoform 1 [Theobroma cacao]	8.29e-110	sp|Q9XI60|LPP2_ARATH	6e-128	Lipid phosphate phosphatase 2 OS=Arabidopsis thaliana GN=LPP2 PE=2 SV=1	KOG3030	2e-128	Lipid phosphate phosphatase and related enzymes of the PAP2 family				GO:0005737;GO:0008195;GO:0005887;GO:0003993;GO:0009738;GO:0008152	cytoplasm|phosphatidate phosphatase activity|integral component of plasma membrane|acid phosphatase activity|abscisic acid-activated signaling pathway|metabolic process
CL1487Contig2	2584.5	4956	213	0.0429782	-4.54025	0.0171408	0.298257	Down	1985
CL16086Contig1	719	1384	54	0.0390173	-4.67974	0.0171224	0.298116	Down	3265	gi|508719511|gb|EOY11408.1|Kinase superfamily protein [Theobroma cacao]	1.16e-112	sp|Q9FFW5|PERK8_ARATH	7e-74	Proline-rich receptor-like protein kinase PERK8 OS=Arabidopsis thaliana GN=PERK8 PE=1 SV=1	KOG1187	5e-105	Serine/threonine protein kinase	ko04064;ko04210;ko04620;ko04722;ko05133;ko05140;ko05142;ko05145;ko05152;ko05162;ko05164	NF-kappa B signaling pathway |Apoptosis |Toll-like receptor signaling pathway |Neurotrophin signaling pathway |Pertussis |Leishmaniasis |Chagas disease (American trypanosomiasis) |Toxoplasmosis |Tuberculosis |Measles |Influenza A	11	GO:0004713;GO:0006468;GO:0005524;GO:0004674	protein tyrosine kinase activity|protein phosphorylation|ATP binding|protein serine/threonine kinase activity
CL1Contig7929	444	859	29	0.0337602	-4.88853	0.0171156	0.298116	Down	1135
CL27705Contig1	1201	2305	97	0.0420824	-4.57064	0.0170157	0.298116	Down	2285	gi|222139394|gb|ACM45716.1|class IV chitinase [Pyrus pyrifolia]	9.48e-63	sp|Q6K8R2|CHI6_ORYSJ	2e-68	Chitinase 6 OS=Oryza sativa subsp. japonica GN=Cht6 PE=2 SV=1	KOG4742	6e-71	Predicted chitinase	ko00520	Amino sugar and nucleotide sugar metabolism	1	GO:0005618;GO:0015706;GO:0006032;GO:0009626;GO:0016998;GO:0005975;GO:0002679;GO:0008061;GO:0010262;GO:0010200;GO:0015824;GO:0010167;GO:0004568	cell wall|nitrate transport|chitin catabolic process|plant-type hypersensitive response|cell wall macromolecule catabolic process|carbohydrate metabolic process|respiratory burst involved in defense response|chitin binding|somatic embryogenesis|response to chitin|proline transport|response to nitrate|chitinase activity
CL2695Contig1	93	182	4	0.021978	-5.50779	0.0169947	0.298116	Down	311	gi|508783849|gb|EOY31105.1|Copper binding protein 5, putative [Theobroma cacao]	3.39e-06
CL1Contig6633	93	4	182	45.5	5.50779	0.0169947	0.298116	Up	548
comp97713_c1_seq24	446	863	29	0.0336037	-4.89524	0.0169581	0.298116	Down	3176	gi|356529444|ref|XP_003533302.1|PREDICTED: homeobox-leucine zipper protein HDG11-like [Glycine max]	9.45e-152	sp|Q69T58|ROC8_ORYSJ	0	Homeobox-leucine zipper protein ROC8 OS=Oryza sativa subsp. japonica GN=ROC8 PE=2 SV=2							GO:0006355;GO:0003700;GO:0010091;GO:0000976;GO:0005634	regulation of transcription, DNA-templated|sequence-specific DNA binding transcription factor activity|trichome branching|transcription regulatory region sequence-specific DNA binding|nucleus
CL1Contig9782	745	1434	56	0.0390516	-4.67847	0.0169494	0.298116	Down	649
CL1Contig9197	1680	138	3222	23.3478	4.54522	0.0168861	0.298116	Up	2562	gi|255550157|ref|XP_002516129.1|conserved hypothetical protein [Ricinus communis] >gi|223544615|gb|EEF46131.1| conserved hypothetical protein [Ricinus communis]	3.38e-64	sp|Q39117|TGT2_ARATH	6e-48	Trihelix transcription factor GT-2 OS=Arabidopsis thaliana GN=GT-2 PE=2 SV=1	KOG4282	2e-48	Transcription factor GT-2 and related proteins, contains trihelix DNA-binding/SANT domain				GO:0003700;GO:0006355;GO:0003677;GO:0003682	sequence-specific DNA binding transcription factor activity|regulation of transcription, DNA-templated|DNA binding|chromatin binding
CL24260Contig1	112	5	219	43.8	5.45286	0.0168606	0.298116	Up	1199
CL1Contig7403	1139.5	2188	91	0.0415905	-4.5876	0.0168469	0.298104	Down	1396
CL29726Contig1	73.5	144	3	0.0208333	-5.58496	0.0168395	0.298046	Down	1596	gi|148910714|gb|ABR18424.1|unknown [Picea sitchensis]	7.81e-87	sp|Q9SV05|CCR35_ARATH	1e-79	Serine/threonine-protein kinase-like protein At3g51990 OS=Arabidopsis thaliana GN=At3g51990 PE=2 SV=1	KOG1187	3e-80	Serine/threonine protein kinase				GO:0006857;GO:0004713;GO:0006468;GO:0005524;GO:0004674	oligopeptide transport|protein tyrosine kinase activity|protein phosphorylation|ATP binding|protein serine/threonine kinase activity
CL1Contig9339	30734.5	60744	725	0.0119353	-6.38862	0.016816	0.297702	Down	5066	gi|462402091|gb|EMJ07648.1|hypothetical protein PRUPE_ppa003411mg [Prunus persica]	0	sp|Q40588|ASO_TOBAC	0	L-ascorbate oxidase OS=Nicotiana tabacum GN=AAO PE=2 SV=1	KOG1263	0	Multicopper oxidases	ko00053	Ascorbate and aldarate metabolism	1	GO:0009505;GO:0005507;GO:0016023;GO:0008447;GO:0005576;GO:0055114	plant-type cell wall|copper ion binding|cytoplasmic membrane-bounded vesicle|L-ascorbate oxidase activity|extracellular region|oxidation-reduction process
CL33877Contig1	55	108	2	0.0185185	-5.75489	0.0168128	0.297702	Down	719	gi|508710937|gb|EOY02834.1|Uncharacterized protein TCM_017237 [Theobroma cacao]	4.11e-19				KOG0267	3e-09	Microtubule severing protein katanin p80 subunit B (contains WD40 repeats)				GO:0016023;GO:0031225	cytoplasmic membrane-bounded vesicle|anchored component of membrane
CL1Contig10029	1130	90	2170	24.1111	4.59163	0.0167968	0.297509	Up	1882	gi|548831151|gb|ERM93968.1|hypothetical protein AMTR_s00136p00031470 [Amborella trichopoda]	0	sp|O22607|MSI4_ARATH	0	WD-40 repeat-containing protein MSI4 OS=Arabidopsis thaliana GN=MSI4 PE=1 SV=3	KOG0264	0	Nucleosome remodeling factor, subunit CAF1/NURF55/MSI1				GO:0005730;GO:0046872;GO:0010090;GO:0009908;GO:0009965;GO:0009826;GO:0016573;GO:0004402;GO:0005737	nucleolus|metal ion binding|trichome morphogenesis|flower development|leaf morphogenesis|unidimensional cell growth|histone acetylation|histone acetyltransferase activity|cytoplasm
CL29157Contig1	414	802	26	0.032419	-4.94702	0.0167715	0.297134	Down	1680	gi|33413896|gb|AAP45315.1|S-adenosyl-L-methionine:norcoclaurine 6-O-methyltransferase [Papaver somniferum]	4.42e-88	sp|Q9LEL5|4OMT_COPJA	2e-105	3'-hydroxy-N-methyl-(S)-coclaurine 4'-O-methyltransferase OS=Coptis japonica PE=1 SV=1	KOG3178	3e-37	Hydroxyindole-O-methyltransferase and related SAM-dependent methyltransferases				GO:0030786;GO:0008171;GO:0046983;GO:0032259;GO:0030784	(RS)-norcoclaurine 6-O-methyltransferase activity|O-methyltransferase activity|protein dimerization activity|methylation|3'-hydroxy-N-methyl-(S)-coclaurine 4'-O-methyltransferase activity
CL1Contig9409	1384.5	2657	112	0.0421528	-4.56823	0.016724	0.296365	Down	368
CL38714Contig1	148	289	7	0.0242215	-5.36757	0.01666	0.295303	Down	586
CL10047Contig1	1170	2247	93	0.0413885	-4.59463	0.0166365	0.29496	Down	1443	gi|470147943|ref|XP_004309536.1|PREDICTED: uncharacterized protein LOC101303472 [Fragaria vesca subsp. vesca]	5e-114	sp|C7AU21|D27_ORYSJ	4e-48	Beta-carotene isomerase D27, chloroplastic OS=Oryza sativa subsp. japonica GN=D27 PE=1 SV=1							GO:0009941;GO:0009534;GO:0016556	chloroplast envelope|chloroplast thylakoid|mRNA modification
CL1Contig8165	94.5	4	185	46.25	5.53138	0.0166359	0.29496	Up	1711
CL1Contig8445	1103.5	2120	87	0.0410377	-4.60691	0.0165859	0.294207	Down	2109			sp|Q9LKW9|NHX7_ARATH	5e-06	Sodium/hydrogen exchanger 7 OS=Arabidopsis thaliana GN=NHX7 PE=1 SV=1	KOG1965	1e-06	Sodium/hydrogen exchanger protein
comp97772_c0_seq1	55.5	109	2	0.0183486	-5.76818	0.0165837	0.294207	Down	583
CL560Contig1	74.5	146	3	0.0205479	-5.60486	0.0165501	0.293716	Down	2108
CL35774Contig1	95	186	4	0.0215054	-5.53916	0.0165185	0.293228	Down	723	gi|225433734|ref|XP_002269806.1|PREDICTED: uncharacterized protein At1g05835 [Vitis vinifera] >gi|296089643|emb|CBI39462.3| unnamed protein product [Vitis vinifera]	1.52e-37	sp|A8MS78|Y1583_ARATH	4e-27	Uncharacterized protein At1g05835 OS=Arabidopsis thaliana GN=At1g05835 PE=2 SV=1	KOG1080	6e-25	Histone H3 (Lys4) methyltransferase complex, subunit SET1 and related methyltransferases				GO:0042800;GO:0008270;GO:0051568;GO:0006355;GO:0003677;GO:0005634	histone methyltransferase activity (H3-K4 specific)|zinc ion binding|histone H3-K4 methylation|regulation of transcription, DNA-templated|DNA binding|nucleus
CL32731Contig1	95	4	186	46.5	5.53916	0.0165185	0.293228	Up	485
comp40299_c0_seq2	609	1175	43	0.0365957	-4.77218	0.0165057	0.293145	Down	1107	gi|225452853|ref|XP_002283723.1|PREDICTED: probable calcium-binding protein CML45 [Vitis vinifera] >gi|296082935|emb|CBI22236.3| unnamed protein product [Vitis vinifera]	4.5e-26	sp|Q93Z27|CML45_ARATH	2e-25	Probable calcium-binding protein CML45 OS=Arabidopsis thaliana GN=CML45 PE=1 SV=1	KOG0027	4e-26	Calmodulin and related proteins (EF-Hand superfamily)	ko04014;ko04015;ko04020;ko04022;ko04024;ko04070;ko04114;ko04261;ko04270;ko04626;ko04713;ko04720;ko04722;ko04728;ko04740;ko04744;ko04745;ko04750;ko04910;ko04912;ko04915;ko04916;ko04921;ko04970;ko04971;ko05010;ko05031;ko05034;ko05133;ko05152;ko05214	Ras signaling pathway |Rap1 signaling pathway |Calcium signaling pathway |cGMP - PKG signaling pathway |cAMP signaling pathway |Phosphatidylinositol signaling system |Oocyte meiosis |Adrenergic signaling in cardiomyocytes |Vascular smooth muscle contraction |Plant-pathogen interaction |Circadian entrainment |Long-term potentiation |Neurotrophin signaling pathway |Dopaminergic synapse |Olfactory t…	31	GO:0005509	calcium ion binding
CL1709Contig2	219	427	11	0.0257611	-5.27866	0.0164966	0.293055	Down	3687	gi|225424494|ref|XP_002281730.1|PREDICTED: serine/threonine-protein kinase BRI1-like 2 [Vitis vinifera]	0	sp|Q9ZPS9|BRL2_ARATH	0	Serine/threonine-protein kinase BRI1-like 2 OS=Arabidopsis thaliana GN=BRL2 PE=1 SV=1							GO:0010103;GO:0005515;GO:0007178;GO:0004675;GO:0010075;GO:0004713;GO:0032440;GO:0007169;GO:0006468;GO:0009734;GO:0009742;GO:0016021;GO:0010305;GO:0055114;GO:0010233;GO:0002237;GO:0005886;GO:0005524;GO:0048443	stomatal complex morphogenesis|protein binding|transmembrane receptor protein serine/threonine kinase signaling pathway|transmembrane receptor protein serine/threonine kinase activity|regulation of meristem growth|protein tyrosine kinase activity|2-alkenal reductase [NAD(P)] activity|transmembrane receptor protein tyrosine kinase signaling pathway|protein phosphorylation|auxin-activated signaling…
CL1Contig2569	358	695	21	0.0302158	-5.04855	0.0164624	0.29252	Down	491
comp39154_c0_seq1	40.5	80	1	0.0125	-6.32193	0.0164613	0.29252	Down	1100
CL25784Contig1	235.5	459	12	0.0261438	-5.25739	0.0164572	0.29252	Down	994
CL1Contig8312	644	1242	46	0.037037	-4.75489	0.0164291	0.292144	Down	442
CL1Contig957	791.5	1524	59	0.0387139	-4.691	0.0164078	0.291838	Down	649
CL1Contig8043	56	110	2	0.0181818	-5.78136	0.0163615	0.291667	Down	834	gi|548851241|gb|ERN09517.1|hypothetical protein AMTR_s00029p00129930 [Amborella trichopoda]	4.28e-11							ko04064;ko04210;ko04620;ko04722;ko05133;ko05140;ko05142;ko05145;ko05152;ko05162;ko05164	NF-kappa B signaling pathway |Apoptosis |Toll-like receptor signaling pathway |Neurotrophin signaling pathway |Pertussis |Leishmaniasis |Chagas disease (American trypanosomiasis) |Toxoplasmosis |Tuberculosis |Measles |Influenza A	11
CL30526Contig1	702.5	1354	51	0.0376662	-4.73059	0.016333	0.291667	Down	1728	gi|224139824|ref|XP_002323294.1|cytochrome P450 [Populus trichocarpa] >gi|222867924|gb|EEF05055.1| hypothetical protein POPTR_0016s05030g [Populus trichocarpa]	3.43e-176	sp|O81973|C93A3_SOYBN	0	Cytochrome P450 93A3 OS=Glycine max GN=CYP93A3 PE=2 SV=1	KOG0156	1e-153	Cytochrome P450 CYP2 subfamily				GO:0020037;GO:0016021;GO:0016705;GO:0004497;GO:0005506;GO:0009055;GO:0055114	heme binding|integral component of membrane|oxidoreductase activity, acting on paired donors, with incorporation or reduction of molecular oxygen|monooxygenase activity|iron ion binding|electron carrier activity|oxidation-reduction process
CL23960Contig1	1533	123	2943	23.9268	4.58056	0.0163232	0.291667	Up	1417
CL1Contig9492	1450.5	116	2785	24.0086	4.58548	0.0163165	0.291667	Up	3303	gi|147770817|emb|CAN63166.1|hypothetical protein VITISV_040077 [Vitis vinifera]	0	sp|Q93YV7|PMT3_ARATH	0	Probable methyltransferase PMT3 OS=Arabidopsis thaliana GN=At4g14360 PE=1 SV=1							GO:0005768;GO:0009506;GO:0009664;GO:0000271;GO:0032259;GO:0009832;GO:0008270;GO:0008168;GO:0005802	endosome|plasmodesma|plant-type cell wall organization|polysaccharide biosynthetic process|methylation|plant-type cell wall biogenesis|zinc ion binding|methyltransferase activity|trans-Golgi network
CL9150Contig1	726	1399	53	0.0378842	-4.72226	0.0162991	0.291667	Down	1683	gi|548849241|gb|ERN08106.1|hypothetical protein AMTR_s00018p00046710 [Amborella trichopoda]	2.48e-14										GO:0010075;GO:0009061;GO:0010014;GO:0009944;GO:0009855	regulation of meristem growth|anaerobic respiration|meristem initiation|polarity specification of adaxial/abaxial axis|determination of bilateral symmetry
CL28359Contig1	408.5	792	25	0.0315657	-4.9855	0.0162601	0.291667	Down	2604	gi|359476692|ref|XP_002266577.2|PREDICTED: ZF-HD homeobox protein At4g24660-like [Vitis vinifera]	1.83e-65	sp|Q9SB61|Y4466_ARATH	2e-23	ZF-HD homeobox protein At4g24660 OS=Arabidopsis thaliana GN=At4g24660 PE=1 SV=1							GO:0043565;GO:0003700;GO:0006355	sequence-specific DNA binding|sequence-specific DNA binding transcription factor activity|regulation of transcription, DNA-templated
CL1Contig6743	1561	2997	125	0.0417084	-4.58352	0.0162446	0.291667	Down	1402
CL37938Contig1	56.5	2	111	55.5	5.79442	0.0161457	0.291667	Up	625	gi|462419230|gb|EMJ23493.1|hypothetical protein PRUPE_ppa003339mg [Prunus persica]	1.92e-15	sp|Q9M390|PTR1_ARATH	2e-16	Peptide transporter PTR1 OS=Arabidopsis thaliana GN=PTR1 PE=2 SV=1	KOG1237	4e-17	H+/oligopeptide symporter				GO:0042939;GO:0042936;GO:0005886;GO:0006807;GO:0042937;GO:0016021;GO:0009860;GO:0042938	tripeptide transport|dipeptide transporter activity|plasma membrane|nitrogen compound metabolic process|tripeptide transporter activity|integral component of membrane|pollen tube growth|dipeptide transport
CL1Contig8930	386	23	749	32.5652	5.02526	0.0161409	0.291667	Up	4071	gi|255543094|ref|XP_002512610.1|conserved hypothetical protein [Ricinus communis] >gi|223548571|gb|EEF50062.1| conserved hypothetical protein [Ricinus communis]	1.53e-16
CL3753Contig2	41	1	81	81	6.33985	0.0160888	0.290824	Up	1257	gi|378727517|gb|EHY53976.1|serine/threonine-protein phosphatase PP1, variant 1 [Exophiala dermatitidis NIH/UT8656]	3.64e-171	sp|Q9UW86|PP1_NEUCR	0	Serine/threonine-protein phosphatase PP1 OS=Neurospora crassa (strain ATCC 24698 / 74-OR23-1A / CBS 708.71 / DSM 1257 / FGSC 987) GN=ppp-1 PE=2 SV=1	KOG0374	0	Serine/threonine specific protein phosphatase PP1, catalytic subunit	ko03015;ko04022;ko04024;ko04113;ko04114;ko04261;ko04270;ko04390;ko04510;ko04611;ko04720;ko04728;ko04750;ko04810;ko04910;ko04921;ko05031;ko05034;ko05168;ko05205	mRNA surveillance pathway |cGMP - PKG signaling pathway |cAMP signaling pathway |Meiosis - yeast |Oocyte meiosis |Adrenergic signaling in cardiomyocytes |Vascular smooth muscle contraction |Hippo signaling pathway |Focal adhesion |Platelet activation |Long-term potentiation |Dopaminergic synapse |Inflammatory mediator regulation of TRP channels |Regulation of actin cytoskeleton |Insulin signaling…	20	GO:0034501;GO:0001400;GO:0016576;GO:0005847;GO:0000778;GO:0005935;GO:0000164;GO:0005977;GO:0031297;GO:0007114;GO:0030437;GO:0005730;GO:0000903;GO:0046872;GO:0000077;GO:0007059;GO:0005816;GO:0009408;GO:0030847;GO:0000076;GO:0030846;GO:0007094;GO:0006873;GO:0006109;GO:0007126;GO:0006364;GO:0004722	protein localization to kinetochore|mating projection base|histone dephosphorylation|mRNA cleavage and polyadenylation specificity factor complex|condensed nuclear chromosome kinetochore|cellular bud neck|protein phosphatase type 1 complex|glycogen metabolic process|replication fork processing|cell budding|ascospore formation|nucleolus|regulation of cell shape during vegetative growth phase|metal…
CL38596Contig1	97	190	4	0.0210526	-5.56986	0.0160599	0.290374	Down	828	gi|449457347|ref|XP_004146410.1|PREDICTED: uncharacterized protein LOC101222098 [Cucumis sativus]	2.55e-24	sp|Q4F883|SG101_ARATH	1e-06	Senescence-associated carboxylesterase 101 OS=Arabidopsis thaliana GN=SAG101 PE=1 SV=1							GO:0031348;GO:0009595;GO:0009536;GO:0009867;GO:0009697;GO:0035304;GO:0009862;GO:0016023;GO:0010363;GO:0009816;GO:0010310;GO:0002679;GO:0010200;GO:0004806;GO:0043900;GO:0006612;GO:0050832;GO:0043069;GO:0006355;GO:0010618;GO:0000165;GO:0001666;GO:0006629;GO:0010150;GO:0010942;GO:0002213;GO:0009409;GO:0009738;GO:0030968;GO:0009581	negative regulation of defense response|detection of biotic stimulus|plastid|jasmonic acid mediated signaling pathway|salicylic acid biosynthetic process|regulation of protein dephosphorylation|systemic acquired resistance, salicylic acid mediated signaling pathway|cytoplasmic membrane-bounded vesicle|regulation of plant-type hypersensitive response|defense response to bacterium, incompatible int…
CL1Contig9288	1588	3050	126	0.0413115	-4.59731	0.0159712	0.288843	Down	2406
CL1Contig46	666.5	47	1286	27.3617	4.77409	0.0158814	0.28729	Up	2329	gi|508775338|gb|EOY22594.1|ARM repeat superfamily protein isoform 1 [Theobroma cacao] >gi|508775339|gb|EOY22595.1| ARM repeat superfamily protein isoform 1 [Theobroma cacao]	1.18e-177	sp|O22193|PUB4_ARATH	1e-13	U-box domain-containing protein 4 OS=Arabidopsis thaliana GN=PUB4 PE=1 SV=3	KOG0167	0	FOG: Armadillo/beta-catenin-like repeats				GO:0005737	cytoplasm
comp95805_c0_seq21	313	609	17	0.0279146	-5.16284	0.0158748	0.287244	Down	3136	gi|359497361|ref|XP_002269491.2|PREDICTED: probable galactinol--sucrose galactosyltransferase 2-like [Vitis vinifera]	0	sp|Q94A08|RFS2_ARATH	2e-166	Probable galactinol--sucrose galactosyltransferase 2 OS=Arabidopsis thaliana GN=RFS2 PE=2 SV=2				ko00052	Galactose metabolism	1	GO:0008152;GO:0047268	metabolic process|galactinol-raffinose galactosyltransferase activity
comp29267_c0_seq1	98	192	4	0.0208333	-5.58496	0.0158367	0.286626	Down	741
CL24705Contig1	911	68	1754	25.7941	4.68897	0.0158078	0.286174	Up	1258	gi|297740456|emb|CBI30638.3|unnamed protein product [Vitis vinifera]	3.23e-119	sp|Q9FJ40|GDL86_ARATH	9e-128	GDSL esterase/lipase At5g45960 OS=Arabidopsis thaliana GN=At5g45960 PE=2 SV=1							GO:0005576;GO:0016298;GO:0006629;GO:0052689	extracellular region|lipase activity|lipid metabolic process|carboxylic ester hydrolase activity
CL24213Contig1	576.5	1114	39	0.035009	-4.83613	0.0158075	0.286174	Down	1367	gi|225426510|ref|XP_002277944.1|PREDICTED: probable F-box protein At1g60180-like [Vitis vinifera]	4.38e-72	sp|Q9XIN8|FB119_ARATH	1e-31	F-box protein At2g27310 OS=Arabidopsis thaliana GN=At2g27310 PE=2 SV=1
CL1Contig9239	257	13	501	38.5385	5.26823	0.0157979	0.286139	Up	1019	gi|508783498|gb|EOY30754.1|ABI-1-like 1, putative isoform 1 [Theobroma cacao]	4.97e-37	sp|Q5JMF2|ABIL5_ORYSJ	5e-28	Probable protein ABIL5 OS=Oryza sativa subsp. japonica GN=Os01g0760900 PE=2 SV=1	KOG2546	1e-19	Abl interactor ABI-1, contains SH3 domain
CL1Contig7454	520	1006	34	0.0337972	-4.88695	0.0157638	0.285593	Down	823
comp101074_c0_seq1	41.5	82	1	0.0121951	-6.35755	0.0157299	0.285051	Down	349
CL1Contig5556	41.5	1	82	82	6.35755	0.0157299	0.285051	Up	911
comp67407_c0_seq1	41.5	1	82	82	6.35755	0.0157299	0.285051	Up	735	gi|548840911|gb|ERN00974.1|hypothetical protein AMTR_s00002p00092350 [Amborella trichopoda]	2.29e-12	sp|B9X287|C7346_ORYSJ	5e-09	Cytochrome P450 734A6 OS=Oryza sativa subsp. japonica GN=CYP734A6 PE=2 SV=1	KOG0157	2e-12	Cytochrome P450 CYP4/CYP19/CYP26 subfamilies
CL3321Contig1	2086	4008	164	0.0409182	-4.61111	0.015612	0.284926	Down	1685	gi|225437501|ref|XP_002274824.1|PREDICTED: uncharacterized protein LOC100245192 [Vitis vinifera]	4.66e-37										GO:0020037;GO:0016705;GO:0004497;GO:0005506;GO:0009055;GO:0055114	heme binding|oxidoreductase activity, acting on paired donors, with incorporation or reduction of molecular oxygen|monooxygenase activity|iron ion binding|electron carrier activity|oxidation-reduction process
CL29722Contig1	78	153	3	0.0196078	-5.67243	0.0156088	0.284926	Down	1591	gi|359482097|ref|XP_002271077.2|PREDICTED: aspartic proteinase nepenthesin-1-like [Vitis vinifera]	4.77e-161	sp|Q9LZL3|PCS1L_ARATH	9e-173	Aspartic proteinase PCS1 OS=Arabidopsis thaliana GN=PCS1 PE=2 SV=1	KOG1339	2e-173	Aspartyl protease				GO:0009793;GO:0004190;GO:0012501;GO:0006508;GO:0005783	embryo development ending in seed dormancy|aspartic-type endopeptidase activity|programmed cell death|proteolysis|endoplasmic reticulum
CL30773Contig1	78	153	3	0.0196078	-5.67243	0.0156088	0.284926	Down	1588	gi|470130404|ref|XP_004301093.1|PREDICTED: UDP-glycosyltransferase 89B1-like [Fragaria vesca subsp. vesca]	3.9e-155	sp|Q9C9B0|U89B1_ARATH	4e-176	UDP-glycosyltransferase 89B1 OS=Arabidopsis thaliana GN=UGT89B1 PE=2 SV=2	KOG1192	3e-174	UDP-glucuronosyl and UDP-glucosyl transferase				GO:0009062;GO:0047213;GO:0080046;GO:0080043;GO:0080044;GO:0005634	fatty acid catabolic process|anthocyanidin 3-O-glucosyltransferase activity|quercetin 4'-O-glucosyltransferase activity|quercetin 3-O-glucosyltransferase activity|quercetin 7-O-glucosyltransferase activity|nucleus
CL348Contig1	78	153	3	0.0196078	-5.67243	0.0156088	0.284926	Down	3332	gi|224129576|ref|XP_002320620.1|predicted protein [Populus trichocarpa] >gi|222861393|gb|EEE98935.1| putative leucine-rich repeat transmembrane protein kinase [Populus trichocarpa]	0	sp|Q9LP24|Y1571_ARATH	0	Probable leucine-rich repeat receptor-like protein kinase At1g35710 OS=Arabidopsis thaliana GN=At1g35710 PE=2 SV=1							GO:0016021;GO:0006468;GO:0055114;GO:0005524;GO:0004713;GO:0000186;GO:0004709;GO:0032440;GO:0000165	integral component of membrane|protein phosphorylation|oxidation-reduction process|ATP binding|protein tyrosine kinase activity|activation of MAPKK activity|MAP kinase kinase kinase activity|2-alkenal reductase [NAD(P)] activity|MAPK cascade
CL1Contig9122	16283	31924	642	0.0201103	-5.63592	0.0155635	0.284926	Down	3419
CL1Contig2012	1130	2174	86	0.0395584	-4.65987	0.0155592	0.284926	Down	1835
CL1Contig8389	1071.5	2062	81	0.0392822	-4.66998	0.0155464	0.284926	Down	1138
CL25044Contig1	442	27	857	31.7407	4.98826	0.0155095	0.284926	Up	855	gi|359492142|ref|XP_003634369.1|PREDICTED: uncharacterized protein LOC100854643 [Vitis vinifera]	2.21e-10
CL23186Contig1	99.5	4	195	48.75	5.60733	0.015509	0.284926	Up	1191	gi|225431151|ref|XP_002266323.1|PREDICTED: protein WUSCHEL [Vitis vinifera] >gi|297735020|emb|CBI17382.3| unnamed protein product [Vitis vinifera]	3.04e-63	sp|Q8LL11|WUS_PETHY	9e-58	Protein WUSCHEL OS=Petunia hybrida GN=WUS PE=2 SV=1							GO:0080166;GO:0009827;GO:0006351;GO:0010093;GO:0006355;GO:0043565;GO:0003700;GO:0010492;GO:0005634;GO:0009860;GO:0048440	stomium development|plant-type cell wall modification|transcription, DNA-templated|specification of floral organ identity|regulation of transcription, DNA-templated|sequence-specific DNA binding|sequence-specific DNA binding transcription factor activity|maintenance of shoot apical meristem identity|nucleus|pollen tube growth|carpel development
CL1Contig3	244	12	476	39.6667	5.30986	0.015508	0.284926	Up	346	gi|224146360|ref|XP_002325979.1|predicted protein [Populus trichocarpa]	3.29e-17	sp|O82011|HSP11_SOLPE	9e-24	17.7 kDa class I heat shock protein OS=Solanum peruvianum PE=2 SV=1	KOG0710	9e-21	Molecular chaperone (small heat-shock protein Hsp26/Hsp42)	ko04141	Protein processing in endoplasmic reticulum	3	GO:0009644;GO:0005737;GO:0042542;GO:0010286	response to high light intensity|cytoplasm|response to hydrogen peroxide|heat acclimation
CL1Contig574	210.5	411	10	0.0243309	-5.36107	0.0154945	0.284926	Down	531	gi|225443736|ref|XP_002265506.1|PREDICTED: uncharacterized protein LOC100246308 [Vitis vinifera] >gi|147781893|emb|CAN69942.1| hypothetical protein VITISV_006130 [Vitis vinifera]	1.48e-18
CL1Contig9238	303.5	591	16	0.0270728	-5.20701	0.015474	0.284926	Down	724
CL27886Contig1	442.5	858	27	0.0314685	-4.98995	0.0154732	0.284926	Down	3597	gi|147833266|emb|CAN77478.1|hypothetical protein VITISV_013730 [Vitis vinifera]	1.83e-90	sp|Q9FXH1|PPR52_ARATH	2e-84	Pentatricopeptide repeat-containing protein At1g19720 OS=Arabidopsis thaliana GN=DYW7 PE=2 SV=1	KOG4197	4e-85	FOG: PPR repeat				GO:0031425;GO:0009507	chloroplast RNA processing|chloroplast
CL4299Contig1	78985	157787	183	0.00115979	-9.75192	0.0154594	0.284926	Down	933
CL24979Contig1	260.5	13	508	39.0769	5.28824	0.015427	0.284926	Up	900	gi|550332298|gb|ERP57301.1|hypothetical protein POPTR_0008s02960g [Populus trichocarpa]	3.31e-07
CL1Contig8317	1375.5	106	2645	24.9528	4.64113	0.0154114	0.284926	Up	1242	gi|508725562|gb|EOY17459.1|Uncharacterized protein TCM_036639 [Theobroma cacao]	3.61e-22										GO:0009536	plastid
CL1Contig7854	829.5	1599	60	0.0375235	-4.73606	0.0154009	0.284812	Down	1159
CL25990Contig1	175	8	342	42.75	5.41785	0.015395	0.284776	Up	935
CL31523Contig1	42	1	83	83	6.37504	0.015384	0.284646	Up	1215	gi|482812438|gb|EOA89157.1|hypothetical protein SETTUDRAFT_167729 [Setosphaeria turcica Et28A]	2.24e-162	sp|P83778|MDHC_CANAL	6e-110	Malate dehydrogenase, cytoplasmic OS=Candida albicans (strain SC5314 / ATCC MYA-2876) GN=MDH1 PE=1 SV=2	KOG1494	3e-107	NAD-dependent malate dehydrogenase	ko00020;ko00270;ko00620;ko00630;ko00710;ko01200	Citrate cycle (TCA cycle) |Cysteine and methionine metabolism |Pyruvate metabolism |Glyoxylate and dicarboxylate metabolism |Carbon fixation in photosynthetic organisms |Carbon metabolism	6	GO:0006108;GO:0006099;GO:0044262;GO:0030060	malate metabolic process|tricarboxylic acid cycle|cellular carbohydrate metabolic process|L-malate dehydrogenase activity
CL16219Contig1	737	1422	52	0.0365682	-4.77327	0.0153441	0.28398	Down	409
CL28785Contig1	2374.5	4565	184	0.0403067	-4.63284	0.0153189	0.283586	Down	1382	gi|462419428|gb|EMJ23691.1|hypothetical protein PRUPE_ppa008231mg [Prunus persica]	1.21e-61	sp|Q9FMZ0|BKI1_ARATH	4e-43	BRI1 kinase inhibitor 1 OS=Arabidopsis thaliana GN=BKI1 PE=1 SV=1				ko04075	Plant hormone signal transduction	1	GO:0010423;GO:0005886;GO:0005829;GO:0046982	negative regulation of brassinosteroid biosynthetic process|plasma membrane|cytosol|protein heterodimerization activity
CL1Contig4471	371	721	21	0.0291262	-5.10154	0.0153177	0.283586	Down	495
CL1Contig924	384	746	22	0.0294906	-5.0836	0.0152828	0.283064	Down	339
CL25295Contig1	6004	11606	402	0.0346373	-4.85153	0.0152161	0.2819	Down	929	gi|225444305|ref|XP_002263884.1|PREDICTED: uncharacterized protein LOC100264003 [Vitis vinifera]	8.59e-14
CL26101Contig1	157.5	308	7	0.0227273	-5.45943	0.0152043	0.281754	Down	796
CL1Contig5233	176.5	345	8	0.0231884	-5.43045	0.0152008	0.281754	Down	537	gi|297838007|ref|XP_002886885.1|photosystem II protein D2 [Arabidopsis lyrata subsp. lyrata] >gi|297332726|gb|EFH63144.1| photosystem II protein D2 [Arabidopsis lyrata subsp. lyrata]	3.35e-13	sp|Q9TL00|PSBD_NEPOL	6e-17	Photosystem II D2 protein OS=Nephroselmis olivacea GN=psbD PE=3 SV=1				ko00195	Photosynthesis	1	GO:0009772;GO:0016491;GO:0045156;GO:0005506;GO:0009523;GO:0016021;GO:0009535	photosynthetic electron transport in photosystem II|oxidoreductase activity|electron transporter, transferring electrons within the cyclic electron transport pathway of photosynthesis activity|iron ion binding|photosystem II|integral component of membrane|chloroplast thylakoid membrane
CL1287Contig1	101	198	4	0.020202	-5.62936	0.0151895	0.281625	Down	434	gi|508773476|gb|EOY20732.1|Dof-type zinc finger DNA-binding family protein isoform 1 [Theobroma cacao]	1.71e-32	sp|Q9FM03|DOF56_ARATH	2e-16	Dof zinc finger protein DOF5.6 OS=Arabidopsis thaliana GN=DOF5.6 PE=2 SV=2							GO:0003700;GO:0045893;GO:0003677;GO:0010067;GO:0010087;GO:0008270	sequence-specific DNA binding transcription factor activity|positive regulation of transcription, DNA-templated|DNA binding|procambium histogenesis|phloem or xylem histogenesis|zinc ion binding
CL1Contig5342	2708	5209	207	0.0397389	-4.6533	0.0151479	0.280925	Down	1777
CL559Contig2	5817.5	392	11243	28.6811	4.84203	0.0151404	0.280859	Up	2973	gi|57013948|ref|YP_173421.1|hypothetical protein NitaMp079 [Nicotiana tabacum]	5.89e-15										GO:0005739;GO:0005840	mitochondrion|ribosome
CL1Contig4881	80	157	3	0.0191083	-5.70966	0.0151146	0.280452	Down	777
CL30446Contig1	321.5	626	17	0.0271566	-5.20256	0.0150668	0.27979	Down	1753	gi|225453867|ref|XP_002272965.1|PREDICTED: subtilisin-like protease-like [Vitis vinifera]	0	sp|O65351|SUBL_ARATH	0	Subtilisin-like protease OS=Arabidopsis thaliana GN=ARA12 PE=1 SV=1							GO:0043086;GO:0048046;GO:0005618;GO:0006508;GO:0042802;GO:0004252;GO:0031012	negative regulation of catalytic activity|apoplast|cell wall|proteolysis|identical protein binding|serine-type endopeptidase activity|extracellular matrix
CL25791Contig1	232.5	454	11	0.0242291	-5.36712	0.0149704	0.27979	Down	1231	gi|296088790|emb|CBI38240.3|unnamed protein product [Vitis vinifera]	1.62e-75	sp|P0C8L4|Y4648_ARATH	1e-58	Uncharacterized protein At4g26485 OS=Arabidopsis thaliana GN=At4g26485 PE=4 SV=1	KOG4174	5e-63	Uncharacterized conserved protein				GO:0016020;GO:0003824;GO:0008152	membrane|catalytic activity|metabolic process
CL1Contig8472	987.5	72	1903	26.4306	4.72413	0.0149014	0.27979	Up	4258	gi|225432728|ref|XP_002282919.1|PREDICTED: probable RNA helicase SDE3 [Vitis vinifera] >gi|297737082|emb|CBI26283.3| unnamed protein product [Vitis vinifera]	0	sp|Q8GYD9|SDE3_ARATH	0	Probable RNA helicase SDE3 OS=Arabidopsis thaliana GN=SDE3 PE=1 SV=1	KOG1804	0	RNA helicase				GO:0009616;GO:0005524;GO:0005515;GO:0035194;GO:0005737;GO:0003724	virus induced gene silencing|ATP binding|protein binding|posttranscriptional gene silencing by RNA|cytoplasm|RNA helicase activity
CL1Contig8575	160	7	313	44.7143	5.48266	0.0148562	0.279612	Up	3314	gi|548853542|gb|ERN11525.1|hypothetical protein AMTR_s00022p00130870 [Amborella trichopoda]	1.94e-131	sp|Q9LUD6|PP230_ARATH	3e-123	Pentatricopeptide repeat-containing protein At3g14580, mitochondrial OS=Arabidopsis thaliana GN=At3g14580 PE=2 SV=1	KOG4197	7e-124	FOG: PPR repeat				GO:0005739	mitochondrion
CL1Contig8252	364.5	709	20	0.0282087	-5.14771	0.0147919	0.278475	Down	744
CL1Contig8588	751	1450	52	0.0358621	-4.8014	0.0147889	0.278475	Down	2200
comp91282_c0_seq2	377.5	21	734	34.9524	5.12732	0.0147849	0.278475	Up	608	gi|121705726|ref|XP_001271126.1|ubiquitin-40S ribosomal protein S31 fusion protein [Aspergillus clavatus NRRL 1] >gi|119399272|gb|EAW09700.1| ubiquitin [Aspergillus clavatus NRRL 1]	1.09e-60	sp|P14799|RS27A_NEUCR	1e-75	Ubiquitin-40S ribosomal protein S27a OS=Neurospora crassa (strain ATCC 24698 / 74-OR23-1A / CBS 708.71 / DSM 1257 / FGSC 987) GN=ubi-3 PE=1 SV=4	KOG0004	9e-68	Ubiquitin/40S ribosomal protein S27a fusion	ko03010	Ribosome	1	GO:0005840;GO:0003735;GO:0006412	ribosome|structural constituent of ribosome|translation
CL24517Contig1	81.5	160	3	0.01875	-5.73697	0.0147621	0.278132	Down	1413
CL1Contig8271	234.5	11	458	41.6364	5.37977	0.0147597	0.278132	Up	3880	gi|388508294|gb|AFK42213.1|unknown [Lotus japonicus]	5.59e-85	sp|P50651|RIR2A_ARATH	1e-87	Ribonucleoside-diphosphate reductase small chain A OS=Arabidopsis thaliana GN=RNR2A PE=1 SV=2	KOG1567	3e-88	Ribonucleotide reductase, beta subunit	ko00230;ko00240;ko00480;ko04115	Purine metabolism |Pyrimidine metabolism |Glutathione metabolism |p53 signaling pathway	4	GO:0005829;GO:0055114;GO:0006281;GO:0051726;GO:0046914;GO:0009220;GO:0009186;GO:0005971;GO:0004748;GO:0007275	cytosol|oxidation-reduction process|DNA repair|regulation of cell cycle|transition metal ion binding|pyrimidine ribonucleotide biosynthetic process|deoxyribonucleoside diphosphate metabolic process|ribonucleoside-diphosphate reductase complex|ribonucleoside-diphosphate reductase activity, thioredoxin disulfide as acceptor|multicellular organismal development
CL13206Contig1	1396.5	2688	105	0.0390625	-4.67807	0.0147522	0.278091	Down	1933	gi|356525461|ref|XP_003531343.1|PREDICTED: protein CbbY, chromosomal-like [Glycine max]	1.76e-99	sp|Q680K2|GPPL1_ARATH	1e-109	Haloacid dehalogenase-like hydrolase domain-containing protein At4g39970 OS=Arabidopsis thaliana GN=At4g39970 PE=2 SV=1	KOG2914	2e-38	Predicted haloacid-halidohydrolase and related hydrolases				GO:0009941;GO:0019761;GO:0016787;GO:0009570	chloroplast envelope|glucosinolate biosynthetic process|hydrolase activity|chloroplast stroma
CL23496Contig1	1201.5	2314	89	0.0384615	-4.70044	0.0147017	0.277212	Down	1229	gi|144954332|gb|ABP04242.1|calmodulin-like protein [Elaeis guineensis]	1.59e-30	sp|Q8RYK0|CML31_ORYSJ	1e-26	Probable calcium-binding protein CML31 OS=Oryza sativa subsp. japonica GN=CML31 PE=2 SV=1	KOG0027	2e-26	Calmodulin and related proteins (EF-Hand superfamily)	ko04626	Plant-pathogen interaction	1	GO:0005509	calcium ion binding
CL30178Contig1	1884.5	3626	143	0.0394374	-4.66429	0.0146866	0.276998	Down	1964	gi|557541114|gb|ESR52158.1|hypothetical protein CICLE_v10031327mg [Citrus clementina]	7.45e-146	sp|P52711|CBP23_HORVU	9e-129	Serine carboxypeptidase II-3 OS=Hordeum vulgare GN=CXP;2-3 PE=2 SV=1	KOG1282	4e-122	Serine carboxypeptidases (lysosomal cathepsin A)				GO:0016023;GO:0004185;GO:0005739;GO:0006508	cytoplasmic membrane-bounded vesicle|serine-type carboxypeptidase activity|mitochondrion|proteolysis
comp58612_c0_seq1	103.5	4	203	50.75	5.66534	0.0146739	0.276831	Up	319
CL1618Contig2	298	15	581	38.7333	5.2755	0.0146481	0.276417	Up	2171	gi|296086196|emb|CBI31637.3|unnamed protein product [Vitis vinifera]	6.17e-72	sp|Q9S7C9|ESCA_ARATH	9e-42	Putative DNA-binding protein ESCAROLA OS=Arabidopsis thaliana GN=ESC PE=2 SV=1							GO:0003677	DNA binding
CL29499Contig1	82	3	161	53.6667	5.74595	0.0146478	0.276417	Up	1539	gi|508705879|gb|EOX97775.1|Chalcone and stilbene synthase family protein [Theobroma cacao]	0	sp|O22046|CHSE_IPONI	3e-101	Chalcone synthase E OS=Ipomoea nil GN=CHSE PE=2 SV=1							GO:0090439;GO:0009699;GO:0016210;GO:0030639;GO:0005783;GO:0080110	tetraketide alpha-pyrone synthase activity|phenylpropanoid biosynthetic process|naringenin-chalcone synthase activity|polyketide biosynthetic process|endoplasmic reticulum|sporopollenin biosynthetic process
CL1Contig847	718.5	1388	49	0.0353026	-4.82408	0.0146462	0.276417	Down	450
CL30285Contig1	1009	1945	73	0.0375321	-4.73573	0.0146361	0.276407	Down	1693	gi|359483160|ref|XP_002264393.2|PREDICTED: uncharacterized protein LOC100241596 [Vitis vinifera] >gi|298204672|emb|CBI25170.3| unnamed protein product [Vitis vinifera]	0										GO:0010598;GO:0006098;GO:0009773;GO:0016117;GO:0009535;GO:0010207;GO:0016757	NAD(P)H dehydrogenase complex (plastoquinone)|pentose-phosphate shunt|photosynthetic electron transport in photosystem I|carotenoid biosynthetic process|chloroplast thylakoid membrane|photosystem II assembly|transferase activity, transferring glycosyl groups
CL35314Contig1	60.5	119	2	0.0168067	-5.89482	0.0146229	0.276231	Down	694
CL26115Contig1	268.5	13	524	40.3077	5.33298	0.0146161	0.276175	Up	797	gi|296089103|emb|CBI38806.3|unnamed protein product [Vitis vinifera]	2.4e-69	sp|D1MI46|C76BA_SWEMU	4e-75	Geraniol 8-hydroxylase OS=Swertia mussotii GN=CYP76B10 PE=1 SV=1	KOG0156	2e-67	Cytochrome P450 CYP2 subfamily				GO:0020037;GO:0005506;GO:0009055;GO:0070330;GO:0055114	heme binding|iron ion binding|electron carrier activity|aromatase activity|oxidation-reduction process
CL1Contig8959	236	461	11	0.0238612	-5.38919	0.0146041	0.276021	Down	2944	gi|225440714|ref|XP_002275038.1|PREDICTED: chaperone protein ClpB1-like [Vitis vinifera]	0	sp|P42730|CLPB1_ARATH	2e-16	Chaperone protein ClpB1 OS=Arabidopsis thaliana GN=CLPB1 PE=1 SV=2	KOG1051	0	Chaperone HSP104 and related ATP-dependent Clp proteases				GO:0005737;GO:0019538	cytoplasm|protein metabolic process
CL1Contig8358	1788	3441	135	0.0392328	-4.6718	0.0145794	0.275626	Down	2588	gi|462401479|gb|EMJ07036.1|hypothetical protein PRUPE_ppa011023mg [Prunus persica] >gi|462401480|gb|EMJ07037.1| hypothetical protein PRUPE_ppa011023mg [Prunus persica]	2.01e-64	sp|O04885|LGUL_BRAJU	3e-73	Lactoylglutathione lyase OS=Brassica juncea GN=GLY I PE=2 SV=1	KOG2944	7e-74	Glyoxalase	ko00620;ko04011	Pyruvate metabolism |MAPK signaling pathway - yeast	2	GO:0006096;GO:0006094;GO:0046872;GO:0046686;GO:0009507;GO:0005829;GO:0009651;GO:0004462;GO:0005516	glycolytic process|gluconeogenesis|metal ion binding|response to cadmium ion|chloroplast|cytosol|response to salt stress|lactoylglutathione lyase activity|calmodulin binding
CL1Contig9690	1036	1997	75	0.0375563	-4.7348	0.0145639	0.275405	Down	1041
comp96034_c1_seq2	82.5	162	3	0.0185185	-5.75489	0.014535	0.274929	Down	1072	gi|470112751|ref|XP_004292594.1|PREDICTED: aluminum-activated malate transporter 13-like [Fragaria vesca subsp. vesca]	1.42e-45	sp|Q9XIN1|ALMT7_ARATH	4e-16	Aluminum-activated malate transporter 7 OS=Arabidopsis thaliana GN=ALMT7 PE=3 SV=1	KOG4711	1e-16	Predicted membrane protein				GO:0015743	malate transport
comp78905_c0_seq1	237	11	463	42.0909	5.39544	0.0145015	0.274369	Up	1257	gi|508780216|gb|EOY27472.1|LOB domain-containing protein 4 isoform 1 [Theobroma cacao]	1.63e-70	sp|Q9SHE9|LBD4_ARATH	1e-85	LOB domain-containing protein 4 OS=Arabidopsis thaliana GN=LBD4 PE=2 SV=1							GO:0010075;GO:0010014;GO:0009944;GO:0044036;GO:0005634;GO:0010089;GO:0009855	regulation of meristem growth|meristem initiation|polarity specification of adaxial/abaxial axis|cell wall macromolecule metabolic process|nucleus|xylem development|determination of bilateral symmetry
CL1Contig10017	407	23	791	34.3913	5.10397	0.0144778	0.274062	Up	1079
CL23300Contig1	506	981	31	0.0316004	-4.98391	0.0144597	0.274062	Down	1490	gi|561007907|gb|ESW06856.1|hypothetical protein PHAVU_010G082400g [Phaseolus vulgaris]	3.91e-69	sp|Q8VZG8|Y4885_ARATH	6e-70	Probable LRR receptor-like serine/threonine-protein kinase At4g08850 OS=Arabidopsis thaliana GN=At4g08850 PE=1 SV=3	KOG1187	5e-39	Serine/threonine protein kinase				GO:0005886;GO:0004713;GO:0006468;GO:0005524;GO:0016021	plasma membrane|protein tyrosine kinase activity|protein phosphorylation|ATP binding|integral component of membrane
CL1Contig8213	285.5	14	557	39.7857	5.31418	0.0144429	0.274062	Up	5090
CL1Contig963	369	718	20	0.0278552	-5.16591	0.0144272	0.274062	Down	598
CL2937Contig1	143.5	6	281	46.8333	5.54946	0.0144216	0.274062	Up	1212	gi|508774988|gb|EOY22244.1|NB-ARC domain-containing disease resistance protein, putative [Theobroma cacao]	1.82e-63	sp|Q9SX38|DRL4_ARATH	1e-55	Putative disease resistance protein At1g50180 OS=Arabidopsis thaliana GN=At1g50180 PE=3 SV=2	KOG4658	3e-56	Apoptotic ATPase				GO:0016747;GO:0006952;GO:0043531;GO:0004721;GO:0005524;GO:0017111	transferase activity, transferring acyl groups other than amino-acyl groups|defense response|ADP binding|phosphoprotein phosphatase activity|ATP binding|nucleoside-triphosphatase activity
comp81507_c1_seq2	143.5	6	281	46.8333	5.54946	0.0144216	0.274062	Up	1267
CL30496Contig1	3444	6638	250	0.0376619	-4.73075	0.0144215	0.274062	Down	1774	gi|225445593|ref|XP_002285404.1|PREDICTED: calmodulin-like protein 5-like [Vitis vinifera]	5.87e-54	sp|Q9SRR7|CML3_ARATH	9e-51	Calmodulin-like protein 3 OS=Arabidopsis thaliana GN=CML3 PE=2 SV=1	KOG0027	2e-51	Calmodulin and related proteins (EF-Hand superfamily)	ko04626	Plant-pathogen interaction	1	GO:0032440;GO:0055114;GO:0005509	2-alkenal reductase [NAD(P)] activity|oxidation-reduction process|calcium ion binding
comp78499_c0_seq1	1985	3821	149	0.038995	-4.68057	0.0144121	0.274062	Down	1233	gi|225458814|ref|XP_002285260.1|PREDICTED: zinc finger protein ZAT10-like [Vitis vinifera]	1.03e-53	sp|Q96289|ZAT10_ARATH	2e-47	Zinc finger protein ZAT10 OS=Arabidopsis thaliana GN=ZAT10 PE=2 SV=1	KOG1721	6e-48	FOG: Zn-finger				GO:0042538;GO:0010117;GO:0035264;GO:0009414;GO:0046872;GO:0009644;GO:0009611;GO:0009409;GO:0006979;GO:0010200;GO:0005634;GO:0015979;GO:0009737	hyperosmotic salinity response|photoprotection|multicellular organism growth|response to water deprivation|metal ion binding|response to high light intensity|response to wounding|response to cold|response to oxidative stress|response to chitin|nucleus|photosynthesis|response to abscisic acid
CL38662Contig1	61.5	121	2	0.0165289	-5.91886	0.0142906	0.274062	Down	567
CL6325Contig1	61.5	2	121	60.5	5.91886	0.0142906	0.274062	Up	1362
CL1Contig9727	4283.5	299	8268	27.6522	4.78932	0.0142572	0.274062	Up	10543	gi|359489621|ref|XP_002274479.2|PREDICTED: uncharacterized protein LOC100263628 [Vitis vinifera]	0	sp|H3K2Y6|MED12_ARATH	0	Mediator of RNA polymerase II transcription subunit 12 OS=Arabidopsis thaliana GN=MED12 PE=1 SV=1	KOG4522	0	RNA polymerase II transcription mediator				GO:0001104;GO:0016592;GO:0006357	RNA polymerase II transcription cofactor activity|mediator complex|regulation of transcription from RNA polymerase II promoter
CL24641Contig1	571	36	1106	30.7222	4.94121	0.0142123	0.27378	Up	1203	gi|502166340|ref|XP_004513863.1|PREDICTED: uncharacterized protein LOC101513022 [Cicer arietinum]	8.63e-66	sp|O22227|MIZ1_ARATH	9e-73	Protein MIZU-KUSSEI 1 OS=Arabidopsis thaliana GN=MIZ1 PE=1 SV=1							GO:0005789;GO:0006457;GO:0009658;GO:0000413;GO:0032541;GO:0003755	endoplasmic reticulum membrane|protein folding|chloroplast organization|protein peptidyl-prolyl isomerization|cortical endoplasmic reticulum|peptidyl-prolyl cis-trans isomerase activity
CL30559Contig1	473.5	919	28	0.0304679	-5.03657	0.0142045	0.273702	Down	2011	gi|225458438|ref|XP_002283775.1|PREDICTED: vegetative incompatibility protein HET-E-1-like [Vitis vinifera]	3.32e-141	sp|Q00808|HETE1_PODAS	5e-20	Vegetative incompatibility protein HET-E-1 OS=Podospora anserina GN=HET-E1 PE=4 SV=1	KOG4155	8e-169	FOG: WD40 repeat				GO:0016905;GO:0005737;GO:0000166;GO:0005834	myosin heavy chain kinase activity|cytoplasm|nucleotide binding|heterotrimeric G-protein complex
CL1Contig5459	3098.5	225	5972	26.5422	4.73022	0.0141469	0.272664	Up	2197	gi|359473361|ref|XP_003631293.1|PREDICTED: putative cysteine-rich repeat secretory protein 61-like [Vitis vinifera]	1.32e-37	sp|Q9LRJ9|CRR38_ARATH	5e-18	Cysteine-rich repeat secretory protein 38 OS=Arabidopsis thaliana GN=CRRSP38 PE=2 SV=1							GO:0016301;GO:0016310	kinase activity|phosphorylation
CL550Contig1	62	122	2	0.0163934	-5.93074	0.0141307	0.272425	Down	1174
CL24257Contig1	44	1	87	87	6.44294	0.0141174	0.272243	Up	1411	gi|330917237|ref|XP_003297727.1|hypothetical protein PTT_08242 [Pyrenophora teres f. teres 0-1] >gi|311329409|gb|EFQ94171.1| hypothetical protein PTT_08242 [Pyrenophora teres f. teres 0-1]	0	sp|Q96V52|GLNA_EMENI	0	Glutamine synthetase OS=Emericella nidulans (strain FGSC A4 / ATCC 38163 / CBS 112.46 / NRRL 194 / M139) GN=glnA PE=3 SV=3	KOG0683	0	Glutamine synthetase	ko00250;ko00330;ko00630;ko00910;ko01230;ko02020;ko04724;ko04727	Alanine, aspartate and glutamate metabolism |Arginine and proline metabolism |Glyoxylate and dicarboxylate metabolism |Nitrogen metabolism |Biosynthesis of amino acids |Two-component system |Glutamatergic synapse |GABAergic synapse	8	GO:0005737;GO:0004356;GO:0006542	cytoplasm|glutamate-ammonia ligase activity|glutamine biosynthetic process
CL1Contig786	1343.5	2589	98	0.0378525	-4.72347	0.0140809	0.27161	Down	1356
CL214Contig1	126.5	248	5	0.0201613	-5.63227	0.0139912	0.269952	Down	2143
CL52Contig5	464.5	902	27	0.0299335	-5.0621	0.0139892	0.269952	Down	1562
CL36413Contig1	107	210	4	0.0190476	-5.71425	0.0139841	0.269952	Down	708	gi|218202306|gb|EEC84733.1|hypothetical protein OsI_31721 [Oryza sativa Indica Group]	1.21e-60	sp|Q9SJZ2|PER17_ARATH	7e-75	Peroxidase 17 OS=Arabidopsis thaliana GN=PER17 PE=2 SV=1				ko00360;ko00940	Phenylalanine metabolism |Phenylpropanoid biosynthesis	2	GO:0006979;GO:0009944;GO:0005829;GO:0055114;GO:0010075;GO:0046872;GO:0010014;GO:0004601;GO:0016023;GO:0020037;GO:0009855;GO:0005576	response to oxidative stress|polarity specification of adaxial/abaxial axis|cytosol|oxidation-reduction process|regulation of meristem growth|metal ion binding|meristem initiation|peroxidase activity|cytoplasmic membrane-bounded vesicle|heme binding|determination of bilateral symmetry|extracellular region
CL1Contig6071	361.5	704	19	0.0269886	-5.2115	0.0139675	0.269711	Down	563
CL28242Contig1	2900.5	5591	210	0.0375604	-4.73465	0.0139316	0.26909	Down	4101	gi|224096318|ref|XP_002310603.1|predicted protein [Populus trichocarpa] >gi|222853506|gb|EEE91053.1| hypothetical protein POPTR_0007s06610g [Populus trichocarpa]	5.87e-16										GO:0010264;GO:0005886;GO:0006661;GO:0005634	myo-inositol hexakisphosphate biosynthetic process|plasma membrane|phosphatidylinositol biosynthetic process|nucleus
CL13354Contig1	107.5	211	4	0.0189573	-5.7211	0.0138884	0.269038	Down	394
CL27538Contig1	441.5	858	25	0.0291375	-5.10098	0.0138463	0.269038	Down	2232
CL1Contig1814	44.5	88	1	0.0113636	-6.45943	0.0138272	0.269038	Down	913	gi|255582146|ref|XP_002531867.1|glutathione-s-transferase theta, gst, putative [Ricinus communis] >gi|223528475|gb|EEF30504.1| glutathione-s-transferase theta, gst, putative [Ricinus communis]	9.06e-77	sp|Q9LZI9|GSTFD_ARATH	9e-83	Glutathione S-transferase F13 OS=Arabidopsis thaliana GN=GSTF13 PE=3 SV=1	KOG0867	2e-83	Glutathione S-transferase	ko00480;ko00980;ko00982;ko05204	Glutathione metabolism |Metabolism of xenobiotics by cytochrome P450 |Drug metabolism - cytochrome P450 |Chemical carcinogenesis	4	GO:0009407;GO:0005737;GO:0004364	toxin catabolic process|cytoplasm|glutathione transferase activity
CL7617Contig1	44.5	1	88	88	6.45943	0.0138272	0.269038	Up	1358	gi|225436984|ref|XP_002272235.1|PREDICTED: basic 7S globulin [Vitis vinifera]	3.35e-157	sp|P13917|7SB1_SOYBN	3e-77	Basic 7S globulin OS=Glycine max GN=BG PE=1 SV=2	KOG1339	2e-167	Aspartyl protease				GO:0004190;GO:0006508	aspartic-type endopeptidase activity|proteolysis
CL14440Contig1	63	124	2	0.016129	-5.9542	0.0138224	0.269038	Down	377	gi|388520493|gb|AFK48308.1|unknown [Lotus japonicus]	5.47e-07	sp|Q9C6Z2|NUD25_ARATH	2e-08	Nudix hydrolase 25 OS=Arabidopsis thaliana GN=NUDT25 PE=1 SV=1
comp75537_c0_seq1	63	124	2	0.016129	-5.9542	0.0138224	0.269038	Down	420	gi|225455118|ref|XP_002268823.1|PREDICTED: probable LRR receptor-like serine/threonine-protein kinase At3g47570 [Vitis vinifera]	1.53e-09
CL1Contig4474	86	169	3	0.0177515	-5.81592	0.0137844	0.269038	Down	1044
CL1Contig968	1234.5	2381	88	0.0369593	-4.75792	0.0137153	0.268217	Down	857
CL20739Contig1	245	11	479	43.5455	5.44445	0.0137114	0.268213	Up	1641	gi|317106677|dbj|BAJ53180.1|JHL18I08.14 [Jatropha curcas]	5.27e-62	sp|Q9XGX0|SHI_ARATH	1e-56	Protein SHORT INTERNODES OS=Arabidopsis thaliana GN=SHI PE=1 SV=1
CL1Contig8594	906.5	1751	62	0.0354083	-4.81977	0.0136938	0.267941	Down	739	gi|313586559|gb|ADR71290.1|60S ribosomal protein L7aB [Hevea brasiliensis]	2.56e-11	sp|Q6P8E9|NH2L1_XENTR	5e-13	NHP2-like protein 1 OS=Xenopus tropicalis GN=nhp2l1 PE=2 SV=1	KOG3387	8e-15	60S ribosomal protein 15.5kD/SNU13, NHP2/L7A family (includes ribonuclease P subunit p38), involved in splicing	ko03008;ko03040	Ribosome biogenesis in eukaryotes |Spliceosome	2	GO:0005730;GO:0005840;GO:0003723;GO:0042254;GO:0019013	nucleolus|ribosome|RNA binding|ribosome biogenesis|viral nucleocapsid
CL36854Contig1	86.5	170	3	0.0176471	-5.82443	0.0136823	0.267789	Down	561
CL222Contig1	63.5	125	2	0.016	-5.96578	0.0136738	0.267695	Down	448
CL1Contig996	63.5	2	125	62.5	5.96578	0.0136738	0.267695	Up	1355
CL29631Contig1	431.5	839	24	0.0286055	-5.12756	0.0136617	0.267604	Down	1464
CL29929Contig1	933	1802	64	0.0355161	-4.81538	0.0136549	0.267543	Down	1827	gi|557549848|gb|ESR60477.1|hypothetical protein CICLE_v10015356mg [Citrus clementina]	1.22e-179	sp|Q9ST02|NAATA_HORVU	4e-178	Nicotianamine aminotransferase A OS=Hordeum vulgare GN=naat-A PE=1 SV=2	KOG0259	1e-178	Tyrosine aminotransferase	ko00130;ko00270;ko00350;ko00360;ko00400;ko00401;ko00950;ko00960;ko01230	Ubiquinone and other terpenoid-quinone biosynthesis |Cysteine and methionine metabolism |Tyrosine metabolism |Phenylalanine metabolism |Phenylalanine, tyrosine and tryptophan biosynthesis |Novobiocin biosynthesis |Isoquinoline alkaloid biosynthesis |Tropane, piperidine and pyridine alkaloid biosynthesis |Biosynthesis of amino acids	9	GO:0005829;GO:0033855;GO:0042218;GO:0006559;GO:0009536;GO:0080130;GO:0016847;GO:0006572;GO:0006826;GO:0004838;GO:0030170	cytosol|nicotianamine aminotransferase activity|1-aminocyclopropane-1-carboxylate biosynthetic process|L-phenylalanine catabolic process|plastid|L-phenylalanine:2-oxoglutarate aminotransferase activity|1-aminocyclopropane-1-carboxylate synthase activity|tyrosine catabolic process|iron ion transport|L-tyrosine:2-oxoglutarate aminotransferase activity|pyridoxal phosphate binding
CL1Contig201	508	30	986	32.8667	5.03855	0.0136347	0.267219	Up	2009	gi|359482117|ref|XP_003632714.1|PREDICTED: PHD finger protein ING2-like [Vitis vinifera] >gi|297739750|emb|CBI29932.3| unnamed protein product [Vitis vinifera]	1.57e-82	sp|B3H615|ING2_ARATH	4e-92	PHD finger protein ING2 OS=Arabidopsis thaliana GN=ING2 PE=1 SV=1	KOG1973	4e-81	Chromatin remodeling protein, contains PHD Zn-finger				GO:0035064;GO:0005634;GO:0008270	methylated histone binding|nucleus|zinc ion binding
CL36807Contig1	45	89	1	0.011236	-6.47573	0.0135465	0.265562	Down	707
CL23720Contig1	64	126	2	0.015873	-5.97728	0.0135287	0.265286	Down	1137	gi|356498527|ref|XP_003518102.1|PREDICTED: polyneuridine-aldehyde esterase-like [Glycine max]	1.31e-68	sp|Q6RYA0|SABP2_TOBAC	6e-81	Salicylic acid-binding protein 2 OS=Nicotiana tabacum GN=SABP2 PE=1 SV=1							GO:0009862;GO:0080030;GO:0009820;GO:0009611;GO:0016298;GO:0009694;GO:0050529;GO:0009696;GO:0080031;GO:0080032	systemic acquired resistance, salicylic acid mediated signaling pathway|methyl indole-3-acetate esterase activity|alkaloid metabolic process|response to wounding|lipase activity|jasmonic acid metabolic process|polyneuridine-aldehyde esterase activity|salicylic acid metabolic process|methyl salicylate esterase activity|methyl jasmonate esterase activity
comp86000_c0_seq1	64	126	2	0.015873	-5.97728	0.0135287	0.265286	Down	1511	gi|147846631|emb|CAN79495.1|hypothetical protein VITISV_020749 [Vitis vinifera]	4.83e-99	sp|Q9M2U1|DOF36_ARATH	4e-51	Dof zinc finger protein DOF3.6 OS=Arabidopsis thaliana GN=DOF3.6 PE=1 SV=2							GO:0006355;GO:0005634;GO:0003677	regulation of transcription, DNA-templated|nucleus|DNA binding
CL1Contig7869	2187	158	4216	26.6835	4.73788	0.0135257	0.265286	Up	1107	gi|225444714|ref|XP_002278332.1|PREDICTED: RING-box protein 1a [Vitis vinifera] >gi|147781652|emb|CAN64830.1| hypothetical protein VITISV_003357 [Vitis vinifera] >gi|297738557|emb|CBI27802.3| unnamed protein product [Vitis vinifera]	1.06e-51	sp|Q940X7|RBX1A_ARATH	2e-64	RING-box protein 1a OS=Arabidopsis thaliana GN=RBX1A PE=1 SV=1	KOG2930	8e-64	SCF ubiquitin ligase, Rbx1 component	ko03420;ko04066;ko04110;ko04111;ko04114;ko04120;ko04141;ko04310;ko04350;ko04710;ko05200;ko05211	Nucleotide excision repair |HIF-1 signaling pathway |Cell cycle |Cell cycle - yeast |Oocyte meiosis |Ubiquitin mediated proteolysis |Protein processing in endoplasmic reticulum |Wnt signaling pathway |TGF-beta signaling pathway |Circadian rhythm |Pathways in cancer |Renal cell carcinoma	12	GO:0051510;GO:0009733;GO:0043161;GO:0008270;GO:0042752;GO:0016925;GO:0051788;GO:0031463;GO:0019005;GO:0080129;GO:0016567;GO:0005515;GO:0042023;GO:0009853;GO:0005634	regulation of unidimensional cell growth|response to auxin|proteasome-mediated ubiquitin-dependent protein catabolic process|zinc ion binding|regulation of circadian rhythm|protein sumoylation|response to misfolded protein|Cul3-RING ubiquitin ligase complex|SCF ubiquitin ligase complex|proteasome core complex assembly|protein ubiquitination|protein binding|DNA endoreduplication|photorespiration|n…
CL23915Contig1	191.5	375	8	0.0213333	-5.55075	0.0134463	0.263886	Down	1257
CL1Contig9534	511.5	993	30	0.0302115	-5.04876	0.0134409	0.263851	Down	2324
CL1Contig8259	1044	2016	72	0.0357143	-4.80735	0.0134049	0.263217	Down	1099	gi|225429242|ref|XP_002264192.1|PREDICTED: uncharacterized protein LOC100267945 [Vitis vinifera]	1.43e-24
comp78547_c0_seq1	726.5	1406	47	0.0334282	-4.90279	0.0133944	0.263217	Down	927	gi|502143974|ref|XP_004505534.1|PREDICTED: glutaredoxin-C9-like [Cicer arietinum]	1.6e-28	sp|Q9SGP6|GRXC9_ARATH	1e-32	Glutaredoxin-C9 OS=Arabidopsis thaliana GN=GRXC9 PE=1 SV=1	KOG1752	3e-33	Glutaredoxin and related proteins				GO:0009863;GO:0009867;GO:0009055;GO:0045454;GO:0015035	salicylic acid mediated signaling pathway|jasmonic acid mediated signaling pathway|electron carrier activity|cell redox homeostasis|protein disulfide oxidoreductase activity
CL35394Contig1	192	376	8	0.0212766	-5.55459	0.0133931	0.263217	Down	657
CL24974Contig1	88	3	173	57.6667	5.84967	0.013383	0.263217	Up	738	gi|508784500|gb|EOY31756.1|STS14 protein, putative [Theobroma cacao]	4.59e-69	sp|Q40374|PR1_MEDTR	2e-72	Pathogenesis-related protein PR-1 OS=Medicago truncatula GN=PR-1 PE=2 SV=1	KOG3017	1e-67	Defense-related protein containing SCP domain				GO:0048765;GO:0006952;GO:0009607;GO:0005576	root hair cell differentiation|defense response|response to biotic stimulus|extracellular region
CL1Contig9780	727	47	1407	29.9362	4.90382	0.0133762	0.263217	Up	2815	gi|470108405|ref|XP_004290509.1|PREDICTED: sterol 3-beta-glucosyltransferase-like [Fragaria vesca subsp. vesca]	1.11e-140	sp|Q9XIG1|U80B1_ARATH	0	Sterol 3-beta-glucosyltransferase UGT80B1 OS=Arabidopsis thaliana GN=UGT80B1 PE=2 SV=1	KOG1192	0	UDP-glucuronosyl and UDP-glucosyl transferase				GO:0009845;GO:0009813;GO:0030244;GO:0016906;GO:0005774;GO:0016125;GO:0010214;GO:0009631;GO:0005634;GO:0030259;GO:0005886	seed germination|flavonoid biosynthetic process|cellulose biosynthetic process|sterol 3-beta-glucosyltransferase activity|vacuolar membrane|sterol metabolic process|seed coat development|cold acclimation|nucleus|lipid glycosylation|plasma membrane
CL1Contig7653	212	415	9	0.0216867	-5.52704	0.0133595	0.263217	Down	317
CL1Contig4544	110.5	217	4	0.0184332	-5.76155	0.013328	0.263217	Down	840	gi|225434114|ref|XP_002276483.1|PREDICTED: uncharacterized protein LOC100243911 [Vitis vinifera]	7.08e-54
CL34Contig4	13951	550	27352	49.7309	5.63607	0.0132811	0.263217	Up	356
CL1Contig6134	131	257	5	0.0194553	-5.6837	0.0132752	0.263217	Down	789
CL1Contig7140	131	5	257	51.4	5.6837	0.0132752	0.263217	Up	1463	gi|462411783|gb|EMJ16832.1|hypothetical protein PRUPE_ppa008118mg [Prunus persica]	4.07e-71	sp|O51081|Y052_BORBU	3e-15	Putative tRNA/rRNA methyltransferase BB_0052 OS=Borrelia burgdorferi (strain ATCC 35210 / B31 / CIP 102532 / DSM 4680) GN=BB_0052 PE=3 SV=1	KOG0838	4e-104	RNA Methylase, SpoU family				GO:0009020;GO:0003723;GO:0001510;GO:0006396	tRNA (guanosine-2'-O-)-methyltransferase activity|RNA binding|RNA methylation|RNA processing
CL22772Contig1	845	1634	56	0.0342717	-4.86684	0.0132631	0.263217	Down	1244	gi|557523708|gb|ESR35075.1|hypothetical protein CICLE_v10005753mg [Citrus clementina]	5.76e-36										GO:0009507	chloroplast
CL36949Contig1	65	128	2	0.015625	-6	0.0132484	0.263217	Down	537
CL24285Contig1	65	2	128	64	6	0.0132484	0.263217	Up	1235
CL38053Contig1	111	218	4	0.0183486	-5.76818	0.0132367	0.263217	Down	573
comp38961_c0_seq1	315	15	615	41	5.35755	0.0131548	0.263031	Up	319	gi|351725479|ref|NP_001236582.1|uncharacterized protein LOC100305781 [Glycine max] >gi|255626591|gb|ACU13640.1| unknown [Glycine max]	5.94e-11
comp40778_c0_seq1	174	341	7	0.0205279	-5.60627	0.0131243	0.262494	Down	778	gi|225453508|ref|XP_002277959.1|PREDICTED: GATA transcription factor 2 [Vitis vinifera]	2.93e-32	sp|O49743|GATA4_ARATH	9e-33	GATA transcription factor 4 OS=Arabidopsis thaliana GN=GATA4 PE=2 SV=1	KOG1601	2e-33	GATA-4/5/6 transcription factors				GO:0003700;GO:0043565;GO:0045893;GO:0005634;GO:0008270;GO:0009416	sequence-specific DNA binding transcription factor activity|sequence-specific DNA binding|positive regulation of transcription, DNA-templated|nucleus|zinc ion binding|response to light stimulus
CL1Contig7304	696.5	44	1349	30.6591	4.93824	0.0130866	0.261812	Up	2812	gi|255543220|ref|XP_002512673.1|ubiquinol-cytochrome C reductase iron-sulfur subunit, putative [Ricinus communis] >gi|223548634|gb|EEF50125.1| ubiquinol-cytochrome C reductase iron-sulfur subunit, putative [Ricinus communis]	1.02e-101	sp|P51134|UCRI4_TOBAC	2e-122	Cytochrome b-c1 complex subunit Rieske-4, mitochondrial OS=Nicotiana tabacum PE=2 SV=1	KOG1671	5e-117	Ubiquinol cytochrome c reductase, subunit RIP1	ko00190;ko02020;ko04260;ko04932;ko05010;ko05012;ko05016	Oxidative phosphorylation |Two-component system |Cardiac muscle contraction |Non-alcoholic fatty liver disease (NAFLD) |Alzheimer's disease |Parkinson's disease |Huntington's disease	7	GO:0046872;GO:0005750;GO:0008121;GO:0051537;GO:0055114	metal ion binding|mitochondrial respiratory chain complex III|ubiquinol-cytochrome-c reductase activity|2 iron, 2 sulfur cluster binding|oxidation-reduction process
CL1Contig9274	518.5	1007	30	0.0297915	-5.06896	0.013065	0.261452	Down	514
CL1Contig8612	387.5	20	755	37.75	5.2384	0.0130482	0.261188	Up	1187	gi|508701138|gb|EOX93034.1|Kinase superfamily protein [Theobroma cacao]	5.38e-36	sp|Q9SJG2|Y2296_ARATH	2e-31	Probable receptor-like protein kinase At2g42960 OS=Arabidopsis thaliana GN=At2g42960 PE=3 SV=1	KOG1187	1e-35	Serine/threonine protein kinase				GO:0006468;GO:0005524;GO:0000186;GO:0004709;GO:0005886;GO:0000165	protein phosphorylation|ATP binding|activation of MAPKK activity|MAP kinase kinase kinase activity|plasma membrane|MAPK cascade
CL3387Contig1	175	343	7	0.0204082	-5.61471	0.0130129	0.260555	Down	2306	gi|147800076|emb|CAN70927.1|hypothetical protein VITISV_043810 [Vitis vinifera]	0	sp|Q9LW86|SUT34_ARATH	0	Probable sulfate transporter 3.4 OS=Arabidopsis thaliana GN=SULTR3;4 PE=2 SV=1	KOG0236	0	Sulfate/bicarbonate/oxalate exchanger SAT-1 and related transporters (SLC26 family)				GO:0016021;GO:0008271;GO:0008272;GO:0055085	integral component of membrane|secondary active sulfate transmembrane transporter activity|sulfate transport|transmembrane transport
CL1Contig8112	66	130	2	0.0153846	-6.02237	0.0129806	0.259979	Down	495	gi|225458036|ref|XP_002280360.1|PREDICTED: pentatricopeptide repeat-containing protein At1g25360 [Vitis vinifera]	1.32e-16	sp|Q9FRI5|PPR57_ARATH	2e-21	Pentatricopeptide repeat-containing protein At1g25360 OS=Arabidopsis thaliana GN=PCMP-H74 PE=2 SV=1	KOG4197	7e-22	FOG: PPR repeat
CL38843Contig1	66	130	2	0.0153846	-6.02237	0.0129806	0.259979	Down	559
CL1Contig9584	4084.5	7898	271	0.0343125	-4.86512	0.0129193	0.258895	Down	2081	gi|565358664|ref|XP_006346146.1|PREDICTED: meiotic recombination protein SPO11-1-like isoform X1 [Solanum tuberosum]	3.49e-08
CL1Contig293	1700.5	3282	119	0.0362584	-4.78554	0.0128297	0.258789	Down	893
CL118Contig3	197.5	387	8	0.0206718	-5.59619	0.0128266	0.258789	Down	2015
CL5711Contig1	5960	359	11561	32.2033	5.00914	0.0127783	0.258789	Up	1004	gi|255559090|ref|XP_002520567.1|Repetitive proline-rich cell wall protein 2 precursor, putative [Ricinus communis] >gi|223540227|gb|EEF41800.1| Repetitive proline-rich cell wall protein 2 precursor, putative [Ricinus communis]	7.74e-27	sp|Q00451|PRF1_SOLLC	7e-26	36.4 kDa proline-rich protein OS=Solanum lycopersicum GN=TPRP-F1 PE=2 SV=1
CL35442Contig1	499	970	28	0.028866	-5.11449	0.0127296	0.258789	Down	715
CL6738Contig1	67	2	132	66	6.04439	0.0127243	0.258789	Up	1250	gi|225461277|ref|XP_002281410.1|PREDICTED: uncharacterized protein LOC100262412 [Vitis vinifera]	6.67e-16
CL1Contig5775	905.5	59	1752	29.6949	4.89214	0.0126413	0.2574	Up	6453	gi|359472721|ref|XP_002277950.2|PREDICTED: tRNA-specific adenosine deaminase, chloroplastic-like [Vitis vinifera]	1.58e-127	sp|Q9S7I0|TADA_ARATH	9e-82	tRNA(adenine(34)) deaminase, chloroplastic OS=Arabidopsis thaliana GN=TADA PE=1 SV=1	KOG1018	1e-44	Cytosine deaminase FCY1 and related enzymes				GO:0005886;GO:0008251;GO:0009507;GO:0005634;GO:0008270;GO:0002100	plasma membrane|tRNA-specific adenosine deaminase activity|chloroplast|nucleus|zinc ion binding|tRNA wobble adenosine to inosine editing
CL1Contig7855	892.5	58	1727	29.7759	4.89607	0.0126378	0.2574	Up	3157	gi|359480159|ref|XP_002276396.2|PREDICTED: protein fat-free homolog [Vitis vinifera] >gi|297743978|emb|CBI36948.3| unnamed protein product [Vitis vinifera]	8.21e-148	sp|Q54KG3|VPS51_DICDI	2e-33	Vacuolar protein sorting-associated protein 51 homolog OS=Dictyostelium discoideum GN=vps51 PE=3 SV=1	KOG2346	1e-118	Uncharacterized conserved protein				GO:0048193;GO:0042732;GO:0030244;GO:0005829	Golgi vesicle transport|D-xylose metabolic process|cellulose biosynthetic process|cytosol
CL26911Contig1	16119.5	31692	547	0.0172599	-5.85643	0.0126337	0.257391	Down	3948	gi|224054530|ref|XP_002298306.1|predicted protein [Populus trichocarpa] >gi|222845564|gb|EEE83111.1| hypothetical protein POPTR_0001s26020g [Populus trichocarpa] >gi|550348202|gb|ERP66139.1| aminotransferase 2 family protein [Populus trichocarpa] >gi|550348203|gb|ERP66140.1| hypothetical protein POPTR_0001s26020g [Populus trichocarpa]	0	sp|Q56YA5|SGAT_ARATH	0	Serine--glyoxylate aminotransferase OS=Arabidopsis thaliana GN=AGT1 PE=1 SV=2	KOG2862	0	Alanine-glyoxylate aminotransferase AGT1	ko00250;ko00260;ko00630;ko00680;ko01200;ko04146	Alanine, aspartate and glutamate metabolism |Glycine, serine and threonine metabolism |Glyoxylate and dicarboxylate metabolism |Methane metabolism |Carbon metabolism |Peroxisome	6	GO:0005777;GO:0009651;GO:0008453;GO:0009750;GO:0050281;GO:0006833;GO:0030003;GO:0009570;GO:0004760;GO:0070838;GO:0009853;GO:0030170;GO:0005886;GO:0048046	peroxisome|response to salt stress|alanine-glyoxylate transaminase activity|response to fructose|serine-glyoxylate transaminase activity|water transport|cellular cation homeostasis|chloroplast stroma|serine-pyruvate transaminase activity|divalent metal ion transport|photorespiration|pyridoxal phosphate binding|plasma membrane|apoplast
CL1Contig5533	592	35	1149	32.8286	5.03688	0.0126214	0.257214	Up	635	gi|357466305|ref|XP_003603437.1|GTP-binding nuclear protein Ran-A1 [Medicago truncatula] >gi|355492485|gb|AES73688.1| GTP-binding nuclear protein Ran-A1 [Medicago truncatula]	7.98e-20	sp|P54765|RAN1A_LOTJA	3e-25	GTP-binding nuclear protein Ran1A (Fragment) OS=Lotus japonicus GN=RAN1A PE=2 SV=1	KOG0096	4e-24	GTPase Ran/TC4/GSP1 (nuclear protein transport pathway), small G protein superfamily	ko03008;ko03013;ko05166;ko05169	Ribosome biogenesis in eukaryotes |RNA transport |HTLV-I infection |Epstein-Barr virus infection	4	GO:0006406;GO:0005525;GO:0006184;GO:0005794;GO:0007264;GO:0009506;GO:0003924;GO:0006606;GO:0005634	mRNA export from nucleus|GTP binding|GTP catabolic process|Golgi apparatus|small GTPase mediated signal transduction|plasmodesma|GTPase activity|protein import into nucleus|nucleus
CL24832Contig1	4120	7971	269	0.0337473	-4.88908	0.012607	0.256992	Down	3506	gi|462405754|gb|EMJ11218.1|hypothetical protein PRUPE_ppa016458mg [Prunus persica]	1.14e-129	sp|P31531|1A1C_SOYBN	8e-144	1-aminocyclopropane-1-carboxylate synthase OS=Glycine max GN=ACS1 PE=2 SV=1	KOG0256	5e-131	1-aminocyclopropane-1-carboxylate synthase, and related proteins	ko00270	Cysteine and methionine metabolism	1	GO:0042802;GO:0009693;GO:0030170;GO:0042218;GO:0010200;GO:0016740;GO:0016847;GO:0009737	identical protein binding|ethylene biosynthetic process|pyridoxal phosphate binding|1-aminocyclopropane-1-carboxylate biosynthetic process|response to chitin|transferase activity|1-aminocyclopropane-1-carboxylate synthase activity|response to abscisic acid
CL16841Contig1	337	658	16	0.0243161	-5.36194	0.0125943	0.256806	Down	328
CL76Contig2	24138	559	47717	85.3614	6.41551	0.0125926	0.256806	Up	959	gi|502078063|ref|XP_004485829.1|PREDICTED: protein E6-like [Cicer arietinum]	3.95e-17	sp|Q01197|E6_GOSHI	8e-17	Protein E6 OS=Gossypium hirsutum GN=E6 PE=2 SV=1	KOG2567	7e-09	Uncharacterized conserved protein				GO:0016301;GO:0005576;GO:0005618;GO:0016310	kinase activity|extracellular region|cell wall|phosphorylation
CL1Contig9733	449	24	874	36.4167	5.18653	0.0125718	0.256491	Up	7618
CL36227Contig1	337.5	16	659	41.1875	5.36413	0.0125568	0.256258	Up	744	gi|225447051|ref|XP_002270487.1|PREDICTED: uncharacterized protein LOC100244838 [Vitis vinifera]	4.22e-38	sp|Q67YM6|DIR11_ARATH	2e-28	Dirigent protein 11 OS=Arabidopsis thaliana GN=DIR11 PE=2 SV=1
CL194Contig1	47	93	1	0.0107527	-6.53916	0.0125152	0.255481	Down	1530
CL31379Contig1	1203	2325	81	0.0348387	-4.84316	0.0125108	0.255465	Down	733
CL31037Contig1	1312.5	2536	89	0.0350946	-4.83261	0.0124818	0.254945	Down	487	gi|550339158|gb|EEE94364.2|hypothetical protein POPTR_0005s17210g [Populus trichocarpa]	1.96e-60										GO:0009505	plant-type cell wall
CL36241Contig1	68	134	2	0.0149254	-6.06609	0.0124787	0.254945	Down	718
CL6390Contig1	820	1588	52	0.0327456	-4.93256	0.0124514	0.254467	Down	4191	gi|356525531|ref|XP_003531378.1|PREDICTED: uncharacterized protein LOC100306288 [Glycine max]	3.39e-19										GO:0006098;GO:0009534;GO:0016020	pentose-phosphate shunt|chloroplast thylakoid|membrane
CL1Contig9557	1718.5	118	3319	28.1271	4.81389	0.0124134	0.254452	Up	2939	gi|147806293|emb|CAN76555.1|hypothetical protein VITISV_011396 [Vitis vinifera]	0	sp|O23052|Y1515_ARATH	0	Uncharacterized TPR repeat-containing protein At1g05150 OS=Arabidopsis thaliana GN=At1g05150 PE=1 SV=1	KOG1124	0	FOG: TPR repeat				GO:0008270;GO:0005886;GO:0005509	zinc ion binding|plasma membrane|calcium ion binding
CL25903Contig1	324.5	634	15	0.0236593	-5.40145	0.0124041	0.254452	Down	1038	gi|565384897|ref|XP_006358358.1|PREDICTED: lipid transfer-like protein VAS-like [Solanum tuberosum]	8.5e-16										GO:0006869;GO:0031225;GO:0008289	lipid transport|anchored component of membrane|lipid binding
CL1Contig7354	159	6	312	52	5.70044	0.0124006	0.254452	Up	3022	gi|255556806|ref|XP_002519436.1|conserved hypothetical protein [Ricinus communis] >gi|223541299|gb|EEF42850.1| conserved hypothetical protein [Ricinus communis]	4.42e-34										GO:0005576	extracellular region
CL27428Contig1	835.5	53	1618	30.5283	4.93208	0.0123852	0.254452	Up	2038	gi|550338256|gb|EEE93250.2|ABC transporter family protein [Populus trichocarpa]	0	sp|Q9SIT6|AB5G_ARATH	0	ABC transporter G family member 5 OS=Arabidopsis thaliana GN=ABCG5 PE=2 SV=1	KOG0061	0	Transporter, ABC superfamily (Breast cancer resistance protein)				GO:0010103;GO:0006810;GO:0016021;GO:0015416;GO:0006200;GO:0005524	stomatal complex morphogenesis|transport|integral component of membrane|organic phosphonate transmembrane-transporting ATPase activity|ATP catabolic process|ATP binding
CL1Contig7160	1878	3627	129	0.0355666	-4.81333	0.012384	0.254452	Down	439
CL27563Contig1	756.5	47	1466	31.1915	4.96308	0.0123669	0.254452	Up	2274	gi|255579355|ref|XP_002530522.1|transcription factor, putative [Ricinus communis] >gi|223529926|gb|EEF31854.1| transcription factor, putative [Ricinus communis]	2.93e-64	sp|P82280|RAV2_ARATH	2e-68	AP2/ERF and B3 domain-containing transcription repressor RAV2 OS=Arabidopsis thaliana GN=RAV2 PE=2 SV=1							GO:0010363;GO:0006351;GO:0009910;GO:0010200;GO:0015706;GO:0006612;GO:0009741;GO:0045892;GO:0048527;GO:0003677;GO:0010167;GO:0003700;GO:0048366;GO:0009963;GO:0005634	regulation of plant-type hypersensitive response|transcription, DNA-templated|negative regulation of flower development|response to chitin|nitrate transport|protein targeting to membrane|response to brassinosteroid|negative regulation of transcription, DNA-templated|lateral root development|DNA binding|response to nitrate|sequence-specific DNA binding transcription factor activity|leaf developmen…
CL10921Contig1	466	25	907	36.28	5.1811	0.0123659	0.254452	Up	2083	gi|462423964|gb|EMJ28227.1|hypothetical protein PRUPE_ppa000729mg [Prunus persica]	2.48e-147	sp|Q9ZVR7|PSKR1_ARATH	3e-164	Phytosulfokine receptor 1 OS=Arabidopsis thaliana GN=PSKR1 PE=2 SV=4	KOG0619	2e-111	FOG: Leucine rich repeat				GO:0004383;GO:0009611;GO:0016023;GO:0001653;GO:0004713;GO:0032440;GO:0007169;GO:0006468;GO:0004674;GO:0016021;GO:0006182;GO:0055114;GO:0031347;GO:0005886;GO:0045087;GO:0005524	guanylate cyclase activity|response to wounding|cytoplasmic membrane-bounded vesicle|peptide receptor activity|protein tyrosine kinase activity|2-alkenal reductase [NAD(P)] activity|transmembrane receptor protein tyrosine kinase signaling pathway|protein phosphorylation|protein serine/threonine kinase activity|integral component of membrane|cGMP biosynthetic process|oxidation-reduction process|re…
CL719Contig1	2807	190	5424	28.5474	4.83529	0.0123638	0.254452	Up	5223	gi|359479252|ref|XP_002275878.2|PREDICTED: uncharacterized protein LOC100251674 [Vitis vinifera]	1.66e-87	sp|Q94CK9|LRP1_ARATH	7e-62	Protein LATERAL ROOT PRIMORDIUM 1 OS=Arabidopsis thaliana GN=LRP1 PE=1 SV=1							GO:0010090;GO:0071555;GO:0007155;GO:0048765;GO:0045010;GO:0042803	trichome morphogenesis|cell wall organization|cell adhesion|root hair cell differentiation|actin nucleation|protein homodimerization activity
CL2Contig13	797	50	1544	30.88	4.9486	0.0123461	0.254452	Up	1050	gi|351724655|ref|NP_001237065.1|14-3-3-like protein D [Glycine max] >gi|3023197|sp|Q96453.1|1433D_SOYBN RecName: Full=14-3-3-like protein D; AltName: Full=SGF14D >gi|1575731|gb|AAB09583.1| SGF14D [Glycine max]	2.79e-06	sp|Q96453|1433D_SOYBN	6e-09	14-3-3-like protein D OS=Glycine max GN=GF14D PE=1 SV=1	KOG0841	6e-06	Multifunctional chaperone (14-3-3 family)
CL1Contig8772	370.5	18	723	40.1667	5.32793	0.0122849	0.254452	Up	3935	gi|147783746|emb|CAN61451.1|hypothetical protein VITISV_009021 [Vitis vinifera]	2.09e-71	sp|Q9SRE4|UGAL2_ARATH	8e-73	UDP-galactose transporter 2 OS=Arabidopsis thaliana GN=UDP-GALT2 PE=2 SV=1	KOG1441	2e-73	Glucose-6-phosphate/phosphate and phosphoenolpyruvate/phosphate antiporter				GO:0009624;GO:0006863;GO:0005460;GO:0005457;GO:0015783;GO:0016021;GO:0072334;GO:0015786;GO:0005459	response to nematode|purine nucleobase transport|UDP-glucose transmembrane transporter activity|GDP-fucose transmembrane transporter activity|GDP-fucose transport|integral component of membrane|UDP-galactose transmembrane transport|UDP-glucose transport|UDP-galactose transmembrane transporter activity
comp89532_c0_seq1	278.5	545	12	0.0220183	-5.50515	0.0122605	0.254452	Down	1389	gi|359492803|ref|XP_002284394.2|PREDICTED: uncharacterized protein LOC100257501 [Vitis vinifera]	8.01e-138										GO:0046872;GO:0003950	metal ion binding|NAD+ ADP-ribosyltransferase activity
CL1Contig9749	1646	3180	112	0.0352201	-4.82746	0.0122529	0.254452	Down	1292	gi|18767374|gb|AAL79340.1|AC099402_4Putative 22 kDa kafirin cluster; Ty3-Gypsy type [Oryza sativa] >gi|21327374|gb|AAM48279.1|AC122148_32 Putative 22 kDa kafirin cluster; Ty3-Gypsy type [Oryza sativa Japonica Group] >gi|31431495|gb|AAP53268.1| retrotransposon protein, putative, Ty3-gypsy subclass [Oryza sativa Japonica Group]	1.12e-21				KOG0017	4e-22	FOG: Transposon-encoded proteins with TYA, reverse transcriptase, integrase domains in various combinations				GO:0003964;GO:0003677;GO:0006278;GO:0003723;GO:0004190;GO:0006508;GO:0008270;GO:0015074;GO:0006310	RNA-directed DNA polymerase activity|DNA binding|RNA-dependent DNA replication|RNA binding|aspartic-type endopeptidase activity|proteolysis|zinc ion binding|DNA integration|DNA recombination
CL29164Contig1	356.5	696	17	0.0244253	-5.35548	0.0122478	0.254452	Down	1600
CL1Contig8191	548.5	31	1066	34.3871	5.1038	0.0122241	0.254452	Up	1352	gi|508701134|gb|EOX93030.1|WRKY DNA-binding protein 28, putative [Theobroma cacao]	1.06e-86	sp|Q8VWJ2|WRK28_ARATH	1e-61	Probable WRKY transcription factor 28 OS=Arabidopsis thaliana GN=WRKY28 PE=2 SV=1							GO:0043565;GO:0003700;GO:0006355	sequence-specific DNA binding|sequence-specific DNA binding transcription factor activity|regulation of transcription, DNA-templated
comp94070_c0_seq80	2733	5282	184	0.0348353	-4.84331	0.0122084	0.254452	Down	6159
CL29897Contig1	3887.5	7524	251	0.0333599	-4.90574	0.0121771	0.254411	Down	2030	gi|296085918|emb|CBI31242.3|unnamed protein product [Vitis vinifera]	0	sp|Q9FVQ4|PLGG1_ARATH	0	Plastidal glycolate/glycerate translocator 1, chloroplastic OS=Arabidopsis thaliana GN=PLGG1 PE=1 SV=1							GO:0070838;GO:0010027;GO:0005886;GO:0030003;GO:0009658;GO:0009706	divalent metal ion transport|thylakoid membrane organization|plasma membrane|cellular cation homeostasis|chloroplast organization|chloroplast inner membrane
CL1Contig9708	1824	3524	124	0.0351873	-4.8288	0.0121744	0.254411	Down	1712						KOG1075	1e-06	FOG: Reverse transcriptase
CL26623Contig1	161.5	6	317	52.8333	5.72338	0.0121189	0.253342	Up	874	gi|548851724|gb|ERN09999.1|hypothetical protein AMTR_s00013p00228040 [Amborella trichopoda]	1.91e-81	sp|P0C042|Y4597_ARATH	8e-74	Uncharacterized protein At4g15970 OS=Arabidopsis thaliana GN=At4g15970 PE=2 SV=1
[truncated: 1,080 more rows]
