# Supplementary material for: De Novo Transcriptome Analysis of Warburgia ugandensis to Identify Genes Involved in Terpenoids and Unsaturated Fatty Acids Biosynthesis
Source: PLoS One. 2015 Aug 25;10(8):e0135724. doi: 10.1371/journal.pone.0135724 (PMC4549110; doi:10.1371/journal.pone.0135724)
Supplement: S6 Table — (XLSX) [file pone.0135724.s010.xlsx]

## Sheet: Sheet1
iD	Term	category	ListHits	ListTotal	PopHits	PopTotal	p value	FDR	Enrichment_score	GeneID
GO:0000024	maltose biosynthetic process	P	2	1151	2	21702	0	0	18.8549	CL3010Contig1;CL3010Contig2
GO:0000746	conjugation	P	1	1151	1	21702	0	0	18.8549	CL1Contig9503
GO:0002100	tRNA wobble adenosine to inosine editing	P	1	1151	1	21702	0	0	18.8549	CL1Contig5775
GO:0003881	CDP-diacylglycerol-inositol 3-phosphatidyltransferase activity	F	1	1151	1	21702	0	0	18.8549	CL1Contig5585
GO:0004071	aspartate-ammonia ligase activity	F	1	1151	1	21702	0	0	18.8549	CL1Contig9420
GO:0004329	formate-tetrahydrofolate ligase activity	F	1	1151	1	21702	0	0	18.8549	CL1Contig5551
GO:0004597	peptide-aspartate beta-dioxygenase activity	F	1	1151	1	21702	0	0	18.8549	CL1Contig8583
GO:0004638	phosphoribosylaminoimidazole carboxylase activity	F	1	1151	1	21702	0	0	18.8549	CL1Contig8182
GO:0004666	prostaglandin-endoperoxide synthase activity	F	1	1151	1	21702	0	0	18.8549	CL28339Contig1
GO:0004760	serine-pyruvate transaminase activity	F	1	1151	1	21702	0	0	18.8549	CL26911Contig1
GO:0004838	L-tyrosine:2-oxoglutarate aminotransferase activity	F	1	1151	1	21702	0	0	18.8549	CL29929Contig1
GO:0005179	hormone activity	F	1	1151	1	21702	0	0	18.8549	CL323Contig1
GO:0005457	GDP-fucose transmembrane transporter activity	F	1	1151	1	21702	0	0	18.8549	CL1Contig8772
GO:0005689	U12-type spliceosomal complex	C	1	1151	1	21702	0	0	18.8549	CL1Contig4896
GO:0006110	regulation of glycolytic process	P	1	1151	1	21702	0	0	18.8549	comp93762_c1_seq4
GO:0006223	uracil salvage	P	1	1151	1	21702	0	0	18.8549	CL1Contig8248
GO:0006892	post-Golgi vesicle-mediated transport	P	1	1151	1	21702	0	0	18.8549	CL5993Contig1
GO:0008115	sarcosine oxidase activity	F	1	1151	1	21702	0	0	18.8549	CL6446Contig1
GO:0008251	tRNA-specific adenosine deaminase activity	F	1	1151	1	21702	0	0	18.8549	CL1Contig5775
GO:0008366	axon ensheathment	P	1	1151	1	21702	0	0	18.8549	CL9224Contig1
GO:0008691	3-hydroxybutyryl-CoA dehydrogenase activity	F	1	1151	1	21702	0	0	18.8549	CL1Contig9126
GO:0008834	di-trans,poly-cis-decaprenylcistransferase activity	F	1	1151	1	21702	0	0	18.8549	CL30430Contig1
GO:0008837	diaminopimelate epimerase activity	F	1	1151	1	21702	0	0	18.8549	CL1Contig8311
GO:0008974	phosphoribulokinase activity	F	2	1151	2	21702	0	0	18.8549	comp88927_c0_seq1;CL10756Contig1
GO:0009020	tRNA (guanosine-2'-O-)-methyltransferase activity	F	1	1151	1	21702	0	0	18.8549	CL1Contig7140
GO:0009448	gamma-aminobutyric acid metabolic process	P	1	1151	1	21702	0	0	18.8549	CL1Contig9387
GO:0009512	cytochrome b6f complex	C	1	1151	1	21702	0	0	18.8549	CL16592Contig1
GO:0009539	photosystem II reaction center	C	2	1151	2	21702	0	0	18.8549	CL1Contig6989;CL3957Contig2
GO:0009677	double fertilization forming two zygotes	P	1	1151	1	21702	0	0	18.8549	CL1Contig8237
GO:0009696	salicylic acid metabolic process	P	2	1151	2	21702	0	0	18.8549	CL23720Contig1;CL1Contig4760
GO:0009807	lignan biosynthetic process	P	1	1151	1	21702	0	0	18.8549	comp42781_c0_seq2
GO:0009856	pollination	P	1	1151	1	21702	0	0	18.8549	CL37899Contig1
GO:0009913	epidermal cell differentiation	P	1	1151	1	21702	0	0	18.8549	CL27151Contig1
GO:0009979	16:0 monogalactosyldiacylglycerol desaturase activity	F	1	1151	1	21702	0	0	18.8549	CL29632Contig1
GO:0010009	cytoplasmic side of endosome membrane	C	1	1151	1	21702	0	0	18.8549	CL1Contig5014
GO:0010230	alternative respiration	P	1	1151	1	21702	0	0	18.8549	CL1Contig8522
GO:0010266	response to vitamin B1	P	2	1151	2	21702	0	0	18.8549	CL24768Contig1;CL1Contig9211
GO:0010295	(+)-abscisic acid 8'-hydroxylase activity	F	1	1151	1	21702	0	0	18.8549	comp80980_c0_seq2
GO:0010342	endosperm cellularization	P	1	1151	1	21702	0	0	18.8549	CL1Contig9812
GO:0010423	negative regulation of brassinosteroid biosynthetic process	P	1	1151	1	21702	0	0	18.8549	CL28785Contig1
GO:0010471	GDP-galactose:mannose-1-phosphate guanylyltransferase activity	F	1	1151	1	21702	0	0	18.8549	CL1Contig9338
GO:0010472	GDP-galactose:glucose-1-phosphate guanylyltransferase activity	F	1	1151	1	21702	0	0	18.8549	CL1Contig9338
GO:0010473	GDP-galactose:myoinositol-1-phosphate guanylyltransferase activity	F	1	1151	1	21702	0	0	18.8549	CL1Contig9338
GO:0010474	glucose-1-phosphate guanylyltransferase (GDP) activity	F	1	1151	1	21702	0	0	18.8549	CL1Contig9338
GO:0010475	galactose-1-phosphate guanylyltransferase (GDP) activity	F	1	1151	1	21702	0	0	18.8549	CL1Contig9338
GO:0010496	intercellular transport	P	1	1151	1	21702	0	0	18.8549	CL1Contig8557
GO:0010922	positive regulation of phosphatase activity	P	1	1151	1	21702	0	0	18.8549	CL5993Contig1
GO:0015144	carbohydrate transmembrane transporter activity	F	1	1151	1	21702	0	0	18.8549	CL7684Contig1
GO:0015226	carnitine transmembrane transporter activity	F	1	1151	1	21702	0	0	18.8549	CL7684Contig1
GO:0015248	sterol transporter activity	F	1	1151	1	21702	0	0	18.8549	CL5993Contig1
GO:0015444	magnesium-importing ATPase activity	F	1	1151	1	21702	0	0	18.8549	CL1Contig8474
GO:0015485	cholesterol binding	F	1	1151	1	21702	0	0	18.8549	CL5993Contig1
GO:0015783	GDP-fucose transport	P	1	1151	1	21702	0	0	18.8549	CL1Contig8772
GO:0015879	carnitine transport	P	1	1151	1	21702	0	0	18.8549	CL7684Contig1
GO:0016018	cyclosporin A binding	F	1	1151	1	21702	0	0	18.8549	CL1Contig2
GO:0016290	palmitoyl-CoA hydrolase activity	F	1	1151	1	21702	0	0	18.8549	CL1Contig6568
GO:0016461	unconventional myosin complex	C	2	1151	2	21702	0	0	18.8549	CL4946Contig2;CL4946Contig1
GO:0016906	sterol 3-beta-glucosyltransferase activity	F	1	1151	1	21702	0	0	18.8549	CL1Contig9780
GO:0017126	nucleologenesis	P	1	1151	1	21702	0	0	18.8549	CL1Contig7786
GO:0017145	stem cell division	P	1	1151	1	21702	0	0	18.8549	CL1Contig7578
GO:0019863	IgE binding	F	1	1151	1	21702	0	0	18.8549	CL1309Contig1
GO:0030388	fructose 1,6-bisphosphate metabolic process	P	2	1151	2	21702	0	0	18.8549	CL27370Contig1;CL30480Contig1
GO:0030639	polyketide biosynthetic process	P	1	1151	1	21702	0	0	18.8549	CL29499Contig1
GO:0030744	luteolin O-methyltransferase activity	F	1	1151	1	21702	0	0	18.8549	comp63614_c0_seq1
GO:0030942	endoplasmic reticulum signal peptide binding	F	1	1151	1	21702	0	0	18.8549	CL1Contig9655
GO:0031640	killing of cells of other organism	P	2	1151	2	21702	0	0	18.8549	CL18787Contig1;CL4756Contig2
GO:0031957	very long-chain fatty acid-CoA ligase activity	F	2	1151	2	21702	0	0	18.8549	comp92186_c0_seq5;CL1Contig2385
GO:0033095	aleurone grain	C	1	1151	1	21702	0	0	18.8549	CL3612Contig1
GO:0033387	putrescine biosynthetic process from ornithine	P	1	1151	1	21702	0	0	18.8549	CL472Contig1
GO:0033728	divinyl chlorophyllide a 8-vinyl-reductase activity	F	1	1151	1	21702	0	0	18.8549	CL10502Contig1
GO:0033800	isoflavone 7-O-methyltransferase activity	F	1	1151	1	21702	0	0	18.8549	comp57497_c0_seq4
GO:0033840	NDP-glucose-starch glucosyltransferase activity	F	1	1151	1	21702	0	0	18.8549	CL1Contig8380
GO:0033855	nicotianamine aminotransferase activity	F	1	1151	1	21702	0	0	18.8549	CL29929Contig1
GO:0033907	beta-D-fucosidase activity	F	2	1151	2	21702	0	0	18.8549	CL29951Contig1;CL8806Contig1
GO:0034023	5-(carboxyamino)imidazole ribonucleotide mutase activity	F	1	1151	1	21702	0	0	18.8549	CL1Contig8182
GO:0034480	phosphatidylcholine phospholipase C activity	F	1	1151	1	21702	0	0	18.8549	CL1Contig9188
GO:0035194	posttranscriptional gene silencing by RNA	P	1	1151	1	21702	0	0	18.8549	CL1Contig8472
GO:0035264	multicellular organism growth	P	2	1151	2	21702	0	0	18.8549	comp78499_c0_seq1;comp78499_c1_seq2
GO:0042389	omega-3 fatty acid desaturase activity	F	1	1151	1	21702	0	0	18.8549	CL30170Contig1
GO:0042821	pyridoxal biosynthetic process	P	1	1151	1	21702	0	0	18.8549	CL1Contig8046
GO:0042978	ornithine decarboxylase activator activity	F	1	1151	1	21702	0	0	18.8549	CL472Contig1
GO:0043043	peptide biosynthetic process	P	1	1151	1	21702	0	0	18.8549	CL1Contig24
GO:0043668	exine	C	1	1151	1	21702	0	0	18.8549	CL1Contig8759
GO:0044403	symbiosis, encompassing mutualism through parasitism	P	1	1151	1	21702	0	0	18.8549	CL9766Contig1
GO:0045022	early endosome to late endosome transport	P	1	1151	1	21702	0	0	18.8549	CL1Contig5014
GO:0045848	positive regulation of nitrogen utilization	P	2	1151	2	21702	0	0	18.8549	CL9554Contig1;CL1Contig5582
GO:0046185	aldehyde catabolic process	P	2	1151	2	21702	0	0	18.8549	CL27103Contig1;CL1Contig8759
GO:0046608	carotenoid isomerase activity	F	1	1151	1	21702	0	0	18.8549	CL27442Contig1
GO:0047006	17-alpha,20-alpha-dihydroxypregn-4-en-3-one dehydrogenase activity	F	1	1151	1	21702	0	0	18.8549	CL1Contig8046
GO:0047100	glyceraldehyde-3-phosphate dehydrogenase (NADP+) (phosphorylating) activity	F	2	1151	2	21702	0	0	18.8549	CL30035Contig1;CL27427Contig1
GO:0047458	beta-pyrazolylalanine synthase activity	F	1	1151	1	21702	0	0	18.8549	CL1Contig8359
GO:0047701	beta-L-arabinosidase activity	F	2	1151	2	21702	0	0	18.8549	CL29951Contig1;CL8806Contig1
GO:0048244	phytanoyl-CoA dioxygenase activity	F	1	1151	1	21702	0	0	18.8549	CL1Contig5588
GO:0048838	release of seed from dormancy	P	1	1151	1	21702	0	0	18.8549	comp80980_c0_seq2
GO:0050162	oxalate oxidase activity	F	1	1151	1	21702	0	0	18.8549	CL26649Contig1
GO:0050184	phosphatidylcholine desaturase activity	F	1	1151	1	21702	0	0	18.8549	CL34109Contig1
GO:0050234	pyrazolylalanine synthase activity	F	1	1151	1	21702	0	0	18.8549	CL1Contig8359
GO:0050278	sedoheptulose-bisphosphatase activity	F	1	1151	1	21702	0	0	18.8549	CL29054Contig1
GO:0050281	serine-glyoxylate transaminase activity	F	1	1151	1	21702	0	0	18.8549	CL26911Contig1
GO:0050461	L-mimosine synthase activity	F	1	1151	1	21702	0	0	18.8549	CL1Contig8359
GO:0050613	delta14-sterol reductase activity	F	1	1151	1	21702	0	0	18.8549	CL1Contig7681
GO:0050734	hydroxycinnamoyltransferase activity	F	1	1151	1	21702	0	0	18.8549	CL27706Contig1
GO:0051738	xanthophyll binding	F	1	1151	1	21702	0	0	18.8549	CL24726Contig1
GO:0051744	3,8-divinyl protochlorophyllide a 8-vinyl reductase activity	F	1	1151	1	21702	0	0	18.8549	CL10502Contig1
GO:0051786	all-trans-retinol 13,14-reductase activity	F	1	1151	1	21702	0	0	18.8549	CL27442Contig1
GO:0052576	carbohydrate storage	P	1	1151	1	21702	0	0	18.8549	CL29435Contig1
GO:0052893	N1-acetylspermine:oxygen oxidoreductase (propane-1,3-diamine-forming) activity	F	1	1151	1	21702	0	0	18.8549	CL1Contig9522
GO:0052896	spermidine oxidase (propane-1,3-diamine-forming) activity	F	1	1151	1	21702	0	0	18.8549	CL1Contig9522
GO:0052897	N8-acetylspermidine:oxygen oxidoreductase (propane-1,3-diamine-forming) activity	F	1	1151	1	21702	0	0	18.8549	CL1Contig9522
GO:0052898	N1-acetylspermidine:oxygen oxidoreductase (propane-1,3-diamine-forming) activity	F	1	1151	1	21702	0	0	18.8549	CL1Contig9522
GO:0052900	spermine oxidase (propane-1,3-diamine-forming) activity	F	1	1151	1	21702	0	0	18.8549	CL1Contig9522
GO:0070524	11-beta-hydroxysteroid dehydrogenase (NADP+) activity	F	1	1151	1	21702	0	0	18.8549	CL29342Contig1
GO:0070981	L-asparagine biosynthetic process	P	2	1151	2	21702	0	0	18.8549	CL37309Contig1;CL1Contig9420
GO:0071291	cellular response to selenium ion	P	1	1151	1	21702	0	0	18.8549	CL1Contig5553
GO:0071771	aldehyde decarbonylase activity	F	2	1151	2	21702	0	0	18.8549	CL27103Contig1;CL1Contig8759
GO:0072555	17-beta-ketosteroid reductase activity	F	1	1151	1	21702	0	0	18.8549	CL29342Contig1
GO:0072582	17-beta-hydroxysteroid dehydrogenase (NADP+) activity	F	1	1151	1	21702	0	0	18.8549	CL29342Contig1
GO:0080030	methyl indole-3-acetate esterase activity	F	2	1151	2	21702	0	0	18.8549	CL23720Contig1;CL1Contig4760
GO:0080031	methyl salicylate esterase activity	F	2	1151	2	21702	0	0	18.8549	CL23720Contig1;CL1Contig4760
GO:0080032	methyl jasmonate esterase activity	F	2	1151	2	21702	0	0	18.8549	CL23720Contig1;CL1Contig4760
GO:0080045	quercetin 3'-O-glucosyltransferase activity	F	2	1151	2	21702	0	0	18.8549	CL30592Contig1;CL30148Contig1
GO:0080048	GDP-D-glucose phosphorylase activity	F	1	1151	1	21702	0	0	18.8549	CL1Contig9338
GO:0080083	beta-gentiobiose beta-glucosidase activity	F	2	1151	2	21702	0	0	18.8549	CL29951Contig1;CL8806Contig1
GO:0080150	S-adenosyl-L-methionine:benzoic acid carboxyl methyl transferase activity	F	1	1151	1	21702	0	0	18.8549	CL38032Contig1
GO:0080164	regulation of nitric oxide metabolic process	P	1	1151	1	21702	0	0	18.8549	CL1Contig6927
GO:0080165	callose deposition in phloem sieve plate	P	1	1151	1	21702	0	0	18.8549	CL9727Contig1
GO:0080166	stomium development	P	1	1151	1	21702	0	0	18.8549	CL23186Contig1
GO:0080182	histone H3-K4 trimethylation	P	1	1151	1	21702	0	0	18.8549	CL1Contig7937
GO:0090057	root radial pattern formation	P	1	1151	1	21702	0	0	18.8549	CL1Contig8557
GO:0090439	tetraketide alpha-pyrone synthase activity	F	1	1151	1	21702	0	0	18.8549	CL29499Contig1
GO:0097031	mitochondrial respiratory chain complex I biogenesis	P	1	1151	1	21702	0	0	18.8549	CL1Contig10035
GO:0097034	mitochondrial respiratory chain complex IV biogenesis	P	1	1151	1	21702	0	0	18.8549	CL1Contig10035
GO:0097164	ammonium ion metabolic process	P	1	1151	1	21702	0	0	18.8549	CL1Contig9420
GO:1901959	positive regulation of cutin biosynthetic process	P	1	1151	1	21702	0	0	18.8549	comp93762_c1_seq4
GO:2000069	regulation of post-embryonic root development	P	1	1151	1	21702	0	0	18.8549	CL1Contig7578
GO:2000488	positive regulation of brassinosteroid biosynthetic process	P	1	1151	1	21702	0	0	18.8549	CL22963Contig1
GO:0048046	apoplast	C	47	1151	241	21702	1.36015e-15	1.49815e-14	3.6771	CL31550Contig1;CL29226Contig1;comp90073_c1_seq2;CL29054Contig1;CL29222Contig1;CL2420Contig2;CL29242Contig1;CL36674Contig1;comp88927_c0_seq1;CL21940Contig1;comp93003_c0_seq9;CL26200Contig1;CL23201Contig1;CL30569Contig1;CL790Contig2;CL30035Contig1;CL323Contig1;CL24011Contig1;CL35393Contig1;CL26911Contig1;CL1Contig8734;comp94028_c1_seq3;comp88956_c0_seq1;CL1Contig8359;CL36826Contig1;CL26606Contig1;c…
GO:0009773	photosynthetic electron transport in photosystem I	P	16	1151	38	21702	1.84796e-12	2.02071e-11	7.93891	CL33497Contig1;CL29183Contig1;CL29054Contig1;CL30285Contig1;comp88927_c0_seq1;comp92069_c7_seq1;CL30035Contig1;CL29446Contig1;comp88956_c0_seq1;CL23550Contig1;CL1Contig9071;CL1Contig9942;CL24114Contig1;CL30480Contig1;CL10756Contig1;comp92075_c0_seq1
GO:0009637	response to blue light	P	18	1151	66	21702	8.08449e-10	8.77661e-09	5.14225	CL29222Contig1;CL1506Contig2;CL29242Contig1;CL1Contig9750;comp88927_c0_seq1;CL1Contig8441;CL30035Contig1;CL1Contig8572;CL18470Contig1;comp94028_c1_seq3;comp88956_c0_seq1;CL34311Contig1;CL30480Contig1;CL29804Contig1;CL30384Contig1;CL33021Contig1;CL10756Contig1;comp92075_c0_seq1
GO:0052689	carboxylic ester hydrolase activity	F	18	1151	69	21702	1.85668e-09	2.00124e-08	4.91867	CL18131Contig1;CL29469Contig1;CL24705Contig1;comp90751_c0_seq2;CL15972Contig1;CL28283Contig1;comp83245_c0_seq2;comp28537_c0_seq1;CL1309Contig1;CL5340Contig2;CL23724Contig1;CL24214Contig1;CL23472Contig1;CL30677Contig1;CL30757Contig1;CL18449Contig1;CL1740Contig2;CL29476Contig1
GO:0010207	photosystem II assembly	P	25	1151	132	21702	5.62592e-09	6.02093e-08	3.57101	CL1Contig6989;CL29054Contig1;CL29222Contig1;comp98277_c1_seq1;CL29242Contig1;CL30285Contig1;CL1Contig7573;comp88927_c0_seq1;comp92069_c7_seq1;CL30035Contig1;comp87222_c1_seq9;CL24726Contig1;CL28548Contig1;CL24095Contig1;comp88956_c0_seq1;CL23550Contig1;CL23921Contig1;CL25626Contig1;CL1Contig9942;CL21875Contig1;CL30480Contig1;CL1Contig5252;CL10756Contig1;comp92075_c0_seq1;CL16592Contig1
GO:0006098	pentose-phosphate shunt	P	30	1151	186	21702	1.35071e-08	1.43537e-07	3.04111	CL29183Contig1;CL29054Contig1;CL29222Contig1;CL29242Contig1;CL30285Contig1;comp88927_c0_seq1;CL1Contig9387;comp92069_c7_seq1;CL1Contig8046;CL26440Contig1;CL10502Contig1;CL30035Contig1;CL29446Contig1;comp87222_c1_seq9;CL29671Contig1;CL1Contig8734;CL24095Contig1;CL6390Contig1;CL22968Contig1;CL29619Contig1;CL23550Contig1;CL1Contig9071;CL1Contig9211;CL25626Contig1;CL1Contig9942;CL24114Contig1;CL30480…
GO:0006629	lipid metabolic process	P	30	1151	190	21702	2.25842e-08	2.38318e-07	2.97709	CL18131Contig1;CL29469Contig1;CL24705Contig1;comp83728_c0_seq5;CL10240Contig1;CL1Contig7756;CL15972Contig1;CL28283Contig1;CL30071Contig1;CL2283Contig1;comp93399_c0_seq2;comp83245_c0_seq2;comp28537_c0_seq1;CL1309Contig1;comp73987_c0_seq2;CL25357Contig1;CL10028Contig1;CL29572Contig1;CL23724Contig1;CL24214Contig1;CL22947Contig1;CL4837Contig1;CL30677Contig1;CL30757Contig1;CL38596Contig1;CL34109Contig…
GO:0005452	inorganic anion exchanger activity	F	6	1151	9	21702	3.80013e-08	3.98221e-07	12.5699	CL147Contig3;comp100113_c0_seq1;CL20150Contig1;CL7548Contig1;CL1018Contig3;CL1018Contig1
GO:0043086	negative regulation of catalytic activity	P	19	1151	91	21702	4.70107e-08	4.89235e-07	3.93674	CL28286Contig1;CL13901Contig1;CL30230Contig1;CL26200Contig1;CL30173Contig1;CL7871Contig1;comp94262_c1_seq4;CL25808Contig1;CL1Contig9994;CL37977Contig1;comp83262_c0_seq2;CL28497Contig1;CL28328Contig1;comp101106_c0_seq1;CL29938Contig1;CL30446Contig1;comp60058_c0_seq3;comp97771_c0_seq94;CL28574Contig1
GO:0010103	stomatal complex morphogenesis	P	19	1151	93	21702	6.91619e-08	7.14831e-07	3.85208	CL1Contig9989;CL27305Contig1;CL29054Contig1;CL5871Contig1;comp88927_c0_seq1;comp87222_c1_seq9;CL30102Contig1;CL27428Contig1;CL1Contig9282;CL24726Contig1;CL9286Contig1;CL1709Contig2;CL29619Contig1;CL28308Contig1;comp90066_c0_seq1;CL1Contig9907;CL10756Contig1;comp76297_c0_seq4;CL1Contig9860
GO:0009741	response to brassinosteroid	P	13	1151	47	21702	8.47937e-08	8.70433e-07	5.21519	CL9463Contig1;comp81992_c0_seq2;comp95841_c1_seq6;CL2426Contig1;CL27563Contig1;comp97703_c1_seq11;CL3338Contig2;CL3338Contig1;CL23084Contig1;CL29342Contig1;comp90066_c0_seq1;CL34429Contig1;CL7325Contig1
GO:0010218	response to far red light	P	15	1151	62	21702	9.57689e-08	9.76454e-07	4.56167	CL29222Contig1;CL29242Contig1;comp88927_c0_seq1;CL30035Contig1;CL1Contig8572;CL18470Contig1;comp94028_c1_seq3;comp88956_c0_seq1;CL34311Contig1;CL30480Contig1;CL29804Contig1;CL30384Contig1;CL33021Contig1;CL10756Contig1;comp92075_c0_seq1
GO:0042335	cuticle development	P	9	1151	23	21702	1.02825e-07	1.04136e-06	7.37801	CL1Contig6989;CL27103Contig1;CL1Contig8759;CL24004Contig1;CL5340Contig2;CL27151Contig1;CL18449Contig1;CL27412Contig1;CL1Contig9235
GO:0009055	electron carrier activity	F	54	1151	491	21702	1.40253e-07	1.41094e-06	2.07366	CL1Contig7210;comp85358_c0_seq1;CL38241Contig1;CL21690Contig1;comp96081_c0_seq29;CL1Contig9167;comp92761_c1_seq4;comp78547_c0_seq1;CL1Contig7755;CL30273Contig1;CL30192Contig1;CL2834Contig2;CL1Contig8441;comp90763_c0_seq2;CL1Contig9693;CL1Contig8924;CL30526Contig1;CL9610Contig1;comp89240_c0_seq2;CL155Contig3;CL26866Contig1;comp85958_c0_seq1;CL23181Contig1;CL1Contig9280;CL30611Contig1;CL28953Contig…
GO:0009611	response to wounding	P	25	1151	154	21702	1.5052e-07	1.50421e-06	3.06086	CL27295Contig1;CL29222Contig1;CL37812Contig1;comp66321_c0_seq1;CL38032Contig1;CL1Contig7159;CL29193Contig1;CL29351Contig1;comp63614_c0_seq1;comp75226_c0_seq1;CL29185Contig1;CL1Contig9853;CL36Contig2;comp88685_c0_seq1;CL21271Contig1;comp98201_c1_seq24;CL10921Contig1;comp102170_c0_seq1;comp78499_c0_seq1;comp78499_c1_seq2;comp88451_c0_seq1;CL1Contig8769;CL23720Contig1;comp95543_c1_seq32;CL1Contig4760
GO:0010114	response to red light	P	15	1151	66	21702	2.45265e-07	2.4349e-06	4.28521	CL29222Contig1;CL29242Contig1;comp88927_c0_seq1;CL30035Contig1;CL1Contig8572;comp94028_c1_seq3;comp80980_c0_seq2;comp88956_c0_seq1;CL34311Contig1;CL30480Contig1;CL29804Contig1;CL30384Contig1;CL33021Contig1;CL10756Contig1;comp92075_c0_seq1
GO:0009657	plastid organization	P	9	1151	25	21702	2.66504e-07	2.62846e-06	6.78777	CL29054Contig1;comp87222_c1_seq9;CL25932Contig1;comp88956_c0_seq1;CL23921Contig1;CL1Contig8626;CL21875Contig1;comp92075_c0_seq1;CL16592Contig1
GO:0047526	2'-hydroxyisoflavone reductase activity	F	4	1151	5	21702	4.16198e-07	4.0782e-06	15.0839	CL28886Contig1;CL24441Contig1;comp42781_c0_seq2;CL2644Contig1
GO:0005618	cell wall	C	41	1151	344	21702	4.34997e-07	4.2349e-06	2.24724	CL28465Contig1;CL29226Contig1;CL1Contig7210;CL2420Contig2;CL28286Contig1;CL5444Contig1;CL1Contig8414;CL28283Contig1;CL18787Contig1;comp93003_c0_seq9;CL30230Contig1;comp90763_c0_seq2;CL26200Contig1;CL23201Contig1;CL35393Contig1;CL1Contig8734;comp94028_c1_seq3;CL9802Contig1;CL1Contig7225;CL30550Contig1;CL36826Contig1;CL1Contig130;CL3968Contig1;CL24329Contig1;comp88318_c0_seq2;CL3413Contig2;CL28497C…
GO:0010200	response to chitin	P	23	1151	142	21702	4.39245e-07	4.24885e-06	3.05396	CL29054Contig1;CL29222Contig1;CL19707Contig1;comp88927_c0_seq1;CL24832Contig1;CL1Contig7159;CL29351Contig1;CL27195Contig1;CL1Contig9634;comp94028_c1_seq3;CL30603Contig1;CL27563Contig1;CL28913Contig1;CL23550Contig1;CL38596Contig1;CL3177Contig1;CL10812Contig1;CL27705Contig1;comp78499_c0_seq1;comp78499_c1_seq2;CL1Contig8769;CL10756Contig1;CL7Contig7
GO:0016762	xyloglucan:xyloglucosyl transferase activity	F	7	1151	16	21702	5.36852e-07	5.15994e-06	8.24902	comp93003_c0_seq9;CL23201Contig1;CL35393Contig1;CL36826Contig1;CL1Contig6661;comp91133_c0_seq7;CL24683Contig1
GO:0010143	cutin biosynthetic process	P	5	1151	8	21702	5.61119e-07	5.32534e-06	11.7843	comp92186_c0_seq5;CL23497Contig1;CL1Contig2385;CL1Contig8759;CL25556Contig1
GO:0010345	suberin biosynthetic process	P	5	1151	8	21702	5.61119e-07	5.32534e-06	11.7843	CL3976Contig2;comp89240_c0_seq2;CL27706Contig1;comp89240_c1_seq2;CL3976Contig1
GO:0009941	chloroplast envelope	C	45	1151	397	21702	5.67369e-07	5.35099e-06	2.13721	CL33497Contig1;CL1Contig7210;comp90073_c1_seq2;CL29054Contig1;comp65093_c0_seq1;CL29222Contig1;CL29242Contig1;CL13206Contig1;CL1Contig7993;comp88927_c0_seq1;comp92069_c7_seq1;comp83793_c0_seq2;CL10502Contig1;CL29193Contig1;CL30569Contig1;CL30035Contig1;CL1Contig8572;CL1Contig5582;CL26513Contig1;CL10047Contig1;CL1Contig9704;comp94028_c1_seq3;CL36Contig2;CL23269Contig1;CL29619Contig1;CL23550Contig1…
GO:0000038	very long-chain fatty acid metabolic process	P	8	1151	22	21702	8.54608e-07	8.00996e-06	6.85633	CL1Contig6989;CL24004Contig1;CL1Contig9998;CL5340Contig2;CL27151Contig1;CL18449Contig1;CL27412Contig1;CL1Contig9235
GO:0019344	cysteine biosynthetic process	P	19	1151	108	21702	8.94363e-07	8.33083e-06	3.31707	CL1Contig9989;CL33497Contig1;CL29054Contig1;comp82635_c0_seq2;comp88927_c0_seq1;CL1Contig9387;CL10502Contig1;CL30035Contig1;CL1Contig8734;CL1Contig9420;CL24726Contig1;CL28548Contig1;CL26513Contig1;CL24095Contig1;comp88956_c0_seq1;CL23269Contig1;CL21875Contig1;CL10756Contig1;comp92075_c0_seq1
GO:0006073	cellular glucan metabolic process	P	7	1151	17	21702	9.66787e-07	8.9502e-06	7.76379	comp93003_c0_seq9;CL23201Contig1;CL35393Contig1;CL36826Contig1;CL1Contig6661;comp91133_c0_seq7;CL24683Contig1
GO:0009535	chloroplast thylakoid membrane	C	34	1151	271	21702	1.0658e-06	9.80664e-06	2.36556	CL1Contig9989;CL1Contig6989;CL27305Contig1;CL1Contig7210;comp90073_c1_seq2;CL29183Contig1;CL30285Contig1;CL1396Contig1;comp88927_c0_seq1;CL1Contig9697;CL30569Contig1;CL30035Contig1;CL29446Contig1;CL1Contig8572;CL1Contig241;comp75226_c0_seq1;CL26513Contig1;comp94028_c1_seq3;CL36Contig2;CL4108Contig1;CL26606Contig1;CL23550Contig1;comp90073_c0_seq2;CL27427Contig1;CL25626Contig1;CL34311Contig1;CL1Con…
GO:0010319	stromule	C	11	1151	42	21702	1.17556e-06	1.0751e-05	4.93819	comp90073_c1_seq2;CL29222Contig1;comp88927_c0_seq1;CL30035Contig1;comp94028_c1_seq3;CL1Contig8335;CL23550Contig1;comp90073_c0_seq2;CL27427Contig1;CL30480Contig1;CL10756Contig1
GO:0009693	ethylene biosynthetic process	P	12	1151	50	21702	1.38837e-06	1.26208e-05	4.52518	CL24832Contig1;CL24059Contig1;CL29351Contig1;CL27195Contig1;CL30654Contig1;CL30603Contig1;comp88685_c0_seq1;CL1Contig7578;CL3177Contig1;CL10596Contig1;comp88451_c0_seq1;comp88058_c0_seq2
GO:0005506	iron ion binding	F	49	1151	462	21702	1.43091e-06	1.29296e-05	1.99976	comp85358_c0_seq1;CL27103Contig1;CL38241Contig1;CL21690Contig1;comp96081_c0_seq29;CL23240Contig1;comp92761_c1_seq4;CL30273Contig1;CL30192Contig1;CL2834Contig2;comp90763_c0_seq2;CL1Contig9697;CL30526Contig1;CL30654Contig1;comp89240_c0_seq2;CL155Contig3;CL1Contig8759;comp85958_c0_seq1;CL23181Contig1;CL30611Contig1;CL28953Contig1;CL1085Contig2;CL1Contig8592;comp80980_c0_seq2;CL1Contig9853;CL26895Con…
GO:0003700	sequence-specific DNA binding transcription factor activity	F	68	1151	725	21702	1.8621e-06	1.67257e-05	1.76846	CL1Contig8583;CL4500Contig2;CL29149Contig1;comp95733_c0_seq36;CL1Contig8835;CL25630Contig1;CL1677Contig2;CL1677Contig1;comp80643_c0_seq2;CL1Contig9844;CL25762Contig1;CL31030Contig1;CL22808Contig1;CL23542Contig1;CL3838Contig1;CL23497Contig1;comp81992_c0_seq2;CL35988Contig1;CL22732Contig1;comp97713_c1_seq24;CL8014Contig1;CL30080Contig1;comp78377_c0_seq1;CL9736Contig1;CL29922Contig1;CL1Contig7611;CL…
GO:0018685	alkane 1-monooxygenase activity	F	4	1151	6	21702	2.38727e-06	2.11906e-05	12.5699	comp89240_c0_seq2;comp85958_c0_seq1;comp89240_c1_seq2;CL26898Contig1
GO:0047672	anthranilate N-benzoyltransferase activity	F	4	1151	6	21702	2.38727e-06	2.11906e-05	12.5699	CL30416Contig1;CL27706Contig1;CL29185Contig1;CL28071Contig1
GO:0009505	plant-type cell wall	C	26	1151	189	21702	2.62932e-06	2.32026e-05	2.5938	CL31609Contig1;CL22758Contig1;CL29951Contig1;CL1Contig87;CL30173Contig1;CL8806Contig1;CL28772Contig1;CL30653Contig1;comp28537_c0_seq1;CL1309Contig1;CL25357Contig1;CL29484Contig1;CL1Contig9585;CL31037Contig1;CL1Contig4389;CL1Contig9339;CL1Contig2782;CL37977Contig1;CL29517Contig1;comp101106_c0_seq1;CL29938Contig1;CL34429Contig1;CL1Contig7019;CL1Contig5554;CL7825Contig1;CL28574Contig1
GO:0080167	response to karrikin	P	16	1151	87	21702	2.69787e-06	2.36691e-05	3.46757	CL1Contig6986;CL30534Contig1;CL10947Contig1;comp88735_c0_seq195;CL26703Contig1;CL9189Contig1;CL25912Contig1;CL1Contig9581;CL24726Contig1;CL26175Contig1;CL12519Contig1;CL26055Contig1;CL27151Contig1;CL1Contig1726;CL29517Contig1;CL32000Contig1
GO:0020037	heme binding	F	52	1151	513	21702	2.82782e-06	2.46658e-05	1.91122	comp85358_c0_seq1;CL3957Contig2;CL36413Contig1;CL38241Contig1;comp96081_c0_seq29;CL10934Contig1;comp90824_c0_seq1;comp92761_c1_seq4;CL117Contig5;CL30273Contig1;CL30192Contig1;CL2834Contig2;CL22945Contig1;comp90763_c0_seq2;CL1Contig9697;CL30526Contig1;comp89240_c0_seq2;CL29484Contig1;CL155Contig3;comp85958_c0_seq1;CL23181Contig1;CL1Contig9280;CL1Contig9444;CL30611Contig1;CL1Contig4389;CL28953Conti…
GO:0006364	rRNA processing	P	30	1151	237	21702	3.31229e-06	2.87256e-05	2.3867	CL29054Contig1;CL29222Contig1;comp98277_c1_seq1;CL29242Contig1;comp88927_c0_seq1;comp92069_c7_seq1;CL10502Contig1;CL30035Contig1;CL29446Contig1;CL1Contig8572;comp87222_c1_seq9;CL24726Contig1;CL26513Contig1;CL24095Contig1;comp88956_c0_seq1;CL3753Contig2;CL23550Contig1;CL1Contig2;CL23921Contig1;CL1Contig9071;CL1Contig9942;CL21875Contig1;CL30480Contig1;CL29804Contig1;CL30384Contig1;CL10756Contig1;co…
GO:0035445	borate transmembrane transport	P	5	1151	10	21702	3.83713e-06	3.3087e-05	9.42745	comp100113_c0_seq1;CL20150Contig1;CL7548Contig1;CL1018Contig3;CL1018Contig1
GO:0046983	protein dimerization activity	F	30	1151	246	21702	7.18763e-06	6.16258e-05	2.29938	CL29149Contig1;CL1Contig9857;CL29535Contig1;CL31086Contig1;CL1Contig9750;CL22808Contig1;CL30081Contig1;CL22732Contig1;CL29157Contig1;comp99612_c0_seq1;CL1Contig7611;comp63614_c0_seq1;CL35346Contig1;CL24444Contig1;CL1001Contig1;CL1Contig420;CL24796Contig1;comp86996_c0_seq3;comp98040_c0_seq3;comp86583_c1_seq1;CL1Contig8662;comp57497_c0_seq4;comp93192_c1_seq1;CL1Contig9728;CL28915Contig1;comp63274_c…
GO:0030093	chloroplast photosystem I	C	3	1151	4	21702	7.87329e-06	6.71231e-05	14.1412	CL33497Contig1;comp92069_c7_seq1;CL1Contig9942
GO:0010541	acropetal auxin transport	P	4	1151	7	21702	7.98816e-06	6.77198e-05	10.7742	comp41145_c0_seq1;CL28246Contig1;CL27819Contig1;CL18470Contig1
GO:0070838	divalent metal ion transport	P	9	1151	35	21702	9.20599e-06	7.7608e-05	4.84841	CL33497Contig1;CL29446Contig1;CL1Contig8572;CL26911Contig1;CL23269Contig1;CL24114Contig1;CL30480Contig1;CL29897Contig1;CL30384Contig1
GO:0030154	cell differentiation	P	13	1151	68	21702	1.07743e-05	9.03247e-05	3.60461	CL29183Contig1;CL25502Contig1;CL29222Contig1;CL29242Contig1;CL22887Contig1;CL10502Contig1;CL24095Contig1;CL30236Contig1;CL25932Contig1;CL30555Contig1;CL1Contig5252;CL1Contig4896;CL4968Contig2
GO:0019252	starch biosynthetic process	P	20	1151	137	21702	1.10643e-05	9.22432e-05	2.75254	CL29054Contig1;comp92761_c1_seq4;CL1Contig9750;CL1Contig8380;CL1Contig8046;CL1Contig8441;CL29446Contig1;CL29671Contig1;CL24726Contig1;CL1Contig4574;CL1Contig9445;CL1Contig2782;CL22968Contig1;CL29619Contig1;CL23550Contig1;CL1Contig9211;CL1Contig9213;CL30480Contig1;CL1Contig5252;CL29804Contig1
GO:0032440	2-alkenal reductase [NAD(P)] activity	F	34	1151	301	21702	1.15005e-05	9.53534e-05	2.12979	CL29226Contig1;CL5871Contig1;CL28286Contig1;CL9463Contig1;CL22808Contig1;CL1Contig9102;CL348Contig1;CL9766Contig1;CL5900Contig1;CL139Contig3;CL22732Contig1;CL35954Contig1;CL11183Contig1;CL27798Contig1;CL9286Contig1;comp93762_c1_seq4;CL1709Contig2;CL25663Contig1;comp90350_c0_seq3;CL10921Contig1;comp93899_c1_seq2;CL28328Contig1;comp102170_c0_seq1;CL30496Contig1;CL3612Contig1;CL15257Contig1;CL27370C…
GO:0019761	glucosinolate biosynthetic process	P	15	1151	87	21702	1.18877e-05	9.80252e-05	3.25085	CL29054Contig1;comp65093_c0_seq1;comp92761_c1_seq4;CL13206Contig1;CL1Contig8046;CL35935Contig1;CL1Contig8441;CL29193Contig1;CL27395Contig1;CL1309Contig1;CL1Contig8274;CL26513Contig1;CL1085Contig2;CL23269Contig1;CL30384Contig1
GO:0047213	anthocyanidin 3-O-glucosyltransferase activity	F	10	1151	44	21702	1.35411e-05	0.000111052	4.28521	CL1Contig9827;CL29646Contig1;CL4023Contig2;comp79820_c0_seq1;CL4715Contig1;comp65818_c0_seq2;CL10671Contig1;CL30773Contig1;CL2359Contig1;CL29988Contig1
GO:0009523	photosystem II	C	6	1151	17	21702	1.40909e-05	0.000114936	6.65467	CL1Contig241;comp75226_c0_seq1;CL24726Contig1;CL34311Contig1;CL1Contig5233;CL33021Contig1
GO:0009965	leaf morphogenesis	P	16	1151	98	21702	1.43763e-05	0.000116634	3.07835	CL29183Contig1;CL25502Contig1;CL29222Contig1;CL29242Contig1;CL22887Contig1;CL10502Contig1;CL24095Contig1;CL25932Contig1;CL1Contig2782;CL30555Contig1;CL1Contig8626;CL1Contig5252;CL1Contig8768;CL1Contig4896;CL4968Contig2;CL1Contig10029
GO:0004144	diacylglycerol O-acyltransferase activity	F	5	1151	12	21702	1.53968e-05	0.000124245	7.85621	CL23762Contig1;CL1Contig5557;CL29460Contig1;CL29123Contig1;CL30769Contig1
GO:0016023	cytoplasmic membrane-bounded vesicle	C	45	1151	449	21702	1.56719e-05	0.000125792	1.88969	CL36413Contig1;comp74550_c0_seq1;CL33877Contig1;CL28286Contig1;CL54Contig2;CL1Contig8414;CL1Contig7993;CL15972Contig1;comp98232_c0_seq3;CL28283Contig1;CL29951Contig1;CL1Contig87;CL2834Contig2;CL23375Contig1;comp94214_c6_seq52;CL1Contig9522;comp85232_c0_seq15;CL8806Contig1;CL25162Contig1;comp28537_c0_seq1;CL25357Contig1;CL1Contig6977;CL18470Contig1;CL27798Contig1;CL26994Contig1;CL1Contig9998;CL1Co…
GO:0043900	regulation of multi-organism process	P	9	1151	37	21702	1.5854e-05	0.000126581	4.58633	CL29054Contig1;CL29222Contig1;CL19707Contig1;comp88927_c0_seq1;CL24059Contig1;comp94028_c1_seq3;CL23550Contig1;CL38596Contig1;CL10756Contig1
GO:0010598	NAD(P)H dehydrogenase complex (plastoquinone)	C	4	1151	8	21702	2.03666e-05	0.000159239	9.42745	CL29183Contig1;CL30285Contig1;CL29446Contig1;CL24114Contig1
GO:0046910	pectinesterase inhibitor activity	F	4	1151	8	21702	2.03666e-05	0.000159239	9.42745	CL7871Contig1;comp94262_c1_seq4;CL25808Contig1;comp83262_c0_seq2
GO:0047714	galactolipase activity	F	4	1151	8	21702	2.03666e-05	0.000159239	9.42745	CL2283Contig1;CL29572Contig1;CL10596Contig1;CL29542Contig1
GO:0080046	quercetin 4'-O-glucosyltransferase activity	F	4	1151	8	21702	2.03666e-05	0.000159239	9.42745	CL30592Contig1;CL30148Contig1;CL1Contig9338;CL30773Contig1
GO:0030095	chloroplast photosystem II	C	5	1151	13	21702	2.73081e-05	0.000212412	7.25189	comp87222_c1_seq9;CL28548Contig1;CL22968Contig1;CL23921Contig1;CL21875Contig1
GO:0004601	peroxidase activity	F	16	1151	103	21702	2.81479e-05	0.000217087	2.92892	CL36413Contig1;CL21690Contig1;comp90824_c0_seq1;CL117Contig5;CL22945Contig1;comp94813_c1_seq1;CL29484Contig1;CL1Contig9444;CL26513Contig1;CL1Contig4389;CL28339Contig1;CL23995Contig1;CL29865Contig1;CL20028Contig1;comp90342_c0_seq1;CL1Contig5554
GO:0000165	MAPK cascade	P	24	1151	191	21702	2.82693e-05	0.000217087	2.3692	CL29054Contig1;CL29222Contig1;CL5871Contig1;CL1Contig7756;CL1Contig7573;CL348Contig1;CL19707Contig1;comp88927_c0_seq1;CL1Contig9503;CL1Contig8612;CL24059Contig1;CL9286Contig1;comp94028_c1_seq3;comp90350_c0_seq3;CL29209Contig1;CL1Contig9762;comp93899_c1_seq2;CL23550Contig1;CL38596Contig1;CL3177Contig1;CL58Contig2;CL10756Contig1;comp96953_c0_seq1;CL1Contig9860
GO:0035304	regulation of protein dephosphorylation	P	15	1151	93	21702	2.83407e-05	0.000217087	3.04111	CL29054Contig1;CL29222Contig1;comp98277_c1_seq1;CL1Contig7573;comp88927_c0_seq1;comp92069_c7_seq1;comp88956_c0_seq1;CL23269Contig1;CL23921Contig1;CL38596Contig1;CL1Contig9942;CL21875Contig1;CL30480Contig1;CL10756Contig1;comp92075_c0_seq1
GO:0010025	wax biosynthetic process	P	7	1151	25	21702	2.93928e-05	0.000224009	5.27937	comp88735_c0_seq195;comp92186_c0_seq5;CL1Contig2385;CL1Contig8759;CL24004Contig1;CL12519Contig1;CL27412Contig1
GO:0015979	photosynthesis	P	13	1151	75	21702	3.46651e-05	0.000262862	3.26818	CL22887Contig1;CL19707Contig1;CL1Contig9697;CL1Contig8572;CL1Contig241;comp75226_c0_seq1;CL1Contig8937;CL36Contig2;CL30550Contig1;comp78499_c0_seq1;comp78499_c1_seq2;CL27370Contig1;CL29192Contig1
GO:0008289	lipid binding	F	11	1151	57	21702	3.59877e-05	0.000271527	3.63867	CL26441Contig1;CL6261Contig1;CL1Contig7993;CL37859Contig1;CL25162Contig1;CL36859Contig1;CL3353Contig1;CL14292Contig1;CL36687Contig1;CL36612Contig1;CL25903Contig1
GO:0015995	chlorophyll biosynthetic process	P	15	1151	95	21702	3.71787e-05	0.000277521	2.97709	CL29222Contig1;CL29242Contig1;CL10502Contig1;CL30035Contig1;CL29446Contig1;CL29632Contig1;CL30102Contig1;CL26513Contig1;CL24095Contig1;CL30550Contig1;CL23550Contig1;CL1Contig9071;CL1Contig9235;CL30480Contig1;CL1Contig5341
GO:0003841	1-acylglycerol-3-phosphate O-acyltransferase activity	F	3	1151	5	21702	3.77016e-05	0.000277521	11.3129	CL3976Contig2;CL25556Contig1;CL3976Contig1
GO:0010067	procambium histogenesis	P	3	1151	5	21702	3.77016e-05	0.000277521	11.3129	CL9286Contig1;CL1287Contig1;CL1287Contig2
GO:0050529	polyneuridine-aldehyde esterase activity	F	3	1151	5	21702	3.77016e-05	0.000277521	11.3129	CL23720Contig1;CL22902Contig1;CL1Contig4760
GO:0051365	cellular response to potassium ion starvation	P	3	1151	5	21702	3.77016e-05	0.000277521	11.3129	CL9554Contig1;CL1Contig5582;comp98201_c1_seq24
GO:0016207	4-coumarate-CoA ligase activity	F	4	1151	9	21702	4.38155e-05	0.00032096	8.37996	CL1Contig7159;CL1Contig7048;CL28206Contig1;CL1Contig8769
GO:0055114	oxidation-reduction process	P	172	1151	2453	21702	4.66738e-05	0.000340245	1.32207	CL1Contig8583;CL1Contig2364;CL31550Contig1;CL29226Contig1;CL1Contig7210;comp85358_c0_seq1;CL27103Contig1;CL1Contig7681;CL36413Contig1;CL38241Contig1;CL21690Contig1;comp96081_c0_seq29;CL10934Contig1;CL5871Contig1;CL28286Contig1;CL23748Contig1;CL37812Contig1;comp90824_c0_seq1;CL1Contig9167;comp92761_c1_seq4;CL1Contig8690;CL9463Contig1;CL22808Contig1;CL1Contig9102;CL348Contig1;CL117Contig5;CL30273Co…
GO:0009607	response to biotic stimulus	P	6	1151	20	21702	4.88043e-05	0.000354065	5.65647	CL25975Contig1;comp85232_c0_seq15;CL25865Contig1;CL15924Contig1;CL23662Contig1;CL24974Contig1
GO:0009409	response to cold	P	23	1151	186	21702	5.11877e-05	0.00036958	2.33152	comp90073_c1_seq2;CL29054Contig1;comp88927_c0_seq1;CL35988Contig1;CL3010Contig1;CL30035Contig1;CL24004Contig1;CL30565Contig1;comp98201_c1_seq24;CL27151Contig1;CL1Contig1726;CL4837Contig1;comp90073_c0_seq2;CL38596Contig1;CL27427Contig1;CL27412Contig1;comp78499_c0_seq1;comp78499_c1_seq2;CL30170Contig1;CL30480Contig1;CL10756Contig1;comp95543_c1_seq32;CL3010Contig2
GO:0030599	pectinesterase activity	F	11	1151	59	21702	5.16468e-05	0.000371119	3.51532	CL22758Contig1;CL30230Contig1;CL30173Contig1;CL7871Contig1;comp94262_c1_seq4;CL25808Contig1;CL37977Contig1;comp83262_c0_seq2;comp101106_c0_seq1;CL29938Contig1;CL28574Contig1
GO:0010075	regulation of meristem growth	P	14	1151	88	21702	5.58724e-05	0.00039958	2.99964	CL36413Contig1;CL1Contig1317;comp68718_c0_seq1;comp93399_c0_seq2;CL35393Contig1;CL1709Contig2;comp90350_c0_seq3;comp93899_c1_seq2;comp93399_c1_seq3;CL30203Contig1;comp78905_c0_seq1;comp90066_c0_seq1;CL9150Contig1;CL58Contig2
GO:0006979	response to oxidative stress	P	21	1151	165	21702	6.31492e-05	0.000449491	2.39972	CL1Contig7210;CL36413Contig1;comp90824_c0_seq1;CL117Contig5;CL1Contig9387;CL22945Contig1;CL29484Contig1;CL1Contig9444;CL1Contig4389;CL18183Contig1;CL1Contig9313;CL1Contig1726;CL28339Contig1;CL23995Contig1;CL22913Contig1;CL29865Contig1;comp96688_c0_seq1;comp78499_c0_seq1;comp78499_c1_seq2;comp90342_c0_seq1;CL1Contig5554
GO:0008447	L-ascorbate oxidase activity	F	6	1151	21	21702	6.98624e-05	0.000492628	5.38712	CL31550Contig1;CL21940Contig1;CL790Contig2;CL1Contig9339;CL29910Contig1;comp81508_c0_seq1
GO:0009654	photosystem II oxygen evolving complex	C	6	1151	21	21702	6.98624e-05	0.000492628	5.38712	CL1Contig6989;CL22887Contig1;comp87222_c1_seq9;CL28548Contig1;CL22968Contig1;CL29192Contig1
GO:0030003	cellular cation homeostasis	P	9	1151	44	21702	8.05006e-05	0.000565002	3.85669	CL33497Contig1;CL29446Contig1;CL1Contig8572;CL26911Contig1;CL23269Contig1;CL24114Contig1;CL30480Contig1;CL29897Contig1;CL30384Contig1
GO:0005886	plasma membrane	C	132	1151	1823	21702	9.05147e-05	0.000632346	1.36525	CL1Contig9188;CL1Contig9458;CL26172Contig1;comp96444_c0_seq1;comp91376_c1_seq1;comp89814_c0_seq2;comp77213_c0_seq2;CL27582Contig1;CL27295Contig1;comp41145_c0_seq1;CL2420Contig2;comp83728_c0_seq5;CL10934Contig1;CL5871Contig1;CL29633Contig1;CL1Contig9774;CL23182Contig1;CL26642Contig1;CL1Contig7756;comp96444_c1_seq1;CL23300Contig1;CL19Contig1;CL19707Contig1;comp98232_c0_seq3;comp91376_c2_seq2;CL2753…
GO:0006355	regulation of transcription, DNA-templated	P	78	1151	969	21702	9.40369e-05	0.000653925	1.51773	CL1Contig8583;CL4500Contig2;CL29149Contig1;comp95733_c0_seq36;CL1Contig8835;CL25630Contig1;CL1677Contig2;CL1677Contig1;comp73644_c0_seq2;CL5318Contig1;CL1964Contig2;comp80643_c0_seq2;CL1Contig9844;CL25762Contig1;CL1Contig9750;CL31030Contig1;CL22808Contig1;CL1Contig7573;CL1Contig8069;CL23497Contig1;CL35988Contig1;CL22732Contig1;comp97713_c1_seq24;CL8014Contig1;CL24011Contig1;CL30080Contig1;comp783…
GO:0016117	carotenoid biosynthetic process	P	14	1151	92	21702	9.462e-05	0.000654961	2.86923	CL29222Contig1;CL30285Contig1;CL35935Contig1;CL10502Contig1;CL29632Contig1;CL30102Contig1;CL26513Contig1;CL24095Contig1;CL36Contig2;CL29619Contig1;CL1Contig9235;CL27442Contig1;comp89209_c1_seq2;CL30480Contig1
GO:0010264	myo-inositol hexakisphosphate biosynthetic process	P	9	1151	45	21702	9.8624e-05	0.00067956	3.77098	CL29183Contig1;CL1Contig8380;CL29212Contig1;comp83793_c0_seq2;CL25245Contig1;CL1Contig9445;CL36Contig2;CL1Contig9372;CL28242Contig1
GO:0009944	polarity specification of adaxial/abaxial axis	P	8	1151	37	21702	0.000103973	0.00071316	4.07674	CL36413Contig1;comp68718_c0_seq1;CL1Contig7611;comp93108_c3_seq2;comp93108_c0_seq2;CL30203Contig1;comp78905_c0_seq1;CL9150Contig1
GO:0009860	pollen tube growth	P	14	1151	93	21702	0.000107366	0.000723321	2.83837	CL24014Contig1;CL1Contig8690;comp90751_c0_seq2;comp84258_c0_seq48;CL29951Contig1;CL1Contig896;CL8806Contig1;CL29224Contig1;CL1Contig8335;CL30233Contig1;CL37938Contig1;comp85003_c0_seq36;CL23186Contig1;CL29476Contig1
GO:0009862	systemic acquired resistance, salicylic acid mediated signaling pathway	P	14	1151	93	21702	0.000107366	0.000723321	2.83837	CL29054Contig1;CL29222Contig1;CL1Contig7573;CL19707Contig1;comp88927_c0_seq1;CL24059Contig1;comp94028_c1_seq3;comp88685_c0_seq1;CL5312Contig2;CL23550Contig1;CL38596Contig1;comp88451_c0_seq1;CL10756Contig1;CL23720Contig1
GO:0009828	plant-type cell wall loosening	P	3	1151	6	21702	0.00010833	0.000723321	9.42745	CL30534Contig1;CL5444Contig1;CL24329Contig1
GO:0009831	plant-type cell wall modification involved in multidimensional cell growth	P	3	1151	6	21702	0.00010833	0.000723321	9.42745	CL30534Contig1;CL5444Contig1;CL24329Contig1
GO:0046715	borate transmembrane transporter activity	F	3	1151	6	21702	0.00010833	0.000723321	9.42745	comp100113_c0_seq1;CL7548Contig1;CL1018Contig3
GO:0050468	reticuline oxidase activity	F	3	1151	6	21702	0.00010833	0.000723321	9.42745	comp87218_c0_seq1;comp87218_c1_seq2;comp98222_c1_seq2
GO:0016298	lipase activity	F	5	1151	16	21702	0.000111038	0.000738132	5.89216	CL24705Contig1;CL10240Contig1;CL23724Contig1;CL22947Contig1;CL23720Contig1
GO:0070330	aromatase activity	F	7	1151	30	21702	0.000125504	0.000830638	4.39948	CL30192Contig1;CL2834Contig2;comp89240_c0_seq2;comp85958_c0_seq1;CL26115Contig1;comp89240_c1_seq2;CL30639Contig1
GO:0000041	transition metal ion transport	P	6	1151	23	21702	0.00013416	0.000884049	4.91867	CL26172Contig1;CL1Contig7993;comp89240_c0_seq2;CL1Contig5585;comp89240_c1_seq2;CL29865Contig1
GO:0080044	quercetin 7-O-glucosyltransferase activity	F	4	1151	11	21702	0.000146905	0.00093569	6.85633	CL30592Contig1;CL30148Contig1;CL30773Contig1;CL2359Contig1
GO:0004142	diacylglycerol cholinephosphotransferase activity	F	2	1151	3	21702	0.000148817	0.00093569	12.5699	CL1Contig9329;CL4849Contig2
GO:0009699	phenylpropanoid biosynthetic process	P	2	1151	3	21702	0.000148817	0.00093569	12.5699	CL28886Contig1;CL29499Contig1
GO:0010021	amylopectin biosynthetic process	P	2	1151	3	21702	0.000148817	0.00093569	12.5699	CL1Contig9445;CL1Contig9213
GO:0010037	response to carbon dioxide	P	2	1151	3	21702	0.000148817	0.00093569	12.5699	comp90073_c1_seq2;comp90073_c0_seq2
GO:0016618	hydroxypyruvate reductase activity	F	2	1151	3	21702	0.000148817	0.00093569	12.5699	comp88956_c0_seq1;comp92075_c0_seq1
GO:0030295	protein kinase activator activity	F	2	1151	3	21702	0.000148817	0.00093569	12.5699	comp88685_c0_seq1;comp88451_c0_seq1
GO:0048196	plant extracellular matrix	C	2	1151	3	21702	0.000148817	0.00093569	12.5699	CL30129Contig1;CL37899Contig1
GO:0050112	inositol 2-dehydrogenase activity	F	2	1151	3	21702	0.000148817	0.00093569	12.5699	CL4622Contig2;CL4622Contig1
GO:0080139	borate efflux transmembrane transporter activity	F	2	1151	3	21702	0.000148817	0.00093569	12.5699	CL20150Contig1;CL1018Contig1
GO:0090447	glycerol-3-phosphate 2-O-acyltransferase activity	F	2	1151	3	21702	0.000148817	0.00093569	12.5699	CL25556Contig1;CL3976Contig1
GO:0009570	chloroplast stroma	C	43	1151	465	21702	0.000152535	0.000955086	1.74357	CL1Contig6989;CL1Contig7210;comp90073_c1_seq2;CL29054Contig1;comp65093_c0_seq1;CL22887Contig1;CL13206Contig1;CL19707Contig1;comp88927_c0_seq1;CL1Contig9716;CL3010Contig1;CL30569Contig1;CL30035Contig1;CL1Contig24;CL1Contig1845;CL27268Contig1;CL1Contig8250;CL26911Contig1;CL1Contig8734;CL8797Contig1;CL1Contig8335;CL1Contig8311;CL36Contig2;CL30550Contig1;CL23568Contig1;CL29619Contig1;comp90073_c0_seq…
GO:0050832	defense response to fungus	P	17	1151	129	21702	0.000159386	0.000993856	2.48476	CL29054Contig1;CL29222Contig1;comp92186_c0_seq5;CL19707Contig1;CL18787Contig1;comp88927_c0_seq1;CL1Contig2385;CL24059Contig1;CL28953Contig1;comp94028_c1_seq3;CL1Contig151;comp28425_c0_seq1;CL30603Contig1;CL23550Contig1;CL38596Contig1;CL10756Contig1;CL4756Contig2
GO:0009697	salicylic acid biosynthetic process	P	11	1151	66	21702	0.000161298	0.00100164	3.14248	comp65218_c0_seq3;CL29054Contig1;CL29222Contig1;CL19707Contig1;comp88927_c0_seq1;CL24059Contig1;CL28885Contig1;comp94028_c1_seq3;CL23550Contig1;CL38596Contig1;CL10756Contig1
GO:0010155	regulation of proton transport	P	9	1151	48	21702	0.000174974	0.00108211	3.5353	CL1506Contig2;CL1Contig9750;CL1Contig8441;CL30035Contig1;CL1Contig8274;comp94028_c1_seq3;CL5888Contig1;CL25626Contig1;CL30384Contig1
GO:0046777	protein autophosphorylation	P	15	1151	108	21702	0.000179719	0.00110692	2.61874	CL1506Contig2;CL1Contig9750;CL19Contig1;CL35935Contig1;CL1Contig8441;CL1Contig8274;CL1Contig151;comp88685_c0_seq1;CL1Contig9762;CL5888Contig1;comp42934_c0_seq1;CL25626Contig1;CL1Contig9577;comp88451_c0_seq1;comp69034_c0_seq2
GO:0009595	detection of biotic stimulus	P	8	1151	40	21702	0.000198007	0.00121461	3.77098	CL29054Contig1;CL29222Contig1;comp88927_c0_seq1;CL24059Contig1;comp94028_c1_seq3;CL23550Contig1;CL38596Contig1;CL10756Contig1
GO:0052716	hydroquinone:oxygen oxidoreductase activity	F	5	1151	18	21702	0.000234876	0.00143278	5.23747	CL31550Contig1;CL21940Contig1;CL790Contig2;CL29910Contig1;comp81508_c0_seq1
GO:0010329	auxin efflux transmembrane transporter activity	F	4	1151	12	21702	0.000240839	0.00143278	6.28497	comp41145_c0_seq1;CL28246Contig1;CL27819Contig1;CL18470Contig1
GO:0016174	NAD(P)H oxidase activity	F	4	1151	12	21702	0.000240839	0.00143278	6.28497	CL21690Contig1;comp92761_c1_seq4;CL1Contig9317;CL20028Contig1
GO:0004366	glycerol-3-phosphate O-acyltransferase activity	F	3	1151	7	21702	0.00024212	0.00143278	8.08068	CL3976Contig2;CL25556Contig1;CL3976Contig1
GO:0004623	phospholipase A2 activity	F	3	1151	7	21702	0.00024212	0.00143278	8.08068	CL2283Contig1;CL29572Contig1;CL29542Contig1
GO:0010120	camalexin biosynthetic process	P	3	1151	7	21702	0.00024212	0.00143278	8.08068	CL28953Contig1;comp88685_c0_seq1;comp88451_c0_seq1
GO:0030786	(RS)-norcoclaurine 6-O-methyltransferase activity	F	3	1151	7	21702	0.00024212	0.00143278	8.08068	CL29535Contig1;CL29157Contig1;CL1Contig420
GO:0047268	galactinol-raffinose galactosyltransferase activity	F	3	1151	7	21702	0.00024212	0.00143278	8.08068	comp95805_c0_seq21;comp96041_c0_seq2;CL1Contig1726
GO:0050551	myrcene synthase activity	F	3	1151	7	21702	0.00024212	0.00143278	8.08068	CL27268Contig1;comp102253_c0_seq1;CL27339Contig1
GO:0004857	enzyme inhibitor activity	F	7	1151	33	21702	0.000258368	0.00152296	3.99953	CL13901Contig1;CL30230Contig1;CL30173Contig1;CL37977Contig1;comp101106_c0_seq1;CL29938Contig1;CL28574Contig1
GO:0044036	cell wall macromolecule metabolic process	P	6	1151	26	21702	0.000313014	0.00183789	4.35113	comp68718_c0_seq1;CL4946Contig2;comp97403_c1_seq4;comp96836_c0_seq2;comp78905_c0_seq1;CL4946Contig1
GO:0009809	lignin biosynthetic process	P	7	1151	34	21702	0.000322294	0.00188504	3.88189	CL20955Contig1;comp63614_c0_seq1;CL26994Contig1;CL29185Contig1;comp89376_c0_seq6;comp70642_c0_seq4;CL1Contig9640
GO:0046274	lignin catabolic process	P	5	1151	19	21702	0.000327937	0.0019078	4.96182	CL31550Contig1;CL21940Contig1;CL790Contig2;CL29910Contig1;comp81508_c0_seq1
GO:0006869	lipid transport	P	11	1151	71	21702	0.000328713	0.0019078	2.92118	CL26441Contig1;CL6261Contig1;CL1Contig7993;CL37859Contig1;CL25162Contig1;CL36859Contig1;CL3353Contig1;CL14292Contig1;CL36687Contig1;CL36612Contig1;CL25903Contig1
GO:0043565	sequence-specific DNA binding	F	28	1151	275	21702	0.000343583	0.00198646	1.91977	CL25630Contig1;CL1677Contig2;CL1677Contig1;comp80643_c0_seq2;CL1Contig9844;CL31030Contig1;CL23542Contig1;CL3838Contig1;CL23497Contig1;CL8014Contig1;comp78377_c0_seq1;CL29922Contig1;CL4473Contig1;CL1001Contig1;CL30355Contig1;CL1Contig9331;comp93108_c3_seq2;CL10234Contig1;CL28359Contig1;comp40778_c0_seq1;CL1Contig8662;comp94682_c0_seq30;comp93108_c0_seq2;CL36299Contig1;CL1Contig8191;CL333Contig3;CL…
GO:0045735	nutrient reservoir activity	F	7	1151	35	21702	0.000398547	0.00229545	3.77098	CL24544Contig1;CL29222Contig1;CL29131Contig1;comp93399_c0_seq2;CL12165Contig1;comp93399_c1_seq3;CL26649Contig1
GO:0016556	mRNA modification	P	14	1151	105	21702	0.000422784	0.00242578	2.51399	CL25975Contig1;CL29183Contig1;CL1Contig8479;CL1Contig8441;CL1Contig9696;comp101300_c0_seq1;CL30372Contig1;CL28548Contig1;CL10047Contig1;CL1Contig8310;CL1Contig876;CL28308Contig1;comp76297_c0_seq4;CL4968Contig2
GO:0010310	regulation of hydrogen peroxide metabolic process	P	11	1151	73	21702	0.000428247	0.00244782	2.84115	CL29054Contig1;CL29222Contig1;CL1Contig7573;CL19707Contig1;comp88927_c0_seq1;CL24059Contig1;comp94028_c1_seq3;CL5312Contig2;CL23550Contig1;CL38596Contig1;CL10756Contig1
GO:0009767	photosynthetic electron transport chain	P	3	1151	8	21702	0.000463874	0.00259254	7.07059	CL3957Contig2;CL1Contig9317;CL22968Contig1
GO:0016161	beta-amylase activity	F	3	1151	8	21702	0.000463874	0.00259254	7.07059	CL1Contig9710;CL3010Contig1;CL3010Contig2
GO:0033383	geranyl diphosphate metabolic process	P	3	1151	8	21702	0.000463874	0.00259254	7.07059	CL27268Contig1;CL8797Contig1;CL27339Contig1
GO:0043693	monoterpene biosynthetic process	P	3	1151	8	21702	0.000463874	0.00259254	7.07059	CL27268Contig1;CL8797Contig1;CL27339Contig1
GO:0046688	response to copper ion	P	3	1151	8	21702	0.000463874	0.00259254	7.07059	CL31550Contig1;CL21940Contig1;comp81508_c0_seq1
GO:0047077	Photinus-luciferin 4-monooxygenase (ATP-hydrolyzing) activity	F	3	1151	8	21702	0.000463874	0.00259254	7.07059	CL1Contig7159;CL1Contig7048;CL28206Contig1
GO:0080043	quercetin 3-O-glucosyltransferase activity	F	4	1151	14	21702	0.00055688	0.00298484	5.38712	CL30592Contig1;CL30148Contig1;CL30773Contig1;CL2359Contig1
GO:0016747	transferase activity, transferring acyl groups other than amino-acyl groups	F	9	1151	55	21702	0.000558815	0.00298484	3.08535	CL1Contig8670;CL27758Contig1;CL2937Contig1;CL5048Contig1;CL1Contig9998;CL30565Contig1;CL27151Contig1;comp74577_c0_seq4;CL1Contig9870
GO:0000289	nuclear-transcribed mRNA poly(A) tail shortening	P	2	1151	4	21702	0.00057165	0.00298484	9.42745	CL1Contig5194;CL3177Contig1
GO:0000293	ferric-chelate reductase activity	F	2	1151	4	21702	0.00057165	0.00298484	9.42745	comp92761_c1_seq4;CL1Contig9317
GO:0003885	D-arabinono-1,4-lactone oxidase activity	F	2	1151	4	21702	0.00057165	0.00298484	9.42745	CL3172Contig1;CL3968Contig1
GO:0004066	asparagine synthase (glutamine-hydrolyzing) activity	F	2	1151	4	21702	0.00057165	0.00298484	9.42745	CL37309Contig1;CL1Contig9420
GO:0004321	fatty-acyl-CoA synthase activity	F	2	1151	4	21702	0.00057165	0.00298484	9.42745	CL1Contig7048;CL28206Contig1
GO:0004420	hydroxymethylglutaryl-CoA reductase (NADPH) activity	F	2	1151	4	21702	0.00057165	0.00298484	9.42745	CL1Contig6936;CL1Contig6311
GO:0008465	glycerate dehydrogenase activity	F	2	1151	4	21702	0.00057165	0.00298484	9.42745	comp88956_c0_seq1;comp92075_c0_seq1
GO:0009854	oxidative photosynthetic carbon pathway	P	2	1151	4	21702	0.00057165	0.00298484	9.42745	comp88956_c0_seq1;comp92075_c0_seq1
GO:0010117	photoprotection	P	2	1151	4	21702	0.00057165	0.00298484	9.42745	comp78499_c0_seq1;comp78499_c1_seq2
GO:0010284	lariciresinol reductase activity	F	2	1151	4	21702	0.00057165	0.00298484	9.42745	CL24441Contig1;CL2644Contig1
GO:0015936	coenzyme A metabolic process	P	2	1151	4	21702	0.00057165	0.00298484	9.42745	CL1Contig6936;CL1Contig6311
GO:0050821	protein stabilization	P	2	1151	4	21702	0.00057165	0.00298484	9.42745	CL33497Contig1;CL2420Contig2
GO:0060776	simple leaf morphogenesis	P	2	1151	4	21702	0.00057165	0.00298484	9.42745	comp84756_c0_seq1;CL1Contig7937
GO:1902125	(+)-pinoresinol catabolic process	P	2	1151	4	21702	0.00057165	0.00298484	9.42745	CL24441Contig1;CL2644Contig1
GO:1902131	(+)-lariciresinol catabolic process	P	2	1151	4	21702	0.00057165	0.00298484	9.42745	CL24441Contig1;CL2644Contig1
GO:1902132	(+)-lariciresinol biosynthetic process	P	2	1151	4	21702	0.00057165	0.00298484	9.42745	CL24441Contig1;CL2644Contig1
GO:1902138	(-)-secoisolariciresinol biosynthetic process	P	2	1151	4	21702	0.00057165	0.00298484	9.42745	CL24441Contig1;CL2644Contig1
GO:0015824	proline transport	P	6	1151	29	21702	0.000646046	0.00335012	3.90102	CL1Contig23;CL29433Contig1;comp101106_c0_seq1;CL10812Contig1;CL27705Contig1;CL28263Contig1
GO:0019898	extrinsic component of membrane	C	6	1151	29	21702	0.000646046	0.00335012	3.90102	CL5993Contig1;CL22887Contig1;comp87222_c1_seq9;CL28548Contig1;CL22968Contig1;CL29192Contig1
GO:0009624	response to nematode	P	11	1151	77	21702	0.000704664	0.00364157	2.69356	CL26642Contig1;CL9189Contig1;CL4946Contig2;CL1Contig8772;CL25652Contig1;CL24704Contig1;comp90852_c1_seq2;CL1Contig907;CL5413Contig1;CL28574Contig1;CL4946Contig1
GO:0043085	positive regulation of catalytic activity	P	12	1151	88	21702	0.000725019	0.00373397	2.57112	CL1Contig7210;CL29054Contig1;CL29222Contig1;CL1Contig9750;CL1Contig8046;comp87222_c1_seq9;CL24726Contig1;CL24095Contig1;CL1Contig2782;CL22968Contig1;CL1Contig9211;CL30480Contig1
GO:0010287	plastoglobule	C	9	1151	57	21702	0.000749568	0.00384727	2.97709	CL29222Contig1;CL29242Contig1;CL9525Contig1;CL26513Contig1;comp94028_c1_seq3;CL23550Contig1;CL29105Contig1;CL34311Contig1;CL33021Contig1
GO:0009855	determination of bilateral symmetry	P	11	1151	78	21702	0.000793295	0.00401023	2.65903	CL36413Contig1;comp68718_c0_seq1;CL1Contig7611;comp90350_c0_seq3;comp93108_c3_seq2;comp93899_c1_seq2;comp93108_c0_seq2;CL30203Contig1;comp78905_c0_seq1;CL9150Contig1;CL58Contig2
GO:0019253	reductive pentose-phosphate cycle	P	4	1151	15	21702	0.000798992	0.00401023	5.02798	CL29054Contig1;CL30035Contig1;CL25711Contig1;CL30480Contig1
GO:0047085	hydroxyphenylacetonitrile 2-monooxygenase activity	F	4	1151	15	21702	0.000798992	0.00401023	5.02798	CL38241Contig1;CL28953Contig1;CL1Contig8592;comp97324_c2_seq1
GO:0050502	cis-zeatin O-beta-D-glucosyltransferase activity	F	4	1151	15	21702	0.000798992	0.00401023	5.02798	CL4023Contig2;CL4715Contig1;CL10094Contig1;CL29988Contig1
GO:0050592	4-hydroxyphenylacetaldehyde oxime monooxygenase activity	F	4	1151	15	21702	0.000798992	0.00401023	5.02798	CL38241Contig1;CL28953Contig1;CL1Contig8592;comp97324_c2_seq1
GO:0033808	6'-deoxychalcone synthase activity	F	3	1151	9	21702	0.00079992	0.00401023	6.28497	comp92489_c2_seq1;CL32225Contig1;CL29442Contig1
GO:0045017	glycerolipid biosynthetic process	P	3	1151	9	21702	0.00079992	0.00401023	6.28497	CL29460Contig1;CL29123Contig1;CL30769Contig1
GO:0019684	photosynthesis, light reaction	P	8	1151	49	21702	0.000969207	0.00484283	3.07835	CL1Contig9989;comp94028_c1_seq3;CL23269Contig1;CL29619Contig1;CL1Contig9235;CL28308Contig1;CL29804Contig1;CL1Contig985
