# Supplementary material for: De Novo Transcriptome Analysis of Warburgia ugandensis to Identify Genes Involved in Terpenoids and Unsaturated Fatty Acids Biosynthesis
Source: PLoS One. 2015 Aug 25;10(8):e0135724. doi: 10.1371/journal.pone.0135724 (PMC4549110; doi:10.1371/journal.pone.0135724)
Supplement: S7 Table — (XLSX) [file pone.0135724.s011.xlsx]

## Sheet: Sheet1
iD	Term	ListHits	ListTotal	PopHits	PopTotal	p	FDR	Enrichment_score	GeneID
ko00195	Photosynthesis	17	336	56	6490	1.6e-10	4.02e-08	5.86363	CL11806Contig1;CL1Contig5233;CL1Contig6989;CL1Contig9693;CL1Contig9697;CL21875Contig1;CL22968Contig1;CL23550Contig1;CL23921Contig1;CL24726Contig1;CL28548Contig1;CL33497Contig1;CL35009Contig1;CL3957Contig2;CL4108Contig1;CL9610Contig1;comp87222_c1_seq9
ko00902	Monoterpenoid biosynthesis	5	336	13	6490	2.32e-05	0.00292221	7.42903	CL27268Contig1;CL27339Contig1;CL276Contig1;CL8797Contig1;comp102253_c0_seq1
ko00940	Phenylpropanoid biosynthesis	23	336	190	6490	3.95e-05	0.00331719	2.33819	CL117Contig5;CL1Contig4389;CL1Contig5554;CL1Contig7048;CL1Contig9444;CL1Contig9640;CL20955Contig1;CL22945Contig1;CL23995Contig1;CL26994Contig1;CL27190Contig1;CL29185Contig1;CL29484Contig1;CL29865Contig1;CL29951Contig1;CL36413Contig1;CL8806Contig1;comp63614_c0_seq1;comp70642_c0_seq4;comp85358_c0_seq1;comp89376_c0_seq6;comp90342_c0_seq1;comp90824_c0_seq1
ko00073	Cutin, suberine and wax biosynthesis	7	336	28	6490	5.93e-05	0.0037336	4.82887	CL1Contig8759;CL26898Contig1;CL27103Contig1;CL27706Contig1;CL30416Contig1;comp89240_c0_seq2;comp89240_c1_seq2
ko04976	Bile secretion	7	336	31	6490	0.000131215	0.00661322	4.36156	CL18470Contig1;CL1Contig6311;CL1Contig6936;CL27819Contig1;CL28246Contig1;CL29568Contig1;comp41145_c0_seq1
ko05204	Chemical carcinogenesis	9	336	50	6490	0.000194317	0.0081613	3.47679	CL18183Contig1;CL1Contig1814;CL1Contig9770;CL22913Contig1;CL23568Contig1;CL25793Contig1;CL25827Contig1;CL3904Contig1;comp31043_c0_seq1
ko00980	Metabolism of xenobiotics by cytochrome P450	9	336	57	6490	0.000591414	0.0186295	3.04981	CL18183Contig1;CL1Contig1814;CL1Contig9770;CL22913Contig1;CL23568Contig1;CL25793Contig1;CL25827Contig1;CL3904Contig1;comp31043_c0_seq1
ko00982	Drug metabolism - cytochrome P450	9	336	57	6490	0.000591414	0.0186295	3.04981	CL18183Contig1;CL1Contig1814;CL1Contig9770;CL22913Contig1;CL23568Contig1;CL25793Contig1;CL25827Contig1;CL3904Contig1;comp31043_c0_seq1
ko04626	Plant-pathogen interaction	19	336	178	6490	0.000824055	0.0230735	2.06176	CL19707Contig1;CL1Contig6927;CL1Contig9078;CL1Contig9186;CL1Contig9208;CL1Contig9577;CL23496Contig1;CL24012Contig1;CL2420Contig2;CL24768Contig1;CL25663Contig1;CL25865Contig1;CL30496Contig1;CL4592Contig2;comp40299_c0_seq2;comp86392_c0_seq3;comp88451_c0_seq1;comp88685_c0_seq1;comp94682_c0_seq30
ko00360	Phenylalanine metabolism	15	336	132	6490	0.00121036	0.030501	2.19494	CL117Contig5;CL1Contig4389;CL1Contig5554;CL1Contig7048;CL1Contig9126;CL1Contig9444;CL22945Contig1;CL23995Contig1;CL27190Contig1;CL29484Contig1;CL29865Contig1;CL29929Contig1;CL36413Contig1;comp90342_c0_seq1;comp90824_c0_seq1
ko04722	Neurotrophin signaling pathway	14	336	126	6490	0.00204728	0.0426593	2.14616	CL16086Contig1;CL1Contig151;CL1Contig5123;CL1Contig8043;CL1Contig9943;CL2504Contig2;CL4592Contig2;CL58Contig1;comp40299_c0_seq2;comp42934_c0_seq1;comp59811_c0_seq5;comp73513_c0_seq1;comp88451_c0_seq1;comp88685_c0_seq1
ko04070	Phosphatidylinositol signaling system	7	336	46	6490	0.00220068	0.0426593	2.93931	CL1Contig5585;CL1Contig9831;CL4592Contig2;CL4837Contig1;comp40299_c0_seq2;comp83728_c0_seq5;comp95543_c1_seq32
ko00062	Fatty acid elongation	5	336	27	6490	0.00215882	0.0426593	3.57694	CL1Contig6568;CL1Contig9998;CL24004Contig1;CL27151Contig1;CL27412Contig1
ko00401	Novobiocin biosynthesis	1	336	2	6490	0.00267277	0.0481099	9.65774	CL29929Contig1
ko04075	Plant hormone signal transduction	16	336	157	6490	0.00296383	0.0497924	1.96846	CL1001Contig1;CL15294Contig1;CL1Contig7691;CL1Contig8662;CL1Contig9282;CL1Contig9503;CL1Contig9592;CL1Contig9855;CL22808Contig1;CL24768Contig1;CL25865Contig1;CL28785Contig1;CL3498Contig1;comp56346_c0_seq1;comp89786_c1_seq3;comp90066_c0_seq1

## Sheet: Sheet2
	iD	Term	ListHits	ListTotal	PopHits	PopTotal	p	FDR	Enrichment_score		GeneID
	ko00195	Photosynthesis	17	336	56	6490	1.6e-10	4.02e-08	5.86363		CL11806Contig1;CL1Contig5233;CL1Contig6989;CL1Contig9693;CL1Contig9697;CL21875Contig1;CL22968Contig1;CL23550Contig1;CL23921Contig1;CL24726Contig1;CL28548Contig1;CL33497Contig1;CL35009Contig1;CL3957Contig2;CL4108Contig1;CL9610Contig1;comp87222_c1_seq9
	ko00902	Monoterpenoid biosynthesis	5	336	13	6490	2.32e-05	0.00292221	7.42903		CL27268Contig1;CL27339Contig1;CL276Contig1;CL8797Contig1;comp102253_c0_seq1
	ko00940	Phenylpropanoid biosynthesis	23	336	190	6490	3.95e-05	0.00331719	2.33819		CL117Contig5;CL1Contig4389;CL1Contig5554;CL1Contig7048;CL1Contig9444;CL1Contig9640;CL20955Contig1;CL22945Contig1;CL23995Contig1;CL26994Contig1;CL27190Contig1;CL29185Contig1;CL29484Contig1;CL29865Contig1;CL29951Contig1;CL36413Contig1;CL8806Contig1;comp63614_c0_seq1;comp70642_c0_seq4;comp85358_c0_seq1;comp89376_c0_seq6;comp90342_c0_seq1;comp90824_c0_seq1
	ko00073	Cutin, suberine and wax biosynthesis	7	336	28	6490	5.93e-05	0.0037336	4.82887		CL1Contig8759;CL26898Contig1;CL27103Contig1;CL27706Contig1;CL30416Contig1;comp89240_c0_seq2;comp89240_c1_seq2
	ko04976	Bile secretion	7	336	31	6490	0.000131215	0.00661322	4.36156		CL18470Contig1;CL1Contig6311;CL1Contig6936;CL27819Contig1;CL28246Contig1;CL29568Contig1;comp41145_c0_seq1
	ko05204	Chemical carcinogenesis	9	336	50	6490	0.000194317	0.0081613	3.47679		CL18183Contig1;CL1Contig1814;CL1Contig9770;CL22913Contig1;CL23568Contig1;CL25793Contig1;CL25827Contig1;CL3904Contig1;comp31043_c0_seq1
	ko00980	Metabolism of xenobiotics by cytochrome P450	9	336	57	6490	0.000591414	0.0186295	3.04981		CL18183Contig1;CL1Contig1814;CL1Contig9770;CL22913Contig1;CL23568Contig1;CL25793Contig1;CL25827Contig1;CL3904Contig1;comp31043_c0_seq1
	ko00982	Drug metabolism - cytochrome P450	9	336	57	6490	0.000591414	0.0186295	3.04981		CL18183Contig1;CL1Contig1814;CL1Contig9770;CL22913Contig1;CL23568Contig1;CL25793Contig1;CL25827Contig1;CL3904Contig1;comp31043_c0_seq1
	ko04626	Plant-pathogen interaction	19	336	178	6490	0.000824055	0.0230735	2.06176		CL19707Contig1;CL1Contig6927;CL1Contig9078;CL1Contig9186;CL1Contig9208;CL1Contig9577;CL23496Contig1;CL24012Contig1;CL2420Contig2;CL24768Contig1;CL25663Contig1;CL25865Contig1;CL30496Contig1;CL4592Contig2;comp40299_c0_seq2;comp86392_c0_seq3;comp88451_c0_seq1;comp88685_c0_seq1;comp94682_c0_seq30
	ko00360	Phenylalanine metabolism	15	336	132	6490	0.00121036	0.030501	2.19494		CL117Contig5;CL1Contig4389;CL1Contig5554;CL1Contig7048;CL1Contig9126;CL1Contig9444;CL22945Contig1;CL23995Contig1;CL27190Contig1;CL29484Contig1;CL29865Contig1;CL29929Contig1;CL36413Contig1;comp90342_c0_seq1;comp90824_c0_seq1
	ko04722	Neurotrophin signaling pathway	14	336	126	6490	0.00204728	0.0426593	2.14616		CL16086Contig1;CL1Contig151;CL1Contig5123;CL1Contig8043;CL1Contig9943;CL2504Contig2;CL4592Contig2;CL58Contig1;comp40299_c0_seq2;comp42934_c0_seq1;comp59811_c0_seq5;comp73513_c0_seq1;comp88451_c0_seq1;comp88685_c0_seq1
	ko04070	Phosphatidylinositol signaling system	7	336	46	6490	0.00220068	0.0426593	2.93931		CL1Contig5585;CL1Contig9831;CL4592Contig2;CL4837Contig1;comp40299_c0_seq2;comp83728_c0_seq5;comp95543_c1_seq32
	ko00062	Fatty acid elongation	5	336	27	6490	0.00215882	0.0426593	3.57694		CL1Contig6568;CL1Contig9998;CL24004Contig1;CL27151Contig1;CL27412Contig1
	ko00401	Novobiocin biosynthesis	1	336	2	6490	0.00267277	0.0481099	9.65774		CL29929Contig1
	ko04075	Plant hormone signal transduction	16	336	157	6490	0.00296383	0.0497924	1.96846		CL1001Contig1;CL15294Contig1;CL1Contig7691;CL1Contig8662;CL1Contig9282;CL1Contig9503;CL1Contig9592;CL1Contig9855;CL22808Contig1;CL24768Contig1;CL25865Contig1;CL28785Contig1;CL3498Contig1;comp56346_c0_seq1;comp89786_c1_seq3;comp90066_c0_seq1
