# Supplementary material for: De Novo Transcriptome Analysis of Warburgia ugandensis to Identify Genes Involved in Terpenoids and Unsaturated Fatty Acids Biosynthesis
Source: PLoS One. 2015 Aug 25;10(8):e0135724. doi: 10.1371/journal.pone.0135724 (PMC4549110; doi:10.1371/journal.pone.0135724)
Supplement: S8 Table — (XLSX) [file pone.0135724.s012.xlsx]

## Sheet: Sheet1
	Pathway	Gene ID	Gene name	Gene anotantion	Up stream primers (5'-3')	Down stream primers (5'-3')	Fold change in RNA-seqa	Fold change in RT-qPCR
	Unsaturated fatty acids metabolism	CL1Contig9235	FabF	3-oxoacyl-[acyl-carrier-protein] synthase II	GTATTTCTCATTCCTTCC	CCTATCAGTTATCCCTGT	6.10154	2.80116
		CL1Contig6568	ACOT8	Acyl-coenzyme A thioesterase 8	CCCTCGGATTATAGGAAC	ATCTGAAGCATACGCCAC	3.97001	2.46467
		CL1Contig9391	ACAD	Acyl-CoA dehydrogenase	ACTTGGAAATAAGAAGGC	ACTGTGTCAGATGAAACG	5.67243	3.13093
		CL25827Contig1	ADHL2	Alcohol dehydrogenase-like 2	ACAGCCTTTTCTTCCTTC	CAGCCACTTCTACTTCTT	-5.02237	-2.08219
		CL30170Contig1	FAD7	Omega-3 fatty acid desaturase	CTACTGCTGCTGTTGTGA	ATGATGGGTCCTGTGACT	-7.63262	-4.39123
		CL34109Contig1	FAD6	Omega-6 fatty acid desaturase	TGTTATTCTGTTTTGGGG	AGAGGGTTGGATTTTTCT	-5.57075	N.D.b
	Terpenoid backbone biosynthesis	CL1Contig3528	DXS	1-deoxyxylulose-5-phosphate synthase	CATCTCTGCTGGTTTAGG	ACTTGCTTGTTGTCGTTC	7.28456	0.695994
		CL1Contig6936	HMGR	3-hydroxy-3-methylglutaryl coenzyme A reductase	TGAACTTTGACACTCTGG	GACATTTTGGACTCCTTT	-4.45943	1.81147
	Monoterpenoid biosynthesis	CL27268Contig1	WuMts1	Alpha-thujene synthase	GTTGGCGGAAGCAAAATG	TGGTCCCGTGAAGAAATA	3.65973	0.585134
		CL27339Contig1	WuMts2	Alpha-terpineol synthase	AGAAGAACGTATGAACCC	CCAATCTATCCCTAGCAA	-4.52948	-7.85169
		CL14869Contig1	WuMts7	(+)-epi-alpha-bisabolol synthase	AGCACCTCTCCTCCACCT	TGAATCTCCCCGTTTCAT	N.D.	-6.83021
	Sesquiterpenoid biosynthesis	CL29511Contig1	WuSps2	Beta-cubebene synthase	GGAAGGACATAAACGAGG	TCAAACAGGGATGGAATC	-2.13304	-3.13356
	Internal control	FJ379595 (Genbank)	Wuactin	Warburgia ugandensis actin-like gene	GGTCGCACAACTGGTTTG	CATGGGGAAGGGCATAAC
	a Fold change indicates ‘log2 Ratio(bark/leaf)’.
	b indicates the ungenes expression is not detected.
